# Supplementary material for: Stone formation in peach fruit exhibits spatial coordination of the lignin and flavonoid pathways and similarity to Arabidopsis dehiscence
Source: BMC Biol. 2010 Feb 9;8:13. doi: 10.1186/1741-7007-8-13 (PMC2830173; doi:10.1186/1741-7007-8-13)
Supplement: Additional file 2 — Statistically significant genes derived from peach and apple microarray studies. [file 1741-7007-8-13-S2.XLS]

## Sheet: Peach Significant genes
Gene ID and annotation			Normalized expression values (log2 fold change)
EST	Genbank	Description	37 DAB	40 DAB	45 DAB	51 DAB
Contig_299	gi|22478438|gb|BU039684.1|BU039684	Methionine synthase (EC 2.1.1.14).[Solanum tuberosum]	0.286172	0.721451	1.09265	1.7132
Contig_3395	gi|22486639|gb|BU046562.1|BU046562	delta-1-pyrroline-5-carboxylate dehydrogenase precursor [Arabidopsis thaliana]	-0.292355	-0.348508	0.813337	0.667881
Contig_70	gi|22478304|gb|BU039550.1|BU039550	Acetohydroxy acid isomeroreductase precursor (EC 1.1.1.86).[Pisum sativum]	-0.829807	-0.530429	-0.898579	-0.551625
Contig_853	gi|46547270|gb|AJ633791.1|AJ633791	Phospho-2-dehydro-3-deoxyheptonate aldolase 2, chloroplastprecursor (Phospho-2-keto-3-deoxyheptonate aldolase 2) (DAHP synthetase 2) (3-deoxy-D-arabino-heptulosonate 7-phosphate synthase 2	1.37388	0.888113	0.234232	0.581292
Contig_3582	gi|22483672|gb|BU043595.1|BU043595	5-enolpyruvylshikimate-3-phosphate synthase [Dicliptera chinensis	1.61407	1.41144	1.53958	1.6771
Contig_3839	gi|22478292|gb|BU039538.1|BU039538	anthranilate phosphoribosyltransferase [Arabidopsis thaliana	0.446635	0.448685	0.316057	-0.873531
Contig_4865	gi|22485124|gb|BU045047.1|BU045047	endo-1,4-beta-D-glucanase [Pyrus communis]	0.689759	0.931769	1.26474	1.6691
Contig_3003	gi|22488085|gb|BU048008.1|BU048008	glycosyl hydrolase family 9 [Arabidopsis thaliana	0.355738	0.680212	0.914287	0.918555
Contig_4554	gi|22483981|gb|BU043904.1|BU043904	polygalacturonase, [Arabidopsis thaliana	-0.124672	-0.0216752	0.58453	0.562386
Contig_5263	#N/A	glycosyl hydrolase family 14 (beta-amylase) [Arabidopsis thaliana]	-0.030736	-0.0691015	0.815446	0.772237
Contig_640	gi|22480845|gb|BU040768.1|BU040768	Xyloglucan endotransglycosylase.[Malus domestica]	-1.84086	-2.51318	-2.86978	-1.53505
Contig_941	gi|22484521|gb|BU044444.1|BU044444	Expansin.(PPEXP2) [Prunus persica]	0.395568	-0.765896	-1.08344	-0.747222
Contig_1582	gi|22478012|gb|BU039324.1|BU039324	Cellulose synthase catalytic subunit.[Arabidopsis thaliana]	0.0979238	0.47555	-0.875202	-0.00374594
Contig_1107	gi|22482650|gb|BU042573.1|BU042573	glycine rich protein.[Rumex obtusifolius]	-0.191507	-0.465764	-1.69753	-0.662158
Contig_3771	gi|22483633|gb|BU043556.1|BU043556	glycosyl hydrolase family 36 [Arabidopsis thaliana	-1.29879	-1.10651	-1.05118	-0.263186
Contig_4758	gi|17531033|gb|BF717147.1|BF717147	glycosyl hydrolase family 17 [Arabidopsis thaliana	0.186006	0.490982	0.522294	-0.0391073
Contig_1204	gi|21901947|dbj|AB054319.1|	expansin 4 [Prunus persica]	2.01339	3.14056	2.46658	0.879223
Contig_3287	gi|22481924|gb|BU041847.1|BU041847	endoxyloglucan transferase [Daucus carota	0.825152	0.557229	0.0937248	0.416547
Contig_4487	gi|22488586|gb|BU048509.1|BU048509	Pectinesterase 3 precursor (Pectin methylesterase 3) (PE 3)	0.881024	0.617567	0.621966	-0.453129
Contig_653	gi|22478750|gb|BU039996.1|BU039996	Pectate lyase (Fragment).[Fragaria ananassa]	-1.67423	-1.12818	0.118667	-0.0647768
Contig_74	gi|22482869|gb|BU042792.1|BU042792	pectin acetylesterase (EC 3.1.1.-) precursor - mung bean	0.163851	0.639648	0.309701	-0.799972
Contig_3913	gi|22482017|gb|BU041940.1|BU041940	chloroplast nucleoid DNA-binding protein -like protein [Oryza sativa (japonica cultivar-group	0.0236331	0.419627	0.727402	0.611283
Contig_1589	gi|15987089|gb|AF411492.1|AF411492	Ribulose-1,5-bisphosphate carboxylase/oxygenase large subunit (EC 4.1.1.39) (Ribulose bisphosphate carboxylase large chain) (RuBisCO large subunit) (Fragment).[Prunus persica]	-0.0487525	-0.228556	-1.03303	-0.528351
Contig_4628	gi|22480460|gb|BU040383.1|BU040383	FtsH-like protein Pftf precursor [Nicotiana tabacum	-1.02788	-1.00874	-1.17702	-0.757811
Contig_1052	gi|22488861|gb|BU048784.1|BU048784	immunophilin / FKBP-type peptidyl-prolyl cis-trans isomerase, [Arabidopsis thaliana]	-0.444157	-0.628928	-0.933966	-0.278411
Contig_945	gi|3560528|gb|AF039598.1|	Light harvesting chlorophyll A/B binding protein.[Prunus persica]	0.768424	1.6463	1.74834	1.12686
Contig_711	gi|22477540|gb|BU039133.1|BU039133	beta-carotene hydroxylase [Citrus unshiu]	0.695981	0.196444	0.205558	-0.0906427
Contig_2061	gi|22478253|gb|BU039499.1|BU039499	Granule-bound glycogen (Starch) synthase (EC 2.4.1.11).[Astragalus membranaceus]	-1.29061	-1.0031	-0.702851	-0.399839
Contig_1028	gi|14669079|gb|BI203107.1|BI203107	Chloroplast nucleoid DNA binding protein, .[Arabidopsis thaliana]	1.59155	1.39102	-0.256611	-0.381139
Contig_1434	gi|22480152|gb|BU040075.1|BU040075	Ribulose bisphosphate carboxylase small chain, chloroplast precursor (EC 4.1.1.39) (RuBisCO small subunit).[Marchantia paleacea]	1.3057	1.34806	0.454004	1.01557
Contig_2420	gi|22484674|gb|BU044597.1|BU044597	zeta-carotene desaturase (EC 1.14.99.30).[Helianthus annuus]	-1.36997	-1.07015	0.101821	-0.45825
Contig_4638	gi|39697745|gb|AJ533827.1|AJ533827	chorismate mutase (EC 5.4.99.5) precursor - Arabidopsis thaliana	0.659437	0.940432	0.199628	0.84229
Contig_3086	gi|22478281|gb|BU039527.1|BU039527	cytochrome p450 90A1 [Arabidopsis thaliana	0.0186098	0.117474	0.550424	0.509281
Contig_4678	gi|22482799|gb|BU042722.1|BU042722	cytochrome P450 82C1 - soybean	-1.41702	-0.620055	-0.848286	-0.50608
Contig_5276	gi|39697674|gb|AJ533756.1|AJ533756	cytochrome p450 family [Arabidopsis thaliana]	-0.433393	2.67535	1.92061	2.5702
Contig_1068	gi|22482797|gb|BU042720.1|BU042720	Auxin-induced protein AUX22.[Glycine max]	0.300768	0.0273365	0.567701	0.877532
Contig_1993	gi|39697257|gb|AJ533339.1|AJ533339	auxin-regulated protein GH3 homolog At2g23170 - Arabidopsis thaliana	0.857429	1.38646	-0.865275	0.219553
Contig_2655	gi|22486729|gb|BU046652.1|BU046652	auxin-induced (indole-3-acetic acid induced) protein, [Arabidopsis thaliana	1.35217	1.59811	0.548914	0.676376
Contig_4040	gi|22481948|gb|BU041871.1|BU041871	auxin response factor-like protein [Mangifera indica]	1.16083	0.682552	0.611451	-0.229011
Contig_671	gi|22482125|gb|BU042048.1|BU042048	Aux/IAA protein.[Vitis vinifera]	0.638811	0.989166	0.124407	0.210522
Contig_1659	gi|20135514|gb|AB049599.1|AB049599	Brassinosteroid-regulated protein BRU1 precursor	0.436783	1.32711	-0.964926	-1.12055
Contig_358	gi|22482244|gb|BU042167.1|BU042167	Aux/IAA protein.[Vitis vinifera]	-1.41707	-1.07216	-1.66583	-1.2056
Contig_57	gi|22480461|gb|BU040384.1|BU040384	Auxin-induced protein AUX28.[Glycine max]	-2.19338	-2.17385	-2.03429	-1.58223
Contig_2025	gi|39697160|gb|AJ533242.1|AJ533242	ethylene receptor homolog [Nicotiana tabacum	0.369193	0.544617	0.796661	0.902635
Contig_2757	gi|22478286|gb|BU039532.1|BU039532	ethylene-responsive element binding protein [Nicotiana tabacum]	0.709763	1.53577	0.573753	-0.256502
Contig_2635	gi|22484676|gb|BU044599.1|BU044599	Flavonoid 3'-monooxygenase (Flavonoid 3'-hydroxylase) (Cytochrome P450 75B2) [Petunia x hybrida]	1.40754	1.4162	0.85846	1.01002
Contig_3394	gi|22477376|gb|BU039067.1|BU039067	Flavonoid 3'-monooxygenase (Flavonoid 3'-hydroxylase) (Cytochrome P450 75B2) [Petunia x hybrida]	1.85718	2.08489	1.29598	1.80017
Contig_2151	gi|22487342|gb|BU047265.1|BU047265	Flavonol 3-O-glucosyltransferase(UDP-glucose flavonoid 3-O-glucosyltransferase) [Oryza sativa (japonica cultivar-group	0.66716	0.565257	0.494859	-0.439954
Contig_30	gi|22477706|gb|BU039202.1|BU039202	Leucoanthocyanidin dioxygenase (EC 1.14.11.19) (LDOX) (Leucocyanidin oxygenase) (Leucoanthocyanidin hydroxylase) (Anthocyanidin synthase).[Malus domestica]	2.42501	1.77222	0.875281	1.20014
Contig_205	gi|22482690|gb|BU042613.1|BU042613	Flavonoid 1-2 rhamnosyltransferase.[Citrus maxima]	-3.38811	-4.34305	-1.86236	-2.99604
Contig_1118	gi|22478582|gb|BU039828.1|BU039828	CONSTANS B-box zinc finger family protein [Arabidopsis thaliana]	0.995658	0.863228	0.674582	-0.407496
Contig_3645	gi|22486953|gb|BU046876.1|BU046876	CONSTANS-like protein [Ipomoea nil]	2.03904	2.61859	1.63616	0.741376
Contig_4114	gi|22481536|gb|BU041471.1|BU041471	CONSTANS B-box zinc finger family protein [Arabidopsis thaliana]	0.888125	1.24207	0.527393	1.0147
Contig_3698	gi|6563307|gb|AF206634.1|AF206634	phenylalanine ammonia lyase [Prunus persica	2.59258	3.57582	4.50342	4.61945
Contig_3482	gi|22484108|gb|BU044031.1|BU044031	germin-like protein [Arabidopsis thaliana	0.900902	1.26553	3.60571	4.01439
Contig_4993	gi|22484280|gb|BU044203.1|BU044203	Caffeoyl-CoA O-methyltransferase 5 (Trans-caffeoyl-CoA 3-O-methyltransferase 5) (CCoAMT-5) (CCoAOMT-5)	1.75367	0.725749	3.19728	4.02682
Contig_2222	gi|22480514|gb|BU040437.1|BU040437	cinnamoyl-CoA reductase [Oryza sativa]	2.00837	2.26061	1.36586	1.85468
Contig_2658	#N/A	cinnamate 4-hydroxylase CYP73 [Citrus sinensis	3.11926	3.05714	2.89455	3.47896
Contig_1206	gi|39696653|gb|AJ534002.1|AJ534002	Cinnamyl alcohol dehydrogenase (Fragment).[Zinnia elegans]	-0.807066	-0.927865	0.552677	0.792194
Contig_2089	gi|22481139|gb|BU041062.1|BU041062	Caffeic acid 3-O-methyltransferase (S-adenosysl-L-methionine:caffeic acid 3-O-methyltransferase) (COMT) (CAOMT	0.655841	0.84791	0.703512	-0.125536
Contig_3492	gi|22480723|gb|BU040646.1|BU040646	Amine oxidase.[Canavalia lineata]	-2.04604	-2.22371	-1.03719	-0.90557
Contig_3663	gi|22481300|gb|BU041223.1|BU041223	cinnamoyl-CoA reductase family [Arabidopsis thaliana	-0.146144	-0.0814393	0.108637	-0.495576
Contig_783	gi|22477402|gb|BU039077.1|BU039077	Isoflavone reductase related protein.[Pyrus communis]	0.499947	0.561334	0.240423	0.794208
Contig_1604	gi|22481448|gb|BU041371.1|BU041371	ripening-induced protein [Fragaria vesca]	-0.769754	-1.02638	-0.829895	-0.83843
Contig_1661	gi|22480619|gb|BU040542.1|BU040542	Histon H3.[Arabidopsis thaliana]	0.626478	0.567916	0.104797	0.399857
Contig_1108	gi|22486467|gb|BU046390.1|BU046390	histone H2A.F/Z [Arabidopsis thaliana]	0.572871	0.351497	0.0562498	-0.374203
Contig_740	gi|22484116|gb|BU044039.1|BU044039	histone deacetylase [Solanum chacoense]	-0.519082	-0.796036	-0.702524	-0.237781
Contig_2114	gi|22480858|gb|BU040781.1|BU040781	Adenine phosphoribosyltransferase (Fragment).[Brassica napus]	0.253551	0.0406676	0.446029	0.678792
Contig_641	gi|22480453|gb|BU040376.1|BU040376	Malate dehydrogenase (EC1.1.1.40) (Malic enzyme).[Vitis vinifera]	-1.34467	-0.903314	-1.03519	-0.687669
Contig_2072	gi|22477727|gb|BU039210.1|BU039210	adenine nucleotide translocator [Lupinus albus	-1.1472	-0.489139	-0.727107	-0.293425
Contig_3228	gi|14718192|gb|AF209660.1|	ATP synthase beta subunit [Prunus persica	-0.416356	-0.510386	-0.867459	-0.330694
Contig_101	gi|22480693|gb|BU040616.1|BU040616	Citrate synthase, glyoxysomal precursor (EC 2.3.3.1) (GCS).[Cucurbita maxima]	-1.23097	-1.11256	-0.644273	-0.333327
Contig_5365	gi|22482915|gb|BU042838.1|BU042838	heat shock protein, [Arabidopsis thaliana	0.187794	0.462929	0.483413	0.590574
Contig_3601	gi|22483878|gb|BU043801.1|BU043801	Heat-shock protein 80 (Fragment).[Euphorbia esula]	-0.414981	-0.389154	0.63531	-0.57448
Contig_1188	gi|22478589|gb|BU039835.1|BU039835	DnaJ protein homolog (DNAJ-1).[Cucumis sativus]	-1.81667	-1.51521	-0.769174	-0.0775951
Contig_3065	gi|22480318|gb|BU040241.1|BU040241	Heat shock protein 17.4.[Quercus suber]	-1.70573	-0.978895	-0.280499	-1.51991
Contig_3462	gi|22484019|gb|BU043942.1|BU043942	heat shock protein 70, cytosolic [imported] - spinach	-2.057	-1.34533	0.789514	-0.886187
Contig_3747	gi|22484966|gb|BU044889.1|BU044889	heat-shock protein 90 [Euphorbia esula]	0.868554	0.651209	0.61342	-0.467388
Contig_4124	gi|22482920|gb|BU042843.1|BU042843	low molecular weight heat-shock protein [Corylus avellana]	-0.260877	-0.54771	0.613588	0.174167
Contig_697	gi|22478470|gb|BU039716.1|BU039716	DnaJ protein homolog [imported] - Salix gilgiana	-0.609994	-0.427246	-0.739808	-0.189351
Contig_5207	gi|22486275|gb|BU046198.1|BU046198	no hits found	1.16505	1.20572	1.46943	1.08722
Contig_215	gi|22478285|gb|BU039531.1|BU039531	unknown protein [Arabidopsis thaliana]	0.153384	-0.164107	-1.98776	-0.279137
Contig_684	gi|22482997|gb|BU042920.1|BU042920	Digalactosyldiacylglycerol synthase.[Arabidopsis thaliana]	2.91416	0.0932508	0.437542	0.00866796
Contig_4451	gi|22481289|gb|BU041212.1|BU041212	3-oxoacyl-[acyl-carrier-protein] synthase (EC 2.3.1.41) precursor, chloroplast - castor bean	-0.353618	-0.431908	-0.864755	-0.400178
Contig_3225	gi|22483516|gb|BU043439.1|BU043439	acetyl-CoA C-acyltransferase (EC 2.3.1.16) B precursor, peroxisomal mango (fragment	-0.953535	-0.878319	-0.40143	-0.00417104
Contig_3689	gi|22480952|gb|BU040875.1|BU040875	lipase -related [Arabidopsis thaliana]	0.755188	0.599905	0.579659	-0.403486
Contig_3778	gi|22478052|gb|BU039339.1|BU039339	fatty acid hydroperoxide lyase [Psidium guajava	-0.12776	-0.176037	0.349177	0.941452
Contig_732	gi|22478719|gb|BU039965.1|BU039965	protease inhibitor/seed storage/lipid transfer protein (LTP) family [Arabidopsis thaliana]	0.716352	0.138733	0.346527	-0.695118
Contig_300	gi|22480696|gb|BU040619.1|BU040619	Actin.[Setaria italica]	-0.829145	-0.830482	-1.46825	-1.05462
Contig_350	gi|22481790|gb|BU041713.1|BU041713	plasma membrane intrinsic protein 2-1 [Pyrus communis]	1.71561	1.33246	1.54647	1.35479
Contig_2252	gi|22482795|gb|BU042718.1|BU042718	OSJNBA0087C10.9)Synaptobrevin-like protein.[Oryza sativa]	-0.658526	-0.764107	-0.498947	-0.777226
Contig_404	gi|22481292|gb|BU041215.1|BU041215	Actin-depolymerizing factor 2 (ADF 2).[Petunia hybrida]	-0.2196	-0.10311	-0.898027	0.171134
Contig_63	gi|22477685|gb|BU039193.1|BU039193	ADP-ribosylation factor [Vigna unguiculata]	-1.29869	-1.42147	-0.877698	-0.222295
Contig_2989	gi|46472376|gb|AJ631473.1|AJ631473	clathrin heavy chain - soybean	0.170444	0.108655	0.381261	-0.329518
Contig_2659	gi|22482957|gb|BU042880.1|BU042880	enolase [Ricinus communis	0.34572	0.353983	0.4626	0.911437
Contig_5038	gi|22481754|gb|BU041677.1|BU041677	Glucose-6-phosphate isomerase, cytosolic (GPI) (Phosphoglucose isomerase) (PGI) (Phosphohexose isomerase) (PHI)	0.113263	0.405394	0.764375	1.04582
Contig_4014	gi|17531056|gb|BF717170.1|BF717170	Adenosylhomocysteinase (S-adenosyl-L-homocysteine hydrolase)(AdoHcyase)	0.0427426	0.200034	0.804573	1.41487
Contig_937	gi|46547289|gb|AJ633810.1|AJ633810	inorganic pyrophosphatase - like protein [Arabidopsis thaliana	-0.83903	-0.485509	-0.5235	-0.40292
Contig_3059	gi|22484824|gb|BU044747.1|BU044747	unknown protein [Arabidopsis thaliana	-1.69158	-0.841214	-0.984497	0.232627
Contig_3446	gi|22480636|gb|BU040559.1|BU040559	Glyceraldehyde-3-phosphate dehydrogenase (EC 1.2.1.12) (Fragment).[Capsicum annuum]	-1.27079	-0.725872	-0.238454	-0.118726
Contig_3447	gi|22481792|gb|BU041715.1|BU041715	Glyceraldehyde 3-phosphate dehydrogenase, cytosolic (EC 1.2.1.12).[Magnolia liliiflora]	0.371604	0.432723	0.353321	-0.288613
Contig_3958	gi|22486167|gb|BU046090.1|BU046090	glucose-6-phosphate 1-dehydrogenase [Solanum tuberosum	-0.932942	-0.77229	-0.428832	-0.106301
Contig_271	gi|22482195|gb|BU042118.1|BU042118	adenosylhomocysteinase [Medicago truncatula	0.252086	0.36825	0.678308	1.84366
Contig_3355	gi|22482145|gb|BU042068.1|BU042068	26S proteasome AAA-ATPase subunit RPT6a [Arabidopsis thaliana	0.231555	0.0512544	0.807283	0.804979
Contig_4365	gi|22484058|gb|BU043981.1|BU043981	NAD-dependent epimerase/dehydratase family [Arabidopsis thaliana]	0.45177	0.650933	0.834298	0.661067
Contig_1153	gi|22477467|gb|BU039106.1|BU039106	NAD-dependent epimerase/dehydratase family [Arabidopsis thaliana]	0.366535	0.938905	1.6235	0.975305
Contig_3105	gi|22478275|gb|BU039521.1|BU039521	predicted protein [Arabidopsis thaliana	-0.683064	-0.336874	-0.423407	-0.55064
Contig_1214	gi|22485365|gb|BU045288.1|BU045288	NAD-dependent epimerase/dehydratase family [Arabidopsis thaliana]	1.07076	0.806009	0.268703	0.588245
Contig_2458	gi|22488029|gb|BU047952.1|BU047952	epimerase/dehydratase [Oryza sativa	0.973787	1.04362	-0.190454	-0.0249435
Contig_1024	gi|22482085|gb|BU042008.1|BU042008	Catalase (EC 1.11.1.6).[Prunus persica] (cat2)	-1.02788	-0.99073	-0.571215	-0.530794
Contig_3535	gi|22481673|gb|BU041596.1|BU041596	Thioredoxin peroxidase.[Nicotiana tabacum]	-0.651602	-0.493485	-0.721045	-0.655673
Contig_3704	gi|22480972|gb|BU040895.1|BU040895	Ascorbate peroxidase.[Gossypium hirsutum]	-0.808294	-0.723067	-0.522033	0.120961
Contig_1795	gi|22477991|gb|BU039316.1|BU039316	glutathione peroxidase-like protein (EC 1.11.1.9).[Hordeum vulgare]	-0.249333	-0.583158	-1.16813	-0.113941
Contig_1251	gi|22482720|gb|BU042643.1|BU042643	Glutaredoxin-like protein (AT5g40370/MPO12_80).[Arabidopsis thaliana]	-0.25999	-0.451608	-1.08224	0.0313376
Contig_3173	gi|22480654|gb|BU040577.1|BU040577	glutaredoxin protein family [Arabidopsis thaliana]	0.239416	-0.0865537	0.467451	0.744076
Contig_3326	gi|39697733|gb|AJ533815.1|AJ533815	thioredoxin h [Hevea brasiliensis	0.882351	0.763912	1.31524	0.384123
Contig_173	gi|17531152|gb|BF717266.1|BF717266	Cyclophilin (EC 5.2.1.8) (Peptidyl-prolyl cis-trans isomerase) (PPIase) (Rotamase).[Ricinus communis]	-0.264479	-0.593	-1.21889	-0.590735
Contig_297	gi|22481196|gb|BU041119.1|BU041119	Cyclophilin ROC7 (EC 5.2.1.8) (AT5g58710/mzn1_160) (Peptidyl-prolyl cis-trans isomerase) (PPIase) (Rotamase).[Arabidopsis thaliana]	-0.0526362	-0.32828	-1.42889	-0.633951
Contig_1294	gi|22480773|gb|BU040696.1|BU040696	60S ribosomal protein L37a [Oryza sativa (japonica cultivar-group)]	-0.411544	-0.405454	-0.633344	-0.70451
Contig_2603	gi|22483759|gb|BU043682.1|BU043682	40S ribosomal protein, contains C-terminal domain.[Oryza sativa]	-0.265586	-0.483202	-0.959188	-0.739968
Contig_3528	gi|22478085|gb|BU039350.1|BU039350	40S ribosomal protein S25-1.[Arabidopsis thaliana]	-0.907603	-0.516365	-0.890267	-0.548625
Contig_3550	gi|22480641|gb|BU040564.1|BU040564	60S ribosomal protein L9.[Arabidopsis thaliana]	-0.456467	-0.226101	-0.381414	-0.327972
Contig_1761	gi|22485262|gb|BU045185.1|BU045185	chaperonin, [Arabidopsis thaliana	0.950452	0.311912	0.741107	-0.351625
Contig_2601	gi|22488925|gb|BU048848.1|BU048848	cp10-like protein [Gossypium hirsutum	-0.859682	-0.582765	-0.152385	-0.595329
Contig_1567	gi|22477775|gb|BU039231.1|BU039231	Eukaryotic translation initiation factor 5A-1 (eIF-5A 1) (eIF-4D	0.780927	0.293809	0.199812	0.532452
Contig_1003	gi|22477848|gb|BU039259.1|BU039259	S-adenosylmethionine decarboxylase.[Malus domestica]	-0.535984	0.0400673	-1.14778	-0.204981
Contig_5299	gi|22477563|gb|BU039142.1|BU039142	ribosomal protein S27 [Arabidopsis thaliana]	-0.842066	-0.403609	-0.199983	0.0655605
Contig_943	gi|17530988|gb|BF717102.1|BF717102	acidic ribosomal protein P1a [Zea mays]	-0.139233	-0.23632	-0.992807	-0.160204
Contig_1781	gi|22486339|gb|BU046262.1|BU046262	QM-like protein.[Elaeis guineensis var. tenera]	-0.0477284	-0.16342	-1.29641	0.0644364
Contig_3536	gi|22483812|gb|BU043735.1|BU043735	ribosomal protein [Petunia x hybrida]	-0.724267	-0.50148	-0.699212	-0.188312
Contig_1857	gi|22487281|gb|BU047204.1|BU047204	L3 Ribosomal protein [Medicago sativa subsp. x varia]	0.20934	0.126511	-0.811278	-0.396326
Contig_1220	gi|22478154|gb|BU039400.1|BU039400	60S ribosomal protein L31.[Panax ginseng]	-0.0591066	-0.2127	-1.26282	0.0948535
Contig_2110	gi|22478579|gb|BU039825.1|BU039825	cytoplasmic ribosomal protein S15a.[Arabidopsis thaliana]	-0.541507	-0.545357	-0.855237	-0.30003
Contig_68	gi|22477752|gb|BU039220.1|BU039220	S-adenosylmethionine synthetase.[Litchi chinensis]	0.392633	0.682964	-0.464837	0.968664
Contig_1974	gi|22478614|gb|BU039860.1|BU039860	ribosomal protein, [Arabidopsis thaliana	-0.922294	-0.779914	-0.494021	-0.0273826
Contig_2629	gi|22485840|gb|BU045763.1|BU045763	ribosomal protein L21 [imported] - rice	0.693556	0.688945	0.829171	-0.622368
Contig_2718	gi|22485346|gb|BU045269.1|BU045269	60S ribosomal protein L37a [Gossypium hirsutum	-0.244718	-0.254292	-1.03509	-0.232511
Contig_3422	gi|39696714|gb|AJ534063.1|AJ534063	40S ribosomal protein S6	-0.805485	0.0947826	3.52845	-0.371297
Contig_3457	gi|22483793|gb|BU043716.1|BU043716	60S ribosomal protein L35 [Euphorbia esula	-0.567104	-0.605465	-1.10283	-0.500707
Contig_4569	gi|39696803|gb|AJ534152.1|AJ534152	ribosomal protein S3 [Atropa belladonna]	-0.273785	-1.13131	-0.812459	-1.20009
Contig_1577	gi|22477619|gb|BU039165.1|BU039165	Elongation factor 1-alpha.[Zea mays]	0.465353	0.360408	-0.331611	-0.363047
Contig_3140	gi|22486861|gb|BU046784.1|BU046784	translation initiation factor eIF3 - like protein [Arabidopsis	0.770677	0.391599	0.479674	-0.443752
Contig_2265	gi|22482355|gb|BU042278.1|BU042278	hypothetical protein At2g45770 [imported] - Arabidopsis thaliana	-0.496287	-0.420348	-0.847749	0.125206
Contig_1356	gi|22481036|gb|BU040959.1|BU040959	COP9 complex subunit 3, FUS11 [Arabidopsis thaliana]	0.429058	0.422027	1.15462	1.32024
Contig_88	gi|22480829|gb|BU040752.1|BU040752	Ubiquitin.[Pisum sativum]	-0.185612	-0.173749	-0.802291	-0.546273
Contig_1824	gi|22477760|gb|BU039224.1|BU039224	RING-H2 zinc finger protein.[Arabidopsis thaliana]	-0.726384	-0.802269	-0.976879	-0.394985
Contig_65	gi|22477913|gb|BU039285.1|BU039285	Cysteine protease.[Prunus armeniaca]	-1.2281	-1.18762	-1.61888	-0.925044
Contig_4079	gi|22486986|gb|BU046909.1|BU046909	zinc finger (C3HC4-type RING finger) protein family [Arabidopsis thaliana]	-2.10704	-1.57019	-1.51557	-0.820095
Contig_1097	gi|22485864|gb|BU045787.1|BU045787	Ubiquitin-conjugating enzyme E2 7 (EC 6.3.2.19) (Ubiquitin-protein ligase 7) (Ubiquitin carrier protein 7).[Arabidopsis thaliana]	-0.89974	-0.954241	-0.98572	-0.261507
Contig_78	gi|22477578|gb|BU039147.1|BU039147	ubiquitin-conjugating enzyme family [Arabidopsis thaliana	-0.574135	-0.411337	-0.886344	0.0485235
Contig_2357	gi|22484693|gb|BU044616.1|BU044616	C 3.4.25.1 proteasome endopeptidase complex () chain PBG1 [imported] - Arabidopsis thaliana	-0.430299	-0.395677	-0.624658	-0.0509769
Contig_2307	gi|22483752|gb|BU043675.1|BU043675	COP9 complex subunit 6 CSN6, [Arabidopsis thaliana	0.505573	0.29182	0.461716	-0.0720511
Contig_1132	gi|22480185|gb|BU040108.1|BU040108	unnamed protein product [Oryza sativa (japonica cultivar-group)]	0.446667	0.494963	0.512094	-0.200813
Contig_118	gi|22478780|gb|BU040026.1|BU040026	ATP-dependent Clp protease ATP-binding subunit clpA homolog CD4B, chloroplast precursor.[Lycopersicon esculentum]	-1.19294	-1.12261	-1.30247	-0.374096
Contig_1428	gi|22482373|gb|BU042296.1|BU042296	Cysteine proteinase precursor.[Phaseolus vulgaris]	-0.653939	-0.737785	-0.37142	0.184226
Contig_1534	gi|22481955|gb|BU041878.1|BU041878	Cysteine protease.[Anthurium andraeanum]	1.70998	1.30793	0.273674	0.212877
Contig_2098	gi|22481034|gb|BU040957.1|BU040957	cysteine protease inhibitor cystatin [Malus x domestica]	1.31464	0.974068	0.224184	0.508924
Contig_2267	gi|22483156|gb|BU043079.1|BU043079	RING zinc finger protein.[Arabidopsis thaliana]	0.720235	0.601315	0.432645	-0.771446
Contig_2540	gi|22485503|gb|BU045426.1|BU045426	F-box protein family [Arabidopsis thaliana	0.718429	0.382874	1.39055	0.00323048
Contig_2871	gi|22478528|gb|BU039774.1|BU039774	ATP-dependent Clp protease proteolytic subunit (ClpR1) [Arabidopsis thaliana]	0.0495987	-0.0137126	0.304502	0.842554
Contig_2915	gi|22480645|gb|BU040568.1|BU040568	20S proteasome beta subunit PBB2 (EC 3.4.99.46) (Multicatalytic endopeptidase) (Multicatalytic endopeptidase complex) (Multicatalytic proteinase (Complex)) (INGENSIN) (Macropain) (Prosome) (Proteasome) (Lens neutral proteinase).[Arabidopsis thaliana]	0.305335	0.52708	0.5818	0.113057
Contig_3308	gi|22478270|gb|BU039516.1|BU039516	DegP protease [Arabidopsis thaliana	0.576144	0.321222	0.543082	-0.27384
Contig_3382	gi|22488207|gb|BU048130.1|BU048130	zinc finger (C3HC4-type RING finger) protein family [Arabidopsis	0.651164	0.663365	0.793587	-0.270091
Contig_3869	gi|22486273|gb|BU046196.1|BU046196	zinc finger (C3HC4-type RING finger) protein family [Arabidopsis	-0.796372	-0.718075	-0.178092	0.0793225
Contig_387	gi|22483111|gb|BU043034.1|BU043034	COP1-interacting protein 7 (CIP7)-like [Oryza sativa (japonica cultivar-group)]	0.775368	0.636338	0.196333	0.274577
Contig_5470	gi|39696657|gb|AJ534006.1|AJ534006	Proteasome subunit beta type 1 (20S proteasome alpha subunit F)(20S proteasome subunit beta-6)	0.561098	0.564203	0.622321	-0.255045
Contig_62	gi|22477604|gb|BU039159.1|BU039159	protease-related [Arabidopsis thaliana]	-1.19565	-2.21763	-2.6404	-1.22768
Contig_5312	gi|22478654|gb|BU039900.1|BU039900	RNA helicase [Vigna radiata]	-1.30405	-0.685064	-0.518327	-0.358718
Contig_730	gi|22487201|gb|BU047124.1|BU047124	KH domain protein Nova, [Arabidopsis thaliana	0.841216	0.800198	0.18026	0.137545
Contig_217	gi|22478576|gb|BU039822.1|BU039822	RNA-binding protein, [Arabidopsis thaliana]	-1.17177	-1.02726	-1.2635	0.159563
Contig_2193	gi|39697754|gb|AJ533836.1|AJ533836	RNA-binding protein, 28K - spinach	-1.05424	-0.790406	-1.17098	-0.0208635
Contig_3948	gi|22488133|gb|BU048056.1|BU048056	RNA recognition motif (RRM)-containing protein [Arabidopsis	0.598498	0.461506	0.750968	-0.321498
Contig_4702	gi|22487740|gb|BU047663.1|BU047663	RNA-binding protein, [Arabidopsis thaliana	0.367681	0.571913	0.692927	-0.410317
Contig_5093	gi|17531136|gb|BF717250.1|BF717250	RNA-binding protein, [Arabidopsis thaliana]	0.311304	-0.103989	0.620543	-0.693203
Contig_1905	gi|22483294|gb|BU043217.1|BU043217	receptor-like protein kinase [Arabidopsis thaliana	0.0275983	0.0988447	1.13814	1.21933
Contig_998	gi|22485090|gb|BU045013.1|BU045013	protein phosphatase 2A catalytic subunit [Nicotiana tabacum	-0.142843	-0.720276	-1.0541	-0.695008
Contig_3953	gi|22487604|gb|BU047527.1|BU047527	protein phosphatase 2C [Prunus avium	0.916459	0.608909	0.783291	0.928847
Contig_4147	gi|22483503|gb|BU043426.1|BU043426	protein phosphatase 2C [Prunus avium]	1.65448	0.914326	1.06423	0.818704
Contig_2628	gi|22484441|gb|BU044364.1|BU044364	leucine-rich repeat transmembrane protein kinase [Oryza sativa (japonica cultivar-group)]	1.61509	2.11074	1.95437	2.07265
Contig_266	gi|22480796|gb|BU040719.1|BU040719	GTP-binding protein.[Helianthus annuus]	-0.983604	-0.779825	-1.68012	-0.724113
Contig_2482	gi|22487062|gb|BU046985.1|BU046985	MAP kinase kinase [Nicotiana tabacum	0.540055	0.692752	0.788465	-0.490528
Contig_3073	gi|22481582|gb|BU041505.1|BU041505	Mitogen-activated protein kinase homolog MMK1 (EC 2.7.1.37) (MAP kinase MSK7) (MAP kinase ERK1).[Medicago sativa]	0.284968	0.330557	0.577476	-0.758869
Contig_3074	gi|22485882|gb|BU045805.1|BU045805	mitogen-activated protein kinase 3 homolog ntf3 - common tobacco	0.403304	0.254887	0.488865	-0.496981
Contig_4203	gi|22485060|gb|BU044983.1|BU044983	MAP kinase homolog [Oryza sativa]	-0.820493	-1.77615	-0.919209	-0.626902
Contig_4213	gi|22483900|gb|BU043823.1|BU043823	mitogen-activated protein kinase-like protein HOG1 [Cryptococcusneoformans var. neoformans]	0.560529	0.712069	0.88925	-0.334523
Contig_2869	gi|22481381|gb|BU041304.1|BU041304	protein phosphatase 2C (PP2C), [Arabidopsis thaliana]	-1.49404	-1.15695	-0.770904	-0.128315
Contig_1701	gi|22478569|gb|BU039815.1|BU039815	Major allergen Pru av 1 (Pru a 1).[Prunus avium]	-3.67194	-3.41371	-3.15395	-2.74685
Contig_1702	gi|22483569|gb|BU043492.1|BU043492	Major allergen Pru ar 1.[Prunus armeniaca]	-0.338073	-1.21188	-0.893407	-0.884492
Contig_59	gi|22477762|gb|BU039225.1|BU039225	SAH7 protein (Hypothetical protein) (Allergen-like protein BRSn20).[Arabidopsis thaliana]	0.761176	0.742524	-1.00751	-0.81298
Contig_971	gi|22478544|gb|BU039790.1|BU039790	Dehydration-responsive protein RD22 (Fragment).[Prunus persica]	1.62675	1.34494	1.48853	0.627077
Contig_974	gi|22480547|gb|BU040482.1|BU040482	Dehydration-induced protein RD22-like protein.[Gossypium hirsutum]	1.13722	1.47468	1.88367	1.21271
Contig_1269	gi|22478312|gb|BU039558.1|BU039558	dehydration-induced protein-related [Arabidopsis thaliana]	-0.92697	-0.659367	-0.476315	-0.698595
Contig_1698	gi|22487517|gb|BU047440.1|BU047440	dehydration-induced protein-related [Arabidopsis thaliana	0.549341	0.595327	0.098533	0.4384
Contig_362	gi|22478648|gb|BU039894.1|BU039894	dehydration-induced protein, [Arabidopsis thaliana]	-0.935942	-0.682335	-1.82645	-0.79208
Contig_973	gi|16588825|gb|AF319165.1|AF319165	Dehydration-responsive protein RD22 (Fragment).[Prunus persica]	-3.58893	-2.68471	-1.13717	-1.56828
Contig_4281	gi|22483054|gb|BU042977.1|BU042977	DnaJ protein family [Arabidopsis thaliana	-0.15398	-0.603869	0.00773076	0.477068
Contig_1528	gi|1004372|gb|U34809.1|PPU34809	Dehydrin.[Prunus persica]	2.71997	2.89385	0.287881	0.41973
Contig_373	gi|22477415|gb|BU039083.1|BU039083	unknown [Prunus dulcis]	1.1149	0.52461	-1.22079	-0.754455
Contig_1200	gi|22481756|gb|BU041679.1|BU041679	Pectate lyase.[Salix gilgiana]	-2.05043	-2.17108	-2.83142	-2.33236
Contig_4105	gi|39696591|gb|AJ533940.1|AJ533940	cathepsin B-like cysteine protease, [Arabidopsis thaliana]	-0.576489	-0.261708	-0.381066	-0.225087
Contig_56	gi|16588757|gb|AF317062.1|AF317062	Abscisic stress ripening-like protein.[Prunus persica]	-0.598834	-0.541088	-1.63917	-0.635692
Contig_2396	gi|22486533|gb|BU046456.1|BU046456	thaumatin family [Arabidopsis thaliana]	-1.48887	-1.39212	-1.34312	-0.511702
Contig_124	gi|22478637|gb|BU039883.1|BU039883	class1 chitinase [Pisum sativum]	0.949994	0.48008	0.170118	0.331158
Contig_2225	gi|22487051|gb|BU046974.1|BU046974	harpin inducing protein [Nicotiana tabacum]	-0.954896	-0.399419	-1.46961	-0.630448
Contig_2563	gi|22482642|gb|BU042565.1|BU042565	disease resistance protein (NBS-LRR class), [Arabidopsis	0.413902	0.343271	-0.0339876	-0.49477
Contig_99	gi|22481279|gb|BU041202.1|BU041202	stress related protein -related [Arabidopsis thaliana]	0.10336	0.378038	0.964425	0.392689
Contig_3899	gi|22478358|gb|BU039604.1|BU039604	NADPH oxidoreductase homolog [Cicer arietinum	-1.51147	-1.10763	-1.24114	-0.702785
Contig_312	gi|22478706|gb|BU039952.1|BU039952	At2g21740 protein.[Arabidopsis thaliana]	-1.29317	-1.12642	-1.47853	-1.26205
Contig_204	gi|22485581|gb|BU045504.1|BU045504	Transcription factor RcC/EPB-1.[Rana catesbeiana]	-0.716404	-1.17523	-1.34525	-0.728969
Contig_1310	gi|22486238|gb|BU046161.1|BU046161	No apical meristem (NAM) protein family, jasmonic acid regulatory proteinAtNAC2 [Arabidopsis thaliana]	-1.35294	-1.05426	-1.58564	-0.817664
Contig_1471	gi|22485012|gb|BU044935.1|BU044935	AP2/ERF-domain protein [Solanum tuberosum	1.53422	1.15829	0.385578	0.159742
Contig_2429	gi|22478252|gb|BU039498.1|BU039498	unknown protein [Arabidopsis thaliana]	-0.799772	-0.669965	-0.404892	-1.0233
Contig_2721	gi|22481379|gb|BU041302.1|BU041302	UDP-glucuronosyltransferase.[Pisum sativum]	2.32458	1.44539	1.57974	0.180889
Contig_834	gi|46547268|gb|AJ633789.1|AJ633789	leucine-rich repeat transmembrane protein kinase, [Arabidopsis thaliana	1.16278	0.828397	0.305021	-0.227914
Contig_298	gi|22478324|gb|BU039570.1|BU039570	bZIP transcription factor ATB2.[Glycine max]	-0.133912	0.169643	-0.817689	0.918945
Contig_4138	gi|22486837|gb|BU046760.1|BU046760	TGA-type basic leucine zipper protein TGA1.1 [Phaseolus vulgaris]	-0.255977	-0.230242	0.415921	0.70203
Contig_1332	gi|39697466|gb|AJ533548.1|AJ533548	MADS-box protein 3 [Malus x domestica]	-0.698856	-0.891267	-0.443426	-0.369404
Contig_2304	gi|22481200|gb|BU041123.1|BU041123	unknown protein [Arabidopsis thaliana]	0.660496	0.425231	0.539788	-0.353036
Contig_3724	gi|22477997|gb|BU039318.1|BU039318	myb family transcription factor [Arabidopsis thaliana	0.277902	-0.120316	0.2005	0.678088
Contig_1168	gi|22481344|gb|BU041267.1|BU041267	Hypothetical transcription factor.[Prunus persica]	0.616852	0.63539	0.759592	-0.241041
Contig_2486	gi|22480791|gb|BU040714.1|BU040714	no hits found	0.656344	0.0734377	0.819799	-0.384143
Contig_2594	gi|17531116|gb|BF717230.1|BF717230	no hits found	0.378743	0.544599	0.619539	-0.75453
Contig_2943	gi|17531028|gb|BF717142.1|BF717142	hypothetical protein At2g35860 [imported] - Arabidopsis thaliana	0.60926	0.892981	0.722217	1.27106
Contig_3219	gi|39697457|gb|AJ533539.1|AJ533539	homeobox-leucine zipper protein HAT9 (HD-Zip protein 9) [Arabidopsis thaliana]	1.27617	0.970761	1.10378	-0.109017
Contig_349	gi|22481610|gb|BU041533.1|BU041533	plasma membrane intrinsic protein 1c [Arabidopsis thaliana]	0.521141	0.798635	1.07936	0.483142
Contig_4178	gi|22484818|gb|BU044741.1|BU044741	hypothetical protein F27B13.110 - Arabidopsis thaliana	-0.469464	-0.252704	-0.327739	-0.569183
Contig_4191	gi|22485691|gb|BU045614.1|BU045614	P0551A11.8 [Oryza sativa (japonica cultivar-group)]	0.946372	0.678358	0.505618	-0.228928
Contig_4458	gi|22488522|gb|BU048445.1|BU048445	merozoite surface antigen 2 [Plasmodium falciparum]	0.911875	0.496632	0.73651	-0.189175
Contig_4364	gi|39696675|gb|AJ534024.1|AJ534024	DNA-directed RNA polymerase II 13.6K chain [Arabidopsis thaliana]	0.535465	0.16848	0.855654	-0.336209
Contig_1083	gi|46472445|gb|AJ631542.1|AJ631542	ABC transporter ABCC.5 [Dictyostelium discoideum]	-1.04001	-1.3583	-0.924516	-1.23281
Contig_1017	gi|22481958|gb|BU041881.1|BU041881	No hits found	-0.116809	0.233149	1.32531	1.15185
Contig_2052	gi|22484570|gb|BU044493.1|BU044493	unknown protein [Arabidopsis thaliana]	0.363707	0.188469	0.412146	0.653756
Contig_2478	gi|22482447|gb|BU042370.1|BU042370	hypothetical protein [Arabidopsis thaliana	-0.364325	-0.21093	0.910691	1.17489
Contig_2498	gi|22488598|gb|BU048521.1|BU048521	hypothetical protein [imported] - Arabidopsis thaliana	0.112716	0.202991	0.59055	0.822012
Contig_2688	gi|22477918|gb|BU039287.1|BU039287	no hits found	0.0413008	-0.245302	1.46086	1.69945
Contig_2692	gi|22484446|gb|BU044369.1|BU044369	no hits found	0.454784	0.926543	1.8977	1.20829
Contig_2706	gi|22488220|gb|BU048143.1|BU048143	unknown [Arabidopsis thaliana	0.0316907	0.238258	0.875403	0.708873
Contig_2851	gi|22485815|gb|BU045738.1|BU045738	unknown protein [Arabidopsis thaliana	0.0916463	-0.00708854	0.338817	0.54797
Contig_3023	gi|22481467|gb|BU041390.1|BU041390	unknown protein [Arabidopsis thaliana	0.205941	0.168638	0.520818	1.06103
Contig_3109	gi|22486812|gb|BU046735.1|BU046735	unknown protein [Arabidopsis thaliana	0.156301	0.0552524	0.965589	0.696756
Contig_3769	gi|22484397|gb|BU044320.1|BU044320	adenosine kinase 1 (ADK1)/adenosine 5'-phosphotransferase 1 [Arabidopsis thaliana]	-0.163065	0.68947	2.01721	2.68724
Contig_4047	gi|22481022|gb|BU040945.1|BU040945	No hits found	0.255814	-0.0172589	0.651461	1.10499
Contig_4582	gi|46472626|gb|AJ631723.1|AJ631723	no hits found	-0.00790931	0.0672894	1.21648	1.17698
Contig_4741	gi|22477820|gb|BU039249.1|BU039249	unknown protein [Arabidopsis thaliana	0.506327	0.39133	0.937469	1.15081
Contig_4896	gi|22484601|gb|BU044524.1|BU044524	hypothetical protein T16L24.240 - Arabidopsis thaliana	0.523128	0.834913	1.55327	1.55092
Contig_4950	gi|22477989|gb|BU039315.1|BU039315	unknown protein [Arabidopsis thaliana]	0.0781421	0.289479	0.709389	0.829313
Contig_5360	gi|22481998|gb|BU041921.1|BU041921	unknown protein [Arabidopsis thaliana	-0.0671463	0.285512	1.18968	0.876324
Contig_683	gi|22485804|gb|BU045727.1|BU045727	unknown protein [Arabidopsis thaliana]	0.281695	1.55618	2.83584	4.06686
Contig_1335	gi|39697580|gb|AJ533662.1|AJ533662	AT4g13930 [Arabidopsis thaliana]	0.738038	1.04579	1.90659	2.53363
Contig_1530	gi|22477469|gb|BU039107.1|BU039107	At1g31070/F17F8_1.[Arabidopsis thaliana]	-0.213696	-0.273376	1.43609	0.777981
Contig_2779	gi|17531078|gb|BF717192.1|BF717192	AT5g25110/T11H3_120 [Arabidopsis thaliana	0.439828	0.524777	1.57525	1.38445
Contig_3683	gi|22482911|gb|BU042834.1|BU042834	No hits found	-0.932817	-1.18113	-1.73327	-1.52967
Contig_1774	gi|22481659|gb|BU041582.1|BU041582	permease 1 - like protein [Arabidopsis thaliana]	-0.210203	-0.120835	-0.842027	-0.52546
Contig_2680	gi|46472557|gb|AJ631654.1|AJ631654	no hits found	-0.0864863	-0.495339	-0.720705	-0.990959
Contig_643	gi|17531013|gb|BF717127.1|BF717127	unknown protein [Arabidopsis thaliana]	-0.338511	-0.269861	-0.729013	-1.0127
Contig_1257	gi|22483456|gb|BU043379.1|BU043379	unknown [Arabidopsis thaliana]	1.16252	1.09418	0.977346	0.682665
Contig_2250	gi|22478540|gb|BU039786.1|BU039786	hypothetical protein [Arabidopsis thaliana]	2.15431	2.04465	1.09489	1.00521
Contig_2909	gi|39696812|gb|AJ534161.1|AJ534161	predicted protein [Methanosarcina acetivorans str	1.4917	1.0843	1.2673	0.512059
Contig_415	gi|39697444|gb|AJ533526.1|AJ533526	unknown protein [Arabidopsis thaliana]	0.800053	0.882209	0.446545	0.44887
Contig_4766	gi|22484651|gb|BU044574.1|BU044574	no hits found	2.73291	2.59764	2.51783	2.3843
Contig_5163	gi|22478423|gb|BU039669.1|BU039669	no hits found	0.560517	0.658985	0.492934	0.633428
Contig_5321	gi|39696687|gb|AJ534036.1|AJ534036	no hits found	0.793027	0.888942	1.07901	0.475747
Contig_5306	gi|22483501|gb|BU043424.1|BU043424	basso score	3.21479	3.92507	3.73059	2.32916
Contig_1312	gi|22478049|gb|BU039338.1|BU039338	hypothetical protein [Oryza sativa (japonica cultivar-group)]	-0.52406	-0.804526	-0.934606	-0.608664
Contig_3449	gi|22478288|gb|BU039534.1|BU039534	unknown protein [Arabidopsis thaliana]	-2.31882	-1.69987	-2.90994	-1.8624
Contig_3782	gi|22478487|gb|BU039733.1|BU039733	unknown [Arabidopsis thaliana]	-0.598363	-0.579869	-0.677281	-0.702358
Contig_651	gi|22480520|gb|BU040443.1|BU040443	Hypothetical 20.4 kDa protein (Emb|CAB85509.1).[Arabidopsis thaliana]	-3.44516	-3.6253	-1.56773	-2.09425
Contig_4233	gi|22481601|gb|BU041524.1|BU041524	unknown protein [Arabidopsis thaliana]	-1.06477	-1.14425	-0.871104	-0.366155
Contig_3141	gi|22482234|gb|BU042157.1|BU042157	unknown protein [Arabidopsis thaliana	-0.616281	-0.688734	-0.435925	-0.460428
Contig_548	gi|22482282|gb|BU042205.1|BU042205	No hits found	-0.866916	-0.749982	-0.855571	-0.471886
Contig_508	gi|22482591|gb|BU042514.1|BU042514	Hypothetical protein (At1g26948).[Arabidopsis thaliana]	-1.84471	-1.55357	-1.94264	-1.86447
Contig_728	gi|22483056|gb|BU042979.1|BU042979	hypothetical protein [Chloroflexus aurantiacus]	-1.04311	-1.58802	-1.64052	-0.769898
Contig_2274	gi|22483112|gb|BU043035.1|BU043035	unknown protein [Arabidopsis thaliana]	-1.49988	-1.23839	-1.95895	-1.25962
Contig_1141	gi|22483433|gb|BU043356.1|BU043356	hypothetical protein [Arabidopsis thaliana]	-1.31819	-1.24957	-1.79752	-1.54139
Contig_4202	gi|22484299|gb|BU044222.1|BU044222	unknown protein [Arabidopsis thaliana	-0.721486	-0.595614	-0.564342	-0.216107
Contig_3188	gi|22485610|gb|BU045533.1|BU045533	Unknown protein [Arabidopsis thaliana	-2.08621	-2.02674	-1.1364	-1.6277
Contig_4692	gi|22486770|gb|BU046693.1|BU046693	unknown protein [Arabidopsis thaliana	-1.03121	-0.892971	-1.26734	-1.09367
Contig_1373	gi|39696603|gb|AJ533952.1|AJ533952	no hits found	-2.17474	-1.65079	-2.00843	-1.03377
Contig_2136	gi|39696680|gb|AJ534029.1|AJ534029	hypothetical protein [Cytophaga hutchinsonii	-1.01801	-0.840169	-1.02502	-0.433328
Contig_2741	gi|39697538|gb|AJ533620.1|AJ533620	unknown protein [Arabidopsis thaliana]	-0.791173	-1.02536	-0.789489	-0.827065
Contig_2964	gi|22481643|gb|BU041566.1|BU041566	F14F8.3 protein.[Caenorhabditis elegans]	-1.05854	-0.836757	-0.992165	-0.924606
Contig_1372	gi|22481644|gb|BU041567.1|BU041567	AT5g51550/K17N15_10.[Arabidopsis thaliana]	-2.89715	-2.4405	-2.27269	-1.35048
Contig_3712	gi|22482991|gb|BU042914.1|BU042914	F9L1.21 protein (Hypothetical protein).[Arabidopsis thaliana]	-0.450488	-0.689227	-0.62908	-0.674223
Contig_1023	gi|22480507|gb|BU040430.1|BU040430	Unknown protein (Hypothetical 20.0 kDa protein).[Arabidopsis thaliana]	0.590508	0.693418	0.315553	-0.2182
Contig_1044	gi|22488812|gb|BU048735.1|BU048735	hypothetical protein At2g46330 [imported] - Arabidopsis thaliana	0.429013	0.564408	-0.370016	-0.830215
Contig_1079	gi|14669105|gb|BI203133.1|BI203133	unknown protein [Arabidopsis thaliana]	0.757609	0.598014	0.414811	-0.577542
Contig_1089	gi|22480417|gb|BU040340.1|BU040340	unknown protein [Arabidopsis thaliana]	-1.80126	-2.39804	-0.868981	-0.442173
Contig_115	gi|22482022|gb|BU041945.1|BU041945	Hypothetical protein (At1g68300).[Arabidopsis thaliana]	-0.699055	-1.06812	-1.07682	-0.439652
Contig_1160	gi|22477364|gb|BU039062.1|BU039062	unknown protein [Arabidopsis thaliana]	-0.381432	-0.640825	-1.13229	-0.423273
Contig_1184	gi|22478289|gb|BU039535.1|BU039535	unknown protein [Arabidopsis thaliana]	-1.74498	-1.86831	-0.522061	-0.925156
Contig_1272	gi|22478234|gb|BU039480.1|BU039480	Hypothetical 16.1 kDa protein (AT5g02020/T7H20_70).[Arabidopsis thaliana]	0.556475	0.0473507	0.994534	0.110361
Contig_1278	gi|22482458|gb|BU042381.1|BU042381	F9K20.7 protein (Hypothetical protein).[Arabidopsis thaliana]	-0.243423	0.266902	1.49856	0.421182
Contig_1299	gi|17531059|gb|BF717173.1|BF717173	unknown protein [Oryza sativa]	0.680179	0.651397	0.539057	-0.267211
Contig_1302	gi|22483272|gb|BU043195.1|BU043195	unknown [Arabidopsis thaliana]	0.522254	0.466808	1.20495	-0.46208
Contig_1320	gi|17531121|gb|BF717235.1|BF717235	hypothetical protein T31B5.40 - Arabidopsis thaliana	1.01817	0.6415	0.565862	-0.464527
Contig_1337	gi|22487654|gb|BU047577.1|BU047577	hypothetical protein [Plasmodium falciparum 3D7]	0.703873	0.47346	0.725846	-0.405064
Contig_1363	gi|22480396|gb|BU040319.1|BU040319	unknown protein [Arabidopsis thaliana]	1.03391	0.374219	2.08152	1.243
Contig_1384	gi|22480192|gb|BU040115.1|BU040115	gb|AAD26879.1~gene_id:T30G6.9~strong similarity to unknown protein [Arabidopsis thaliana]	0.786424	0.548262	0.195791	-0.576113
Contig_1414	gi|22481811|gb|BU041734.1|BU041734	unknown protein [Arabidopsis thaliana	-1.01604	-1.25234	-0.0814766	-0.176644
Contig_1457	gi|22484171|gb|BU044094.1|BU044094	unknown protein [Arabidopsis thaliana	0.534822	0.324767	0.110873	-0.520639
Contig_1466	gi|22481256|gb|BU041179.1|BU041179	Alcohol dehydrogenase class III (EC 1.1.1.1) (Glutathione-dependent formaldehyde dehydrogenase) (EC 1.2.1.1) (FDH) (FALDH) (GSH-FDH).[Arabidopsis thaliana]	-0.723892	-0.340126	-0.307078	-0.532494
Contig_1488	gi|22482073|gb|BU041996.1|BU041996	hypothetical protein [Arabidopsis thaliana	-0.529683	-1.3999	-0.82972	-0.00516038
Contig_1501	gi|22488343|gb|BU048266.1|BU048266	unknown protein [Arabidopsis thaliana	1.46947	1.25585	0.801943	0.183077
Contig_155	gi|22488137|gb|BU048060.1|BU048060	unknown [Arabidopsis thaliana]	0.450116	-0.0412627	0.293962	0.549963
Contig_1674	gi|22484155|gb|BU044078.1|BU044078	unknown protein [Arabidopsis thaliana]	0.617751	0.567247	0.12975	0.366213
Contig_1833	gi|39697118|gb|AJ533200.1|AJ533200	unknown protein [Arabidopsis thaliana	-0.711349	-0.427943	-0.121904	-0.667241
Contig_1881	gi|22478124|gb|BU039370.1|BU039370	no hits found	0.799457	0.616041	0.371707	-0.187763
Contig_1885	gi|22478351|gb|BU039597.1|BU039597	hypothetical protein [Neurospora crassa	1.55093	1.49142	1.72898	-0.0789609
Contig_1965	gi|22486407|gb|BU046330.1|BU046330	no hits found	0.456037	0.507067	0.476994	-0.711693
Contig_1992	gi|22488441|gb|BU048364.1|BU048364	unnamed protein product [Mus musculus	0.723271	0.346597	-0.580017	-0.551814
Contig_2000	gi|39696635|gb|AJ533984.1|AJ533984	hypothetical protein [Plasmodium falciparum 3D7	0.264506	0.125263	0.50838	1.23601
Contig_2017	gi|22480412|gb|BU040335.1|BU040335	hypothetical protein [Citrus x paradisi]	-1.43882	-1.67099	-1.23015	-0.0984285
Contig_208	gi|46472582|gb|AJ631679.1|AJ631679	hypothetical protein [Plasmodium falciparum 3D7	-1.44062	-0.853947	-0.0620417	-0.492205
Contig_2081	gi|39696785|gb|AJ534134.1|AJ534134	no hits found	-1.5906	-1.02824	-0.486427	0.107914
Contig_2083	gi|22485251|gb|BU045174.1|BU045174	unknown protein [Arabidopsis thaliana]	1.23282	1.88016	-1.21792	0.744364
Contig_2103	gi|22478160|gb|BU039406.1|BU039406	unknown protein [Arabidopsis thaliana	0.657495	0.223798	1.10536	-0.374849
Contig_2124	gi|22487668|gb|BU047591.1|BU047591	OSJNBa0006A01.21 [Oryza sativa (japonica cultivar-group	0.844435	0.77452	0.38075	-0.6311
Contig_213	gi|22482988|gb|BU042911.1|BU042911	hypothetical protein F14D17.10 - Arabidopsis thaliana	-1.93497	-2.0767	-0.75046	-1.07537
Contig_2159	gi|22482536|gb|BU042459.1|BU042459	no hits found	0.388999	0.284964	0.661016	-0.424746
Contig_2276	#N/A	Hypothetical 72.6 kDa protein.[Arabidopsis thaliana]	0.564185	0.329234	0.493458	-0.343136
Contig_2310	gi|22481146|gb|BU041069.1|BU041069	unknown protein [Arabidopsis thaliana	0.796078	0.413776	0.674272	0.940791
Contig_2446	gi|22486529|gb|BU046452.1|BU046452	no hits found	0.446091	0.343372	0.517273	-0.584671
Contig_2510	gi|22485086|gb|BU045009.1|BU045009	unknown protein [Arabidopsis thaliana]	-0.104499	-0.767652	-0.853316	-0.154029
Contig_2545	gi|22477788|gb|BU039236.1|BU039236	hypothetical protein F8M21.150 - Arabidopsis	0.719008	0.627892	0.613645	-0.175156
Contig_2561	gi|22480268|gb|BU040191.1|BU040191	unknown protein [Arabidopsis thaliana	0.874969	0.718305	0.798673	-0.208047
Contig_2562	gi|22488800|gb|BU048723.1|BU048723	no hits found	-0.109348	0.214386	-0.506344	-8.72091
Contig_2646	gi|39697495|gb|AJ533577.1|AJ533577	hypothetical protein XP_287184 [Mus musculus]	0.58217	0.664972	0.851751	-0.601127
Contig_2738	gi|17531014|gb|BF717128.1|BF717128	unknown protein [Arabidopsis thaliana	-0.820155	-0.942707	-0.160024	-0.192555
Contig_274	gi|22478674|gb|BU039920.1|BU039920	Hypothetical 18.5 kDa protein.[Prunus armeniaca]	0.104572	-0.115863	-0.899331	0.36308
Contig_2754	gi|22487248|gb|BU047171.1|BU047171	hypothetical protein; 53156-50996 [Arabidopsis thaliana]	0.544799	0.450265	0.278055	-0.559671
Contig_2758	gi|22487261|gb|BU047184.1|BU047184	no hits found	0.552625	0.455236	0.44709	-0.439996
Contig_2809	gi|22482236|gb|BU042159.1|BU042159	unknown protein [Arabidopsis thaliana	0.581487	0.444591	0.369633	-0.698255
Contig_2836	gi|39697812|gb|AJ533894.1|AJ533894	unknown protein [Arabidopsis thaliana	0.871386	0.891847	0.867771	-0.400725
Contig_2861	gi|22486854|gb|BU046777.1|BU046777	no hits found	0.616802	0.52294	0.320865	-0.748657
Contig_2897	gi|22486460|gb|BU046383.1|BU046383	hypothetical protein [Haemophilus somnus	0.931982	0.784572	1.80666	0.499365
Contig_2908	gi|22488459|gb|BU048382.1|BU048382	Hypothetical protein [Oryza sativa (japonica cultivar	0.664628	0.600218	0.99085	0.112348
Contig_2924	gi|22481174|gb|BU041097.1|BU041097	hypothetical protein At2g39050 [imported] - Arabidopsis thaliana	-1.04811	-0.731715	-0.591687	-0.292159
Contig_295	gi|22488940|gb|BU048863.1|BU048863	unknown protein [Arabidopsis thaliana	0.996909	0.653576	0.149498	-0.389332
Contig_3030	gi|22477544|gb|BU039135.1|BU039135	unknown protein [Arabidopsis thaliana	0.921488	0.586482	0.921135	0.14241
Contig_3048	gi|22487202|gb|BU047125.1|BU047125	no hits found	1.2517	1.86908	-0.244772	-0.675158
Contig_3064	gi|17531147|gb|BF717261.1|BF717261	unknown protein [Oryza sativa (japonica cultivar	0.913142	0.60174	1.18291	-0.227776
Contig_3103	gi|39697737|gb|AJ533819.1|AJ533819	hypothetical protein [Cicer arietinum	0.696818	0.504317	0.544086	-0.487865
Contig_3145	gi|22478111|gb|BU039359.1|BU039359	hypothetical protein [Arabidopsis thaliana	-1.11499	-0.753316	0.332652	-0.534227
Contig_3163	gi|22478634|gb|BU039880.1|BU039880	unknown protein [Arabidopsis thaliana	1.15463	0.930544	0.696961	0.0337397
Contig_3193	gi|22486272|gb|BU046195.1|BU046195	unknown protein [Arabidopsis thaliana	0.670002	0.269429	0.301914	-0.52079
Contig_3195	gi|22478343|gb|BU039589.1|BU039589	Unknown protein [Arabidopsis thaliana	-2.4493	-1.67172	-0.879265	-0.189595
Contig_3208	gi|22484688|gb|BU044611.1|BU044611	hypothetical protein F5A18.12 [imported] - Arabidopsis thaliana	1.00223	1.03646	0.74577	-0.209578
Contig_3220	gi|46472594|gb|AJ631691.1|AJ631691	unknown protein [Arabidopsis thaliana	-0.840954	-0.342022	-0.558906	-0.0741118
Contig_3231	gi|39697507|gb|AJ533589.1|AJ533589	hypothetical protein [Plasmodium falciparum	-1.63244	-1.44302	-0.889868	-0.208261
Contig_3237	gi|22485291|gb|BU045214.1|BU045214	no hits found	0.516833	0.627352	1.25064	-0.0784311
Contig_3279	gi|22488342|gb|BU048265.1|BU048265	unknown protein [Arabidopsis thaliana]	0.421757	0.39265	0.48866	-0.246109
Contig_3299	gi|22485036|gb|BU044959.1|BU044959	No hits found	-1.05934	-0.927569	0.243725	-0.339541
Contig_3312	gi|22478399|gb|BU039645.1|BU039645	unknown protein [Arabidopsis thaliana	0.653529	0.398964	0.425253	-0.665335
Contig_3424	gi|22483352|gb|BU043275.1|BU043275	unknown protein [Arabidopsis thaliana	0.361373	0.495968	0.558506	0.00481921
Contig_3429	gi|22484581|gb|BU044504.1|BU044504	unknown protein [Arabidopsis thaliana	-0.356382	-0.492474	-1.3658	-0.216677
Contig_3434	gi|22485451|gb|BU045374.1|BU045374	Hypothetical protein (At4g31130).[Arabidopsis thaliana]	-0.901582	-0.506585	-0.5893	0.0845019
Contig_3493	gi|22478339|gb|BU039585.1|BU039585	unknown protein [Arabidopsis thaliana	1.16547	0.377683	0.684135	-0.0914507
Contig_3515	gi|22478323|gb|BU039569.1|BU039569	Hypothetical protein At3g21190).[Arabidopsis thaliana]	-1.19407	-0.91623	-0.676654	-0.0961202
Contig_354	gi|22484142|gb|BU044065.1|BU044065	unknown protein [Arabidopsis thaliana]	-0.903344	-1.04214	-1.49083	-0.482573
Contig_3543	gi|22483564|gb|BU043487.1|BU043487	unknown protein [Arabidopsis thaliana	0.9237	0.607371	0.687894	-0.538327
Contig_3547	gi|22480575|gb|BU040498.1|BU040498	no hits found	0.651608	0.403514	0.39158	-0.278713
Contig_3555	gi|22480738|gb|BU040661.1|BU040661	Hypothetical protein.[Arabidopsis thaliana]	-0.620523	-0.458231	-0.476476	0.153678
Contig_3563	gi|22488082|gb|BU048005.1|BU048005	T1G11.19 protein (Hypothetical 19.8 kDa protein).[Arabidopsis thaliana]	-0.422833	-2.57182	-1.65884	-0.944059
Contig_3600	gi|22482008|gb|BU041931.1|BU041931	hypothetical protein [Arabidopsis thaliana]	0.471709	0.938352	-0.0687651	7.94893
Contig_3609	gi|22478458|gb|BU039704.1|BU039704	unknown protein [Arabidopsis thaliana	-1.35041	-1.15607	0.174138	0.294081
Contig_364	gi|22482570|gb|BU042493.1|BU042493	unknown [Malus x domestica]	0.241718	0.390539	-0.361834	0.7041
Contig_366	gi|22484402|gb|BU044325.1|BU044325	No hits found	0.738691	0.8577	0.9162	0.0663863
Contig_3713	gi|22483449|gb|BU043372.1|BU043372	Hypothetical 8.7 kDa protein.[Cicer arietinum]	-1.12189	-0.601252	0.127091	0.0656462
Contig_3715	gi|22486139|gb|BU046062.1|BU046062	unknown protein [Arabidopsisthaliana]	0.156081	0.485466	0.654566	0.339981
Contig_3716	gi|22481457|gb|BU041380.1|BU041380	Hypothetical 46.2 kDa protein (AT4g26750/F10M23_90).[Arabidopsis thaliana]	0.0739105	0.337378	0.517744	-0.558571
Contig_3742	gi|22478428|gb|BU039674.1|BU039674	unknown protein [Arabidopsis thaliana	-2.29486	-1.7039	-0.462049	0.0221401
Contig_3761	gi|22488560|gb|BU048483.1|BU048483	UDP-sulfoquinovose:DAG sulfoquinovosyltransferase (sulfolipid synthase) (SQD2) [Arabidopsis thaliana]	-3.09323	-2.48222	-1.0489	-1.22995
Contig_3788	gi|22478772|gb|BU040018.1|BU040018	unknown [Arabidopsis thaliana]	0.219157	0.93602	0.819826	0.0556696
Contig_3793	gi|22488543|gb|BU048466.1|BU048466	no hits found	0.753326	0.440267	0.266837	-0.442439
Contig_3801	gi|22481421|gb|BU041344.1|BU041344	no hits found	0.285388	0.602288	1.04016	0.482422
Contig_3821	gi|22484424|gb|BU044347.1|BU044347	no hits found	0.4818	0.422994	0.288859	-0.622889
Contig_3823	gi|22483454|gb|BU043377.1|BU043377	hypothetical protein [Pseudomonas putida KT2440	0.595225	0.474174	1.00772	-0.466266
Contig_3864	gi|16603605|gb|AF318171.1|AF318171	no hits found	-1.67411	-1.59834	-1.47462	-2.68474
Contig_3949	gi|22481896|gb|BU041819.1|BU041819	hypothetical protein [Arabidopsis thaliana	1.24426	0.589334	2.31251	1.01889
Contig_4022	gi|22484339|gb|BU044262.1|BU044262	hypothetical protein, conserved in P. falciparum [Plasmodiumfalciparum 3D7]	0.893656	0.606539	0.70847	-0.426073
Contig_4030	gi|22488867|gb|BU048790.1|BU048790	hypothetical protein [Arabidopsis thaliana]	0.634012	0.676981	0.570864	-0.410558
Contig_4044	gi|22482664|gb|BU042587.1|BU042587	hypothetical protein T1N6.22 - Arabidopsis thaliana	-2.73766	0.154271	1.39611	0.247374
Contig_4087	gi|22488307|gb|BU048230.1|BU048230	Coproporphyrinogen III oxidase, chloroplast precursor(Coproporphyrinogenase) (Coprogen oxidase)	-1.49069	-0.621802	-0.748133	-0.778346
Contig_4110	gi|17531089|gb|BF717203.1|BF717203	unknown protein [Arabidopsis thaliana	0.608181	0.370309	0.350042	-0.514169
Contig_4112	gi|22481775|gb|BU041698.1|BU041698	hypothetical protein [Glycine max]	0.404591	0.786804	1.02483	-0.185289
Contig_4121	gi|22485916|gb|BU045839.1|BU045839	No hits found	0.0886759	0.174878	1.02693	-0.15622
Contig_4166	gi|22486048|gb|BU045971.1|BU045971	unknown protein [Oryza sativa (japonica cultivar-group)]	-2.72678	-0.603388	-1.13363	0.135449
Contig_419	gi|22488864|gb|BU048787.1|BU048787	no hits found	0.57106	0.38196	0.418741	0.14311
Contig_4315	gi|22488926|gb|BU048849.1|BU048849	unknown protein [Arabidopsis thaliana]	-0.766703	-0.526002	-0.215725	0.208741
Contig_4461	gi|39696782|gb|AJ534131.1|AJ534131	No hits found	-0.823887	-0.594659	-0.129867	-0.0568328
Contig_4486	gi|39697531|gb|AJ533613.1|AJ533613	unknown [Arabidopsis thaliana]	0.641955	0.720668	0.789342	-0.408209
Contig_4518	gi|39696767|gb|AJ534116.1|AJ534116	hypothetical protein [Magnetospirillum magnetotacticum]	0.84741	0.431279	0.923848	-0.538157
Contig_4559	gi|39696652|gb|AJ534001.1|AJ534001	unknown protein [Arabidopsis thaliana]	0.993834	0.45587	-0.656711	-0.1373
Contig_4583	gi|46472664|gb|AJ631761.1|AJ631761	no hits found	-1.41728	-0.733196	-0.810543	-1.65298
Contig_4644	gi|39696825|gb|AJ534174.1|AJ534174	no hits found	-0.85555	-0.23086	0.0207561	-0.336701
Contig_4729	gi|22488733|gb|BU048656.1|BU048656	no hits found	0.473537	0.683474	0.514942	-0.154714
Contig_4750	gi|17531137|gb|BF717251.1|BF717251	unknown [Arabidopsis thaliana]	-0.967093	-1.02467	0.0948403	0.476952
Contig_4808	gi|22484033|gb|BU043956.1|BU043956	unknown protein [Arabidopsis thaliana	1.13054	0.834972	-0.460698	-0.260998
Contig_487	gi|22486246|gb|BU046169.1|BU046169	Hypothetical 17.8 kDa protein (F5K20.290) (AT3g53990/F5K20_290).[Arabidopsis thaliana]	-2.32237	-2.0334	-1.78123	-0.18936
Contig_4914	gi|22484234|gb|BU044157.1|BU044157	unknown protein [Arabidopsis thaliana]	-1.02659	-0.691261	-0.180493	-0.94111
Contig_4932	gi|39697769|gb|AJ533851.1|AJ533851	hypothetical protein At2g47790 [imported] - Arabidopsis thaliana	0.712934	0.645731	0.69034	-0.153379
Contig_51	gi|17531046|gb|BF717160.1|BF717160	Hypothetical protein (Arabinogalactan protein) (AT5g11740/T22P22_130).[Arabidopsis thaliana]	-0.0103762	0.111004	-0.0312068	-1.24193
Contig_5109	gi|22480616|gb|BU040539.1|BU040539	unknown protein [Arabidopsis thaliana	0.430151	0.809199	0.260022	-0.366348
Contig_511	gi|22478298|gb|BU039544.1|BU039544	proline-rich protein family [Arabidopsis thaliana]	0.492431	0.475954	1.32312	0.455871
Contig_513	gi|22478566|gb|BU039812.1|BU039812	unknown protein [Arabidopsis thaliana]	-1.51714	-1.00796	-1.32731	-0.377839
Contig_5168	gi|22483711|gb|BU043634.1|BU043634	hypothetical protein [Cicer arietinum]	1.02133	1.19726	0.495759	1.93593
Contig_5176	gi|22484936|gb|BU044859.1|BU044859	unknown protein [Arabidopsis thaliana	0.561037	0.446923	0.633099	-0.373599
Contig_518	gi|22481228|gb|BU041151.1|BU041151	no hits found	0.396994	0.68931	0.67549	-0.500737
Contig_5204	gi|22485065|gb|BU044988.1|BU044988	no hits found	1.56501	0.851812	0.92152	0.00288414
Contig_5225	gi|22481185|gb|BU041108.1|BU041108	hypothetical protein [Arabidopsis thaliana] contains similarity to endopeptidase	0.680613	0.449872	0.383614	-0.571059
Contig_5231	gi|22481714|gb|BU041637.1|BU041637	unknown protein [Arabidopsis thaliana]	0.812516	0.647394	0.697963	-0.224559
Contig_524	gi|22487402|gb|BU047325.1|BU047325	no hits found	0.583272	0.342592	0.274266	-0.509531
Contig_525	gi|22486454|gb|BU046377.1|BU046377	Alpha-tubulin 1.[Populus tremuloides]	-0.166889	0.233483	0.864761	0.307058
Contig_5251	gi|22480545|gb|BU040480.1|BU040480	unknown protein [Arabidopsis thaliana]	0.982654	0.683926	1.23307	-0.102352
Contig_5252	gi|22480604|gb|BU040527.1|BU040527	no hits found	0.151323	0.626379	1.4395	0.387783
Contig_526	gi|22488973|gb|BU048896.1|BU048896	no hits found	1.28857	1.05339	-0.0968726	0.185949
Contig_5270	gi|39697339|gb|AJ533421.1|AJ533421	unknown protein [Arabidopsis thaliana]	-2.16791	-1.74235	-0.490148	-0.786466
Contig_532	gi|22482427|gb|BU042350.1|BU042350	no hits found	1.00873	0.926253	0.608535	-0.272226
Contig_5445	gi|22482557|gb|BU042480.1|BU042480	unknown protein [Arabidopsis thaliana]	-1.11558	-0.651304	-0.56142	-0.198494
Contig_5465	gi|22485020|gb|BU044943.1|BU044943	hypothetical protein At2g45740 [imported] - Arabidopsis thaliana	-1.90098	-0.655655	-0.113628	0.585664
Contig_708	gi|22478120|gb|BU039366.1|BU039366	unknown protein	0.730928	0.269633	0.383096	-0.308975
Contig_719	gi|22481666|gb|BU041589.1|BU041589	unknown protein [Arabidopsis thaliana	-0.959072	-0.225769	-0.779845	0.325191
Contig_758	gi|22482153|gb|BU042076.1|BU042076	Hypothetical membrane protein [Corynebacterium glutamicum	0.96398	0.694077	0.63599	-0.505829
Contig_81	gi|22480984|gb|BU040907.1|BU040907	GTPase activating protein-like.[Arabidopsis thaliana]	-2.12258	-2.08062	-0.613495	-1.01528
Contig_812	gi|51920085|gb|AJ826563.1|AJ826563	unknown [Glycine max	0.72882	0.44093	0.268107	-0.438353
Contig_820	gi|17531048|gb|BF717162.1|BF717162	unknown protein [Arabidopsis thaliana	0.334052	0.328427	1.83264	-0.157507
Contig_836	gi|51919182|gb|AJ825660.1|AJ825660	predicted protein [Arabidopsis thaliana]	-0.479152	-1.0987	-0.96799	-0.820511
Contig_844	gi|51919019|gb|AJ825497.1|AJ825497	unknown [Arabidopsis thaliana	0.429524	0.640192	0.791136	-0.052411
Contig_979	gi|17531074|gb|BF717188.1|BF717188	unknown protein [Glycine max]	1.24526	0.572947	0.109686	0.718113
negcon11	#N/A	#N/A	-0.414643	-0.331293	-0.930422	-0.314698
negcon2	#N/A	#N/A	-0.42514	-0.23403	-0.340069	-0.472704
negcon3	#N/A	#N/A	-0.509702	-0.201579	-0.917554	-0.560932
negcon4	#N/A	#N/A	-0.547833	-0.191828	-0.981039	-0.625613
negcon5	#N/A	#N/A	-0.602212	-0.355013	-0.848397	-0.613442
negcon7	#N/A	#N/A	-0.17799	-0.338631	-0.800719	-0.651484
negcon8	#N/A	#N/A	-0.123456	-0.300369	-1.2548	-0.456288
Contig_792	gi|22483396|gb|BU043319.1|BU043319	14-3-3 protein.[Populus x canescens]	1.31669	0.88086	0.184441	0.0817874
Contig_4058	gi|22481739|gb|BU041662.1|BU041662	unknown protein [Arabidopsis thaliana]	0.651899	0.571918	0.475757	-0.218219
Contig_2553	gi|22480742|gb|BU040665.1|BU040665	WD-40 repeat protein-like (unknown protein) (Hypothetical protein).[Arabidopsis thaliana]	0.687975	1.17313	-0.515436	0.859898
Contig_3902	gi|22484625|gb|BU044548.1|BU044548	WD-40 repeat protein family [Arabidopsis thaliana	0.973691	0.315836	1.19122	0.656198
Contig_1798	gi|22483280|gb|BU043203.1|BU043203	basso score	0.34635	0.578327	0.505804	-0.53269
Contig_2430	gi|22481459|gb|BU041382.1|BU041382	F19G10.1 protein.[Arabidopsis thaliana]	0.512213	0.340601	0.563012	-0.325158
Contig_2638	gi|22486685|gb|BU046608.1|BU046608	basso score	0.636901	0.673561	0.345449	-0.415419
Contig_279	gi|22482683|gb|BU042606.1|BU042606	At1g09020/F7G19_11.[Arabidopsis thaliana]	1.6834	1.5008	1.29754	0.342065
Contig_3031	gi|22488829|gb|BU048752.1|BU048752	AT5g21090 (Unknown protein) (Hypothetical protein) (Leucine rich repeat protein (LRP), ).[Arabidopsis thaliana]	-0.508714	-0.283357	-1.01681	-0.527699
Contig_3206	gi|22480942|gb|BU040865.1|BU040865	AT3g57880/T10K17_90 [Arabidopsis thaliana]	0.881946	0.929791	0.324926	0.42593
Contig_3361	gi|22483612|gb|BU043535.1|BU043535	At2g43020/MFL8.12 [Arabidopsis thaliana	0.792645	0.713373	0.56164	-0.228317
Contig_3523	gi|22478577|gb|BU039823.1|BU039823	F9F8.20 protein.[Arabidopsis thaliana]	-1.1421	-0.353582	1.38292	0.930301
Contig_3658	gi|22487376|gb|BU047299.1|BU047299	At2g18860 protein (Hypothetical 29.9 kDa protein).[Arabidopsis thaliana]	0.451982	0.644502	0.813697	-0.208093
Contig_3697	gi|22483630|gb|BU043553.1|BU043553	AT3g04880/T9J14_17.[Arabidopsis thaliana]	-1.00439	-1.14035	-0.318244	-0.197644
Contig_3739	gi|22486666|gb|BU046589.1|BU046589	At2g46240 protein.[Arabidopsis thaliana]	-5.2778	-4.3412	-2.13784	-2.31807
Contig_4384	gi|22485708|gb|BU045631.1|BU045631	F1N19.22 [Arabidopsis thaliana]	0.558783	0.843294	0.47709	0.263866
Contig_4385	gi|22484266|gb|BU044189.1|BU044189	F1N19.22 [Arabidopsis thaliana]	-0.491951	-1.29164	-0.668228	-1.39929
Contig_5054	gi|22484095|gb|BU044018.1|BU044018	basso score	1.26536	1.58267	3.23775	0.548922
Contig_5291	gi|22480400|gb|BU040323.1|BU040323	basso score	1.0568	0.854693	0.732189	-0.155954
Contig_895	gi|51919325|gb|AJ825803.1|AJ825803	F14J16.17 [Arabidopsis thaliana]	0.556063	0.144492	0.583592	1.15849
Contig_1584	gi|22478548|gb|BU039794.1|BU039794	Vacuolar processing enzyme precursor (EC 3.4.22.-) (VPE).[Citrus sinensis]	-0.931508	-0.733434	-1.09487	-0.486175
Contig_1583	gi|22481910|gb|BU041833.1|BU041833	Vacuolar processing enzyme precursor (EC 3.4.22.-) (VPE).[Glycine max]	-2.30461	-2.13945	-1.72539	-0.892577
Contig_127	gi|22480298|gb|BU040221.1|BU040221	pentatricopeptide (PPR) repeat-containing protein [Arabidopsis thaliana]	0.510206	0.304311	0.697129	1.07568
Contig_1515	gi|22478676|gb|BU039922.1|BU039922	Sodium-dicarboxylate cotransporter-like.[Arabidopsis thaliana]	0.526476	0.166596	0.759552	1.19044
Contig_1592	gi|22486357|gb|BU046280.1|BU046280	pentatricopeptide (PPR) repeat-containing protein [Arabidopsis thaliana	0.120224	0.0131754	1.09802	1.30536
Contig_1679	gi|39697525|gb|AJ533607.1|AJ533607	BRH1 RING finger protein [Arabidopsis thaliana	0.218666	0.847867	1.84633	1.1042
Contig_1923	gi|22483995|gb|BU043918.1|BU043918	GTP-binding protein [Oryza sativa	0.813989	0.44653	0.90878	1.14075
Contig_2042	gi|22487011|gb|BU046934.1|BU046934	chaperonin, [Arabidopsis thaliana	0.524699	0.232885	0.693031	0.88309
Contig_2317	gi|22482146|gb|BU042069.1|BU042069	C2 domain-containing protein [Arabidopsis thaliana	-0.132918	-0.387224	1.23152	1.12217
Contig_2496	gi|22485883|gb|BU045806.1|BU045806	UDP-glucose dehydrogenase [Oryza sativa	0.225832	0.708328	1.24298	0.891846
Contig_2584	gi|39697586|gb|AJ533668.1|AJ533668	cyclin family [Arabidopsis thaliana	0.262411	-0.00464012	0.635271	0.786136
Contig_2932	gi|22483938|gb|BU043861.1|BU043861	Cytosolic aldolase.[Fragaria ananassa]	0.241514	0.568316	0.499586	0.717252
Contig_3005	gi|22488774|gb|BU048697.1|BU048697	SIGNAL RECOGNITION PARTICLE 54 KD PROTEIN 2 (SRP54	0.0476625	0.053383	0.643237	0.829069
Contig_3407	gi|22483100|gb|BU043023.1|BU043023	integral membrane protein [Phaseolus vulgaris	0.099979	0.802858	0.964025	0.898761
Contig_3489	gi|22478501|gb|BU039747.1|BU039747	RAC-like GTP binding protein ARAC1.[Arabidopsis thaliana]	-0.269735	0.546799	1.32741	1.9283
Contig_369	gi|22480512|gb|BU040435.1|BU040435	nucleolar protein [Arabidopsis thaliana]	0.120107	0.237329	0.422506	0.991258
Contig_3833	gi|22488811|gb|BU048734.1|BU048734	salt-tolerance protein [Arabidopsis thaliana]	0.220905	0.0158596	0.946835	0.722182
Contig_4042	gi|22486142|gb|BU046065.1|BU046065	GLP_165_109047_101356 [Giardia lamblia ATCC 50803]	0.933567	1.10475	1.51568	1.67659
Contig_4093	gi|22480168|gb|BU040091.1|BU040091	dihydroxyacid dehydratase -related [Arabidopsis thaliana]	-0.0147118	0.117088	0.708688	0.678599
Contig_4201	gi|22478211|gb|BU039457.1|BU039457	cytochrome b5 - common tobacco	0.446381	0.962672	1.12745	1.34917
Contig_4299	gi|39697141|gb|AJ533223.1|AJ533223	Similar to glucose-6-phosphate/phosphate-translocator [Arabidopsisthaliana]	0.321311	0.0179245	0.503068	0.692643
Contig_4321	gi|22478655|gb|BU039901.1|BU039901	Adenylylsulfate kinase, chloroplast precursor (APS kinase) (Adenosine-5'phosphosulfate kinase) (ATPadenosine-5'-phosphosulfate 3'-phosphotransferase	0.268918	0.260668	0.480273	0.815549
Contig_4358	gi|22478394|gb|BU039640.1|BU039640	RNA-binding protein [Oryza sativa (japonica	0.5664	0.130808	0.903114	0.884041
Contig_4525	gi|39696599|gb|AJ533948.1|AJ533948	P0504D03.12 [Oryza sativa (japonica cultivar	0.442711	0.560509	0.839242	0.92191
Contig_4636	gi|22480572|gb|BU040495.1|BU040495	blr4473 [Bradyrhizobium japonicum	-0.0554813	-0.0862777	0.643221	0.789284
Contig_4823	gi|22487702|gb|BU047625.1|BU047625	gene_id:MTG10.12~pir||T05795~strong similarity to unknown protein [Arabidopsis thaliana	0.472124	0.209954	0.748122	1.26133
Contig_4836	gi|22484316|gb|BU044239.1|BU044239	heavy-metal-associated domain-containing protein [Arabidopsis	0.215785	0.0189853	0.626907	0.648553
Contig_5119	gi|22484367|gb|BU044290.1|BU044290	Zn finger protein [Nicotiana tabacum	0.609127	0.462202	1.05908	1.25452
Contig_5246	gi|22487786|gb|BU047709.1|BU047709	endopeptidase Clp ATP-binding chain B [Bacteroides thetaiotaomicron VPI-5482]	0.363709	0.264378	1.20738	0.817326
Contig_5380	gi|22478485|gb|BU039731.1|BU039731	OSJNBa0042I15.19 [Oryza sativa (japonica	0.238026	0.0312115	0.598688	0.905363
Contig_5460	gi|22488824|gb|BU048747.1|BU048747	amylogenin; reversibly glycosylatable polypeptide [Arabidopsisthaliana]	0.209156	-0.0897781	0.726499	0.593332
Contig_5488	gi|39696774|gb|AJ534123.1|AJ534123	fiber protein Fb13 [Gossypium barbadense	-0.536391	1.00958	1.91087	1.70191
Contig_638	gi|22477700|gb|BU039200.1|BU039200	Arabinogalactan protein) (At5g56540).[Arabidopsis thaliana]	0.0117206	0.30849	0.644468	1.02809
Contig_308	gi|22484048|gb|BU043971.1|BU043971	Lysophospholipase-like protein.[Arabidopsis thaliana]	-0.696295	-0.829024	-1.23093	-0.925503
Contig_1005	gi|22481246|gb|BU041169.1|BU041169	glycosyltransferase family [Arabidopsis thaliana]	-0.379774	-0.104931	-0.801715	-0.754635
Contig_1405	gi|22477297|gb|BU039034.1|BU039034	Papain-like cysteine proteinase isoform III.[Ipomoea batatas]	0.0418809	-0.307598	-0.615306	-0.389013
Contig_1910	gi|22482868|gb|BU042791.1|BU042791	Protein disulfide isomerase precursor (PDI	-0.243321	-0.335179	-0.897349	-0.479204
Contig_2288	gi|39697357|gb|AJ533439.1|AJ533439	Guanine nucleotide-binding protein beta subunit-like protein probable GTP-binding protein beta chain - alfalfa G protein beta subunit-like [Medicago sativa	-0.296348	-0.562136	-0.861616	-0.598244
Contig_3274	gi|22485289|gb|BU045212.1|BU045212	N-acetylglucosaminyltransferase - related [Arabidopsis thaliana	0.00667757	-0.251019	-0.918381	-0.830468
Contig_3736	gi|22488058|gb|BU047981.1|BU047981	NADH-cytochrome B5 reductase.[Arabidopsis thaliana]	-0.249869	-0.749976	-0.94712	-0.909801
Contig_441	gi|22478432|gb|BU039678.1|BU039678	HyPRP.[Fragaria ananassa]	-0.364636	-0.0878862	-0.6908	-0.552484
Contig_4787	gi|22483517|gb|BU043440.1|BU043440	protein import receptor TOM20, mitochondrial - potato	-0.396429	-0.261407	-0.789302	-0.533443
Contig_5058	gi|22486815|gb|BU046738.1|BU046738	pentatricopeptide (PPR) repeat-containing protein [Arabidopsis thaliana]	-0.643229	-0.353295	-1.0052	-0.930603
Contig_2040	gi|22478261|gb|BU039507.1|BU039507	GDP-mannose pyrophosphorylase.[Solanum tuberosum]	1.04345	1.0118	1.00839	0.854701
Contig_2300	gi|22485511|gb|BU045434.1|BU045434	NADPH-cytochrome P450 reductase [Pisum sativum]	1.47474	2.50483	1.65883	1.46597
Contig_2323	gi|22480659|gb|BU040582.1|BU040582	calnexin - soybean	0.787265	0.709303	0.593637	0.457041
Contig_2370	gi|22481357|gb|BU041280.1|BU041280	Histidine-containing phosphotransfer protein.[Catharanthus roseus]	1.39314	0.95573	1.03286	0.502876
Contig_2442	gi|22480675|gb|BU040598.1|BU040598	OSJNBa0060D06.16)OSJNBa0060D06.16 protein.[Oryza sativa]	0.994453	0.490136	0.663144	0.813141
Contig_3192	gi|22486266|gb|BU046189.1|BU046189	endo-1,4-beta-D-glucanase [Pyrus communis	1.1762	1.18893	1.50807	1.33786
Contig_3412	gi|22480631|gb|BU040554.1|BU040554	dipeptidyl peptidase IV-like protein [Arabidopsis thaliana	0.598716	0.790702	0.624473	0.313341
Contig_4081	#N/A	acetyltranferase-like protein [Arabidopsis thaliana]	1.28096	1.3177	0.543874	0.907808
Contig_4200	gi|22488210|gb|BU048133.1|BU048133	2-dehydro-3-deoxyphosphooctonate aldolase (KDOPS)	0.529187	0.678372	0.437313	0.313996
Contig_4570	gi|22478194|gb|BU039440.1|BU039440	kinesin-related protein [Arabidopsis thaliana	1.2585	1.40147	1.34983	1.30085
Contig_4911	gi|22487763|gb|BU047686.1|BU047686	isp4 like protein [Arabidopsis thaliana]	0.612366	0.735092	0.605248	0.575939
Contig_5028	gi|22478262|gb|BU039508.1|BU039508	ATP citrate-lyase -related [Arabidopsis thaliana]	1.2245	1.69321	1.9648	1.40078
Contig_5050	gi|22484692|gb|BU044615.1|BU044615	phaseolin G-box binding protein PG2 [Phaseolus vulgaris]	1.38734	1.3536	1.22145	1.24103
Contig_5074	gi|39697578|gb|AJ533660.1|AJ533660	ATP-dependant helicase, [Plasmodium falciparum 3D7]	1.22433	1.15052	1.1238	0.958147
Contig_5344	gi|22486856|gb|BU046779.1|BU046779	granule bound starch synthase II precursor [Manihot esculenta	0.995441	1.64065	1.16156	1.19214
Contig_1347	gi|22478493|gb|BU039739.1|BU039739	sugar transporter.[Oryza sativa]	-2.04196	-2.32956	-2.39344	-1.4545
Contig_494	gi|14041824|dbj|AB061670.1|	nitrate reductase [Prunus persica]	-2.59953	-2.26758	-2.55665	-1.33233
Contig_992	gi|17531006|gb|BF717120.1|BF717120	Profilin.[Prunus dulcis]	-0.439608	-0.544419	-0.797098	-0.434086
Contig_4412	gi|17531091|gb|BF717205.1|BF717205	octicosapeptide/Phox/Bem1p (PB1) domain-containing protein [Arabidopsis thaliana]	-0.951388	-1.29186	-0.561152	-0.713819
Contig_1391	gi|22477276|gb|BU039025.1|BU039025	RSI-1 protein precursor (TR132).[Lycopersicon esculentum]	-4.43224	-4.2767	-4.47748	-2.55513
Contig_55	gi|22477306|gb|BU039038.1|BU039038	fiber protein E6 (clone CKE6-4A) - upland cotton	-2.02919	-2.02805	-2.80237	-2.42626
Contig_1181	gi|22477340|gb|BU039052.1|BU039052	probable beta-1,3-glucanase [imported] - Arabidopsis thaliana[Arabidopsis thaliana]	-1.71319	-1.24134	-0.825383	-0.78926
Contig_1292	gi|22477631|gb|BU039170.1|BU039170	snakin-1 [Solanum tuberosum]	-2.72536	-2.31884	-1.81449	-1.39342
Contig_2421	gi|22478197|gb|BU039443.1|BU039443	N-carbamyl-L-amino acid amidohydrolase.[Arabidopsis thaliana]	-1.39777	-0.946443	-0.925769	-0.583814
Contig_2919	gi|22478207|gb|BU039453.1|BU039453	protein kinase, [Arabidopsis thaliana	-1.23542	-0.593596	-0.74318	-0.632171
Contig_1114	gi|22478362|gb|BU039608.1|BU039608	short-chain dehydrogenase/reductase family protein [Arabidopsis thaliana]	-0.972319	-0.907753	-0.584657	-0.954691
Contig_664	gi|22478392|gb|BU039638.1|BU039638	Atranbp1a protein.[Arabidopsis thaliana]	-0.875903	-0.668022	-0.520492	-0.553708
Contig_3989	gi|22478685|gb|BU039931.1|BU039931	Alpha-amylase precursor (1,4-alpha-D-glucan glucanohydrolase) [Vigna mungo	-1.57406	-0.978872	-1.58199	-1.34988
Contig_1751	gi|22480156|gb|BU040079.1|BU040079	Glucose acyltransferase.[Lycopersicon pennellii]	-4.08913	-5.40792	-3.62538	-3.17047
Contig_999	gi|22480367|gb|BU040290.1|BU040290	cytochrome b5 [Ananas comosus	-0.958896	-0.59805	-0.499952	-0.745086
Contig_1244	gi|22480494|gb|BU040417.1|BU040417	oxidoreductase, zinc-binding dehydrogenase family [Arabidopsis thaliana]	-1.30879	-0.653396	-1.11796	-1.20086
Contig_2165	gi|22481170|gb|BU041093.1|BU041093	Homolog to plastid-lipid-associated protein.[Citrus unshiu]	-1.03039	-0.935067	-1.18881	-0.992559
Contig_3289	gi|22481221|gb|BU041144.1|BU041144	DAG protein, .[Arabidopsis thaliana]	-0.647052	-0.607001	-0.732214	-0.644323
Contig_4426	gi|22482129|gb|BU042052.1|BU042052	deetiolated 1-like protein [Solanum tuberosum]	-1.10794	-0.749816	-0.923392	-0.832414
Contig_1714	gi|22483316|gb|BU043239.1|BU043239	UTP--glucose-1-phosphate uridylyltransferase (EC 2.7.7.9) (UDP-glucose pyrophosphorylase) (UDPGP) (UGPase).[Pyrus pyrifolia]	-0.971455	-0.60689	-0.465335	-0.391739
Contig_1954	gi|22484020|gb|BU043943.1|BU043943	Mannan endo-1,4-beta-mannosidase.[Arabidopsis thaliana]	-0.909715	-1.45701	-1.65615	-1.18404
Contig_82	gi|22484506|gb|BU044429.1|BU044429	PS60 protein precursor.[Nicotiana tabacum]	-1.25671	-1.9382	-1.71343	-1.74425
Contig_3367	gi|22485108|gb|BU045031.1|BU045031	protein disulfide isomerase family [Arabidopsis thaliana	-0.858035	-1.02419	-0.492412	-0.808683
Contig_1644	gi|22485196|gb|BU045119.1|BU045119	alkaline alpha galactosidase I [Cucumis melo	-1.78492	-2.21202	-1.99594	-1.4167
Contig_4838	gi|22485383|gb|BU045318.1|BU045318	nodulin-related protein [Arabidopsis thaliana]	-1.62324	-1.25695	-1.19822	-0.876898
Contig_3524	gi|22486512|gb|BU046435.1|BU046435	fiber NTGP1-related protein [Gossypium barbadense]	-0.531471	-0.44963	-0.554241	-0.310464
Contig_1956	gi|22487836|gb|BU047759.1|BU047759	Alcohol dehydrogenase 2d (EC 1.1.1.1).[Gossypium hirsutum]	-0.822302	-0.422121	-0.95854	-0.838543
Contig_4428	gi|22488684|gb|BU048607.1|BU048607	two-pore calcium channel (TPC1) [Arabidopsis thaliana]	-1.57545	-1.2459	-1.38864	-0.71316
Contig_824	gi|3201997|gb|AF068844.1|AF068844	inosine-5'-monophosphate dehydrogenase; IMPDH [Prunus persica	-1.30888	-1.35711	-0.735811	-1.1056
Contig_2474	gi|39697275|gb|AJ533357.1|AJ533357	nucleolar histone deacetylase HD2-P39 [Glycine max]	-0.653103	-0.334863	-0.609706	-0.523692
Contig_2161	gi|39697402|gb|AJ533484.1|AJ533484	DNA binding protein.[Arabidopsis thaliana]	-1.28677	-1.0401	-0.721049	-0.551189
Contig_3236	gi|39697771|gb|AJ533853.1|AJ533853	neutral leucine aminopeptidase preprotein; preLAP-N; metallo-exopeptidase; leucyl aminopeptidase; LAP [Lycopersicon esculentum]	-0.478222	-0.486845	-0.855664	-0.545149
Contig_647	gi|22478635|gb|BU039881.1|BU039881	Beta-amylase (Fragment).[Prunus armeniaca]	-0.913508	-1.14251	-0.074742	0.102818
Contig_1064	gi|22487212|gb|BU047135.1|BU047135	sucrose synthase [Citrus unshiu]	1.01177	1.09553	0.302039	0.867603
Contig_3043	gi|22480299|gb|BU040222.1|BU040222	sucrose phosphate synthase [Actinidia chinensis	0.692501	0.62611	0.73013	-0.621854
Contig_4322	gi|20135515|gb|AB049600.1|AB049600	sucrose synthase 1 [Pyrus pyrifolia	0.576876	0.929475	0.0191638	1.04739
Contig_1022	gi|22486599|gb|BU046522.1|BU046522	seven transmembrane MLO protein family (MLO15) [Arabidopsis thaliana]	-1.91995	-0.755175	-0.936446	-0.852138
Contig_1113	gi|22488828|gb|BU048751.1|BU048751	serine acetyltransferase 1 [Nicotiana tabacum]	-0.546804	-1.10487	-0.21238	0.367936
Contig_1122	gi|22483505|gb|BU043428.1|BU043428	Macrophage migration inhibitory factor (MIF) family [Arabidopsis thaliana]	-0.388853	-0.530504	-0.988721	-0.506176
Contig_1162	gi|14669112|gb|BI203140.1|BI203140	Defensin protein 1.[Prunus persica]	2.20475	2.46296	0.839646	0.898592
Contig_119	gi|22488453|gb|BU048376.1|BU048376	Nonspecific lipid-transfer protein 2 (LTP 2).[Prunus armeniaca]	-1.14093	-1.26651	-2.10913	-1.06444
Contig_1210	gi|22481499|gb|BU041422.1|BU041422	Hexokinase.[Citrus sinensis]	-1.25351	-1.60581	-0.510158	-2.18474
Contig_1216	gi|22485024|gb|BU044947.1|BU044947	OSJNBa0070M12.3 [Oryza sativa (japonica cultivar-group)]	-1.36646	-1.61762	-1.80593	-0.608618
Contig_125	gi|22482468|gb|BU042391.1|BU042391	kinesin-like protein [Arabidopsis thaliana]	0.576926	-0.0322582	0.526712	0.951194
Contig_1258	gi|22481274|gb|BU041197.1|BU041197	Acyl carrier protein 1, chloroplast precursor (ACP 1)	-0.903365	-0.18331	-0.487472	-0.21662
Contig_1277	gi|22485994|gb|BU045917.1|BU045917	glutamine cyclotransferase precursor-like protein [Arabidopsis thaliana]	0.484851	0.509843	0.494727	-0.709213
Contig_1297	gi|22480380|gb|BU040303.1|BU040303	pentatricopeptide (PPR) repeat-containing protein [Arabidopsis thaliana]	0.504755	0.453839	0.61976	-0.23131
Contig_1317	gi|22483121|gb|BU043044.1|BU043044	Strong similarity to poly(A)-binding protein (PABP5) [Arabidopsis thaliana]	-0.528576	-0.815167	-0.51514	0.000126112
Contig_1327	gi|39696586|gb|AJ533935.1|AJ533935	synaptobrevin 7B -related, 3' partial [Arabidopsis thaliana]	-0.916699	-0.453324	-0.537768	0.0744612
Contig_1349	gi|22478450|gb|BU039696.1|BU039696	Triosephosphate isomerase, chloroplast precursor (TIM)	-0.000668235	-0.164292	-0.00545422	0.90863
Contig_1452	gi|22487675|gb|BU047598.1|BU047598	ENSANGP00000016659 [Anopheles gambiae	0.704971	0.259037	0.0193421	1.05666
Contig_1489	gi|22484380|gb|BU044303.1|BU044303	phi-1 [Nicotiana tabacum	-3.35839	-1.02136	-2.13155	-0.66005
Contig_1554	gi|22483515|gb|BU043438.1|BU043438	transducin / WD-40 repeat protein family [Arabidopsis thaliana	0.707973	0.552811	0.239025	-0.345114
Contig_1566	gi|22487246|gb|BU047169.1|BU047169	leucine-rich repeat extensin family [Arabidopsis thaliana	0.72372	0.928553	-0.199516	-0.794862
Contig_1605	#N/A	Methylenetetrahydrofolate reductase (EC 1.5.1.20).[Zea mays]	-0.838802	-0.0560093	0.382264	1.33497
Contig_1610	gi|22486366|gb|BU046289.1|BU046289	4933411K16Rik protein [Mus musculus]	0.725635	0.545032	0.380778	-0.0886073
Contig_1643	gi|22484337|gb|BU044260.1|BU044260	hsr201 protein, hypersensitivity-related - common tobacco	-2.29171	-1.4671	-1.74537	-0.647786
Contig_1647	gi|22487617|gb|BU047540.1|BU047540	ORF2 [Canis familiaris	0.472514	0.368028	0.465945	-0.528451
Contig_1681	gi|22482667|gb|BU042590.1|BU042590	MdMADS8 protein.[Malus domestica]	0.993333	0.346407	0.483543	-0.195219
Contig_1688	gi|22481943|gb|BU041866.1|BU041866	14-3-3 protein GF14 kappa (grf8) [Arabidopsis thaliana	-0.97413	-0.6189	-0.520866	-0.00647348
Contig_1696	gi|22486016|gb|BU045939.1|BU045939	cysteine-tRNA ligase -related protein [Arabidopsis thaliana	0.688619	0.488154	0.468428	-0.638304
Contig_1720	gi|22484200|gb|BU044123.1|BU044123	pfkB type carbohydrate kinase protein family [Arabidopsis thaliana	1.31861	1.17374	0.0234765	-0.127488
Contig_1748	gi|39697484|gb|AJ533566.1|AJ533566	low temperature and salt responsive protein LTI6B [Arabidopsis thaliana	-1.07867	-0.951261	-2.13261	-1.02953
Contig_1768	gi|22487477|gb|BU047400.1|BU047400	Phosphoenolpyruvate carboxykinase (EC 4.1.1.49).[Flaveria trinervia]	-3.27818	-2.24374	-1.92298	-0.92683
Contig_1777	gi|39696578|gb|AJ533927.1|AJ533927	tyrosine-rich hydroxyproline-rich glycoprotein - parsley	0.369008	0.107293	-0.130386	-0.972692
Contig_1819	gi|22483016|gb|BU042939.1|BU042939	senescence-associated protein SAG102 [Malus x domestica	-2.34634	-1.52195	-1.20854	-0.628648
Contig_1820	gi|22487028|gb|BU046951.1|BU046951	senescence-associated protein SAG102 [Arabidopsis thaliana	-1.84843	-1.2666	-0.785287	-0.46327
Contig_1823	gi|22484028|gb|BU043951.1|BU043951	senescence-associated protein SAG102 [Arabidopsis thaliana	-0.715598	-0.651462	-0.665081	-0.107632
Contig_1834	gi|22481134|gb|BU041057.1|BU041057	Protein, similar to unknown protein.[Arabidopsis thaliana]	-0.734276	-0.610165	-1.56369	-0.869445
Contig_1929	gi|22484242|gb|BU044165.1|BU044165	SNF1 related protein kinase-like protein [Arabidopsis thaliana	0.70035	0.548368	0.287841	-0.54282
Contig_1936	gi|39697497|gb|AJ533579.1|AJ533579	phosphoglycerate mutase [Corynebacterium glutamicum ATCC 13032	-0.549146	-0.319081	-0.629887	-0.105156
Contig_1944	gi|22477744|gb|BU039217.1|BU039217	PS60 protein precursor.[Nicotiana tabacum]	3.08974	2.8614	0.258544	-0.922257
Contig_1994	gi|22485057|gb|BU044980.1|BU044980	Protein disulfide isomerase precursor (PDI)	-0.718455	-0.290131	-0.456266	-0.741226
Contig_2112	gi|22488848|gb|BU048771.1|BU048771	proline rich protein 3 [Cicer arietinum	0.690859	0.517052	0.940269	-0.456541
Contig_2130	gi|22484919|gb|BU044842.1|BU044842	CAXIP1 protein.[Arabidopsis thaliana]	0.745958	0.34304	0.222285	-0.565332
Contig_2140	gi|22477621|gb|BU039166.1|BU039166	retinitis pigmentosa GTPase regulator-like protein [Takifugu rubripes	-1.42319	-0.855069	-0.947691	-1.99881
Contig_2143	gi|22486350|gb|BU046273.1|BU046273	Importin alpha 2.[Capsicum annuum]	-0.682747	-0.3597	-0.278342	-0.551942
Contig_2154	gi|22480798|gb|BU040721.1|BU040721	glucosyltransferase [Lycopersicon esculentum	0.580349	0.362336	0.280506	-0.803981
Contig_2175	gi|22487881|gb|BU047804.1|BU047804	COG1073: Hydrolases of the alpha/beta superfamily [Geobacter metallireducens	0.687676	0.601665	1.08089	-0.962501
Contig_2196	gi|22482344|gb|BU042267.1|BU042267	endo-1,4-beta-D-glucanase [Pyrus communis]	0.0797538	-0.245205	-1.07321	-0.349048
Contig_2206	gi|22484167|gb|BU044090.1|BU044090	homeobox-leucine zipper protein ATHB-12 (HD-Zip transcription factor Athb-12) [Arabidopsis thaliana]	0.836587	0.705913	0.486617	-0.13577
Contig_2216	gi|22484904|gb|BU044827.1|BU044827	ADP-ribosylation factor, [Arabidopsis thaliana	0.693457	0.70254	0.413612	-0.009825
Contig_2253	gi|22488704|gb|BU048627.1|BU048627	synptobrevin-related protein [Pyrus pyrifolia	-0.477303	-0.416792	-0.204896	0.341921
Contig_2282	gi|22480154|gb|BU040077.1|BU040077	serine protease ( subtilisin serine protease).[Arabidopsis thaliana]	0.507938	0.734396	0.283932	0.16836
Contig_2302	gi|39697821|gb|AJ533903.1|AJ533903	very hypothetical protein [Schizosaccharomyces pombe	0.109305	-0.345136	0.528655	0.648799
Contig_2324	gi|22478290|gb|BU039536.1|BU039536	protein kinase (APK2b) [Arabidopsis thaliana	-1.66974	-1.03907	-0.391637	0.0776937
Contig_2348	gi|22482880|gb|BU042803.1|BU042803	OSJNBb0022F23.4 [Oryza sativa (japonica cultivar-group)]	0.799384	0.936635	-0.248584	0.193139
Contig_2350	gi|22486147|gb|BU046070.1|BU046070	acetyltranferase-like protein [Arabidopsis thaliana]	2.35885	1.80271	0.216611	0.647454
Contig_238	gi|22481677|gb|BU041600.1|BU041600	Predicted permease, YXIO B.subtilis ortholog.[Clostridium acetobutylicum]	-3.13393	-3.3823	-1.37601	-1.11911
Contig_2385	gi|22488019|gb|BU047942.1|BU047942	Transcription factor AHAP2.[Malus domestica]	-0.601699	-0.290128	-0.761486	-0.464046
Contig_2400	gi|22482554|gb|BU042477.1|BU042477	Protein kinase Ck2 regulatory subunit 2.[Nicotiana tabacum]	-1.57173	-1.01408	-0.145313	0.311599
Contig_244	gi|39697782|gb|AJ533864.1|AJ533864	ENSANGP00000012304 [Anopheles gambiae]	1.67961	0.720457	0.465917	1.88672
Contig_2448	gi|22486098|gb|BU046021.1|BU046021	SOS2-like protein kinase [Glycine max	-0.492026	-0.56332	-0.966987	-0.267996
Contig_2449	gi|39696822|gb|AJ534171.1|AJ534171	SOS2-like protein kinase [Glycine max	-0.333196	-0.456852	-0.789034	-0.0771999
Contig_2460	gi|22486007|gb|BU045930.1|BU045930	aminopeptidase- like protein [Arabidopsis thaliana	-0.0770589	-3.2423	-2.06819	-1.47951
Contig_2461	gi|22480413|gb|BU040336.1|BU040336	haemin storage system, HmsR protein [Chromobacterium violaceum	0.0672375	0.963889	0.588049	-1.0168
Contig_2468	gi|22481093|gb|BU041016.1|BU041016	nitrate transporter [Arabidopsis thaliana]	0.205591	-0.113508	-0.91324	0.240393
Contig_2488	gi|22478235|gb|BU039481.1|BU039481	copper chaperone (CCH)-related [Arabidopsis thaliana	-0.417196	-0.193693	-0.977046	-0.24404
Contig_2489	gi|22480843|gb|BU040766.1|BU040766	octicosapeptide/Phox/Bem1p (PB1) domain-containing protein [Arabidopsis thaliana	-0.676642	-1.11526	-1.19403	-0.583675
Contig_2505	gi|22480248|gb|BU040171.1|BU040171	UDP-sulfoquinovose:DAG sulfoquinovosyltransferase (sulfolipid synthase) (SQD2) [Arabidopsis thaliana	-2.18101	-2.16669	-0.932634	-0.260911
Contig_2512	gi|22487559|gb|BU047482.1|BU047482	probable lipopolysaccharide biosynthesis protein [Chromobacterium	0.61056	0.924037	-0.030754	-0.118473
Contig_2514	gi|22487509|gb|BU047432.1|BU047432	bHLH protein [Arabidopsis thaliana	0.48594	0.440851	0.107656	-0.572781
Contig_2519	gi|39696643|gb|AJ533992.1|AJ533992	sterol-C-methyltransferase [Arabidopsis thaliana	-0.0824627	0.139637	-1.45185	-0.503031
Contig_2542	gi|17531148|gb|BF717262.1|BF717262	OSJNBa0060D06.17 [Oryza sativa (japonica cultivar-group)]	0.248102	0.100369	0.42688	1.00005
Contig_2573	gi|22478813|gb|BU040059.1|BU040059	glutamate decarboxylase, [Arabidopsis thaliana	0.595417	0.541059	0.204632	-0.122867
Contig_2592	gi|22484134|gb|BU044057.1|BU044057	OSJNBb0048E02.14 [Oryza sativa (japonica	0.628578	0.359277	0.447569	-0.39169
Contig_2593	gi|22478642|gb|BU039888.1|BU039888	Adenylyl cyclase associated protein.[Gossypium hirsutum]	-0.947326	-0.327794	-0.0355502	-0.644575
Contig_2652	gi|22481542|gb|BU041453.1|BU041453	iron-stress related protein [Citrus junos	-1.10346	-0.735163	-0.447953	-1.31646
Contig_2665	gi|22484483|gb|BU044406.1|BU044406	zinc finger (C2H2 type) protein family [Arabidopsis thaliana	-0.570993	-0.281805	-0.997306	-0.386293
Contig_2666	gi|22484910|gb|BU044833.1|BU044833	methionine/cystathionine gamma lyase -related [Arabidopsis	-0.195469	-0.767227	0.798102	-0.176155
Contig_2674	gi|22484243|gb|BU044166.1|BU044166	TCP family transcription factor, [Arabidopsis	0.166314	1.54154	0.734073	1.47228
Contig_2726	gi|22478515|gb|BU039761.1|BU039761	mannan endo-1,4-beta-mannosidase [Oryza sativa	-0.435999	-0.749946	-0.212267	-0.99743
Contig_273	gi|22482541|gb|BU042464.1|BU042464	poly(A)-binding protein [Nicotiana tabacum	0.736368	0.477187	-0.605611	0.453859
Contig_2752	gi|22478653|gb|BU039899.1|BU039899	transducin / WD-40 repeat protein family [Arabidopsis thaliana	0.640953	0.538188	0.333133	-0.351398
Contig_2753	gi|22477712|gb|BU039204.1|BU039204	transducin / WD-40 repeat protein family [Arabidopsis thaliana	1.02909	0.490113	0.799754	0.00965723
Contig_2786	gi|22478696|gb|BU039942.1|BU039942	AKIN beta2 [Arabidopsis thaliana]	0.747786	0.472737	0.461135	-0.665498
Contig_2788	gi|39697625|gb|AJ533707.1|AJ533707	proline rich protein - apple tree (fragment	1.93555	1.91876	1.04539	0.138518
Contig_2790	gi|22484170|gb|BU044093.1|BU044093	allinase -related [Arabidopsis thaliana	0.032071	-0.717753	-0.472406	-0.165704
Contig_2811	gi|22483233|gb|BU043156.1|BU043156	short-chain dehydrogenase/reductase family protein [Arabidopsis thaliana]	0.50114	0.381338	0.401269	-0.511642
Contig_2823	gi|22489008|gb|BU048931.1|BU048931	cystatin [Malus x domestica	0.711169	0.243748	0.234207	-0.469807
Contig_2834	gi|39697363|gb|AJ533445.1|AJ533445	Phosphoglucomutase, cytoplasmic (EC 5.4.2.2) (Glucose phosphomutase) (PGM).[Populus tremula]	-0.891518	-0.657364	-0.592073	-0.234417
Contig_2842	gi|22488918|gb|BU048841.1|BU048841	related to microbial divalent cation tolerance proteins [Arabidopsis	-1.26507	-0.858283	-0.472915	-0.114086
Contig_2891	gi|22483609|gb|BU043532.1|BU043532	octicosapeptide/Phox/Bem1p (PB1) domain-containing protein Arabidopsis	0.668403	0.534358	0.329776	-0.464025
Contig_2902	gi|22478404|gb|BU039650.1|BU039650	sorbitol transporter.[Prunus cerasus]	-1.73369	-1.08872	-1.29134	0.0962357
Contig_2911	gi|22486400|gb|BU046323.1|BU046323	COG4786: Flagellar basal body rod protein [Magnetospirillum magnetotacticum]	0.876108	0.706877	1.00562	-0.321179
Contig_2916	gi|39696737|gb|AJ534086.1|AJ534086	succinate-semialdehyde dehydrogenase, (SSDH) [Arabidopsis	-0.534973	-0.965319	-1.05007	-0.535685
Contig_2918	gi|22483641|gb|BU043564.1|BU043564	protein kinase, [Arabidopsis thaliana	-1.54277	-0.921076	-1.07452	-0.442339
Contig_2936	gi|22478775|gb|BU040021.1|BU040021	cyclic nucleotide-regulated ion channel (CNGC1) [Arabidopsis	0.674388	0.577941	0.487316	-0.415719
Contig_2950	gi|22488917|gb|BU048840.1|BU048840	UTP-glucose glucosyltransferase [Manihot esculenta	-1.33343	-1.62138	2.69596	-0.536364
Contig_3025	gi|22481168|gb|BU041091.1|BU041091	armadillo repeat containing protein [Arabidopsis	0.37816	0.244781	0.966257	-0.230607
Contig_3095	gi|22488435|gb|BU048358.1|BU048358	OSJNBa0073L04.1 [Oryza sativa (japonica cultivar-group	0.596765	0.413879	0.276989	-0.512886
Contig_31	gi|22477961|gb|BU039304.1|BU039304	glyoxalase family protein (lactoylglutathione lyase family protein)[Arabidopsis thaliana	-0.673075	-0.687667	-0.387089	-1.27382
Contig_3116	gi|22481444|gb|BU041367.1|BU041367	alpha-galactosidase-like protein [Arabidopsis thaliana	0.728342	0.564657	0.880916	-0.455155
Contig_3249	gi|39697678|gb|AJ533760.1|AJ533760	similar to Mus musculus (Mouse). Sex-determining region Y protein	0.665799	0.351241	0.113238	-0.661481
Contig_3281	gi|22485719|gb|BU045642.1|BU045642	Chain A, Dihydrolipoamide Dehydrogenase Of Glycine Decarboxylase From Pisum Sativum	0.77542	0.948423	-0.03977	-0.313533
Contig_3284	gi|22483513|gb|BU043436.1|BU043436	pentatricopeptide (PPR) repeat-containing protein [Arabidopsis	0.949184	0.431037	0.904156	0.105274
Contig_3366	gi|22484549|gb|BU044472.1|BU044472	PGPD14 [Petunia x hybrida]	0.760085	-0.39837	0.878479	1.05375
Contig_3370	gi|22480861|gb|BU040784.1|BU040784	NanA4 [Streptomyces nanchangensis	-1.83031	-1.23813	-1.22862	-0.506537
Contig_3430	gi|22480733|gb|BU040656.1|BU040656	Nonspecific lipid-transfer protein 1 precursor (LTP 1).[Prunus dulcis]	0.160842	-0.0109292	-0.401499	-1.12636
Contig_3471	gi|22480901|gb|BU040824.1|BU040824	v-SNARE protein AtVTI1b, [Arabidopsis thaliana]	-1.42313	-1.24449	-0.63495	-0.211501
Contig_3496	gi|22485972|gb|BU045895.1|BU045895	protein abundantly expressed during apple fruit development [Malus x domestica	-1.89775	-0.990782	-0.301465	-0.482877
Contig_3512	gi|22488572|gb|BU048495.1|BU048495	G protein beta subunit 2 [Solanum tuberosum	0.776183	1.06436	0.329781	0.984485
Contig_352	gi|17531069|gb|BF717183.1|BF717183	hybrid proline-rich protein [Catharanthus roseus]	-1.1383	-0.710045	-1.77601	-1.18001
Contig_3538	gi|22481887|gb|BU041810.1|BU041810	RTNLB47 [Glycine max]	0.381245	0.195578	0.353346	-0.683493
Contig_3541	gi|22480648|gb|BU040571.1|BU040571	quinone oxidoreductase homolog - cowpea	-0.956578	-0.570338	-0.271989	-0.0287561
Contig_3607	gi|22485824|gb|BU045747.1|BU045747	AtBgamma - like protein [Arabidopsis thaliana]	0.440492	0.614866	0.99108	0.335099
Contig_3629	gi|22485367|gb|BU045290.1|BU045290	Mago nashi protein homolog.[Euphorbia lagascae]	-1.22061	-1.06191	-0.256465	-0.234539
Contig_3633	gi|22477720|gb|BU039207.1|BU039207	MATE efflux protein - related [Arabidopsis thaliana	-6.97288	-1.46314	-1.4218	-1.54109
Contig_368	gi|22486398|gb|BU046321.1|BU046321	calcium-dependent protein kinase, (CDPK) [Arabidopsisthaliana]	1.10027	-0.0518396	-0.165749	0.968263
Contig_3705	gi|22480847|gb|BU040770.1|BU040770	replication factor -related [Arabidopsis thaliana	0.718633	0.315768	0.740431	-0.316016
Contig_3706	gi|22485150|gb|BU045073.1|BU045073	Lysophospholipase isolog, .[Arabidopsis thaliana]	1.05406	0.369056	0.718734	1.04485
Contig_3764	gi|22481561|gb|BU041484.1|BU041484	CTV.2 [Poncirus trifoliata	-2.5663	-0.371069	-0.0780547	-0.121256
Contig_3767	gi|22477312|gb|BU039040.1|BU039040	Aspartic protease precursor.[Lycopersicon esculentum]	-1.55265	-1.29113	-0.537636	-0.449421
Contig_3780	#N/A	senescencs-related protein [Pyrus pyrifolia]	-2.60772	-2.33338	-1.77664	-0.681794
Contig_3783	gi|22485473|gb|BU045396.1|BU045396	T-complex protein 1, ETA subunit (AT3g11830/F26K24_12).[Arabidopsis thaliana]	-1.16849	-0.344925	-0.046783	0.511182
Contig_3799	gi|22481354|gb|BU041277.1|BU041277	protein kinase [Oryza sativa (japonica cultivar-group	-0.782357	-0.672773	-0.912006	-0.17819
Contig_3827	gi|22482573|gb|BU042496.1|BU042496	cDNA sequence BC022645 [Mus musculus	0.775177	0.585845	0.229983	-0.567193
Contig_3828	gi|22481978|gb|BU041901.1|BU041901	protein [Plasmodium yoelii yoelii	0.686818	-0.0367829	0.644441	-0.764252
Contig_3890	gi|22482457|gb|BU042380.1|BU042380	cysteine synthase [Glycine max	-1.28417	-1.33674	-0.438837	-0.320751
Contig_3891	gi|22481420|gb|BU041343.1|BU041343	isoamylase isoform 3 [Solanum tuberosum	-0.798865	-0.794128	-0.934281	-0.247506
Contig_3955	gi|22483103|gb|BU043026.1|BU043026	contains similarity to unknown protein~gb|AAF44992.1~gene_id:MVP7.5 [Arabidopsis thaliana	0.305491	0.932957	-0.814593	0.166102
Contig_3980	gi|22489015|gb|BU048938.1|BU048938	protein kinase (APK2b) [Arabidopsis thaliana	-1.02946	-1.07155	-0.64535	-0.10781
Contig_3984	gi|22484864|gb|BU044787.1|BU044787	carboxymethylenebutenolidase -related [Arabidopsis thaliana	-1.1552	-0.850235	0.242355	-0.139972
Contig_4005	gi|22482453|gb|BU042376.1|BU042376	carrier protein [Arabidopsis thaliana]	0.587182	0.58699	0.850505	-0.0244082
Contig_4012	gi|22488078|gb|BU048001.1|BU048001	CCCH-type zinc finger protein -related [Arabidopsis thaliana]	-0.13049	1.69799	1.7334	1.59192
Contig_4066	gi|17531113|gb|BF717227.1|BF717227	translational inhibitor protein [Oryza sativa (japonicacultivar-group)]	-0.783134	-0.461945	-0.913077	-0.331979
Contig_4094	gi|17531036|gb|BF717150.1|BF717150	sorbitol transporter [Prunus cerasus]	-1.00697	-0.780364	-0.330417	0.0938408
Contig_4134	gi|22486960|gb|BU046883.1|BU046883	cation diffusion facilitator 8 [Stylosanthes hamata]	-0.463663	-4.16249	-1.19116	-0.705977
Contig_4148	gi|22484731|gb|BU044654.1|BU044654	hexokinase [Citrus sinensis]	0.0781888	-0.40546	0.397213	1.40601
Contig_4156	gi|22478279|gb|BU039525.1|BU039525	beta-1,3-glucanase-like protein [Olea europaea	0.501483	0.676197	0.21005	0.179315
Contig_4207	gi|22481592|gb|BU041515.1|BU041515	transducin / WD-40 repeat protein family [Arabidopsis thaliana]	0.505657	0.368401	0.366076	-0.829584
Contig_4245	gi|22480451|gb|BU040374.1|BU040374	transport inhibitor response 1 (TIR1), [Arabidopsis	-0.676226	-0.455456	0.10741	-0.0998975
Contig_4256	gi|22481716|gb|BU041639.1|BU041639	conserved hypothetical protein [Arabidopsis thaliana]	0.527092	0.439224	0.583062	-0.26003
Contig_4262	gi|22481495|gb|BU041418.1|BU041418	SNARE BS14b [Arabidopsis thaliana	-2.20777	-1.20167	-0.818914	-0.172866
Contig_4306	gi|22485167|gb|BU045090.1|BU045090	gamma tonoplast intrinsic protein [Pyrus communis]	1.16105	1.21363	0.468485	-0.00818083
Contig_4312	gi|22488270|gb|BU048193.1|BU048193	EST AU070273(S21075) corresponds to a region of the predictedgene.~Similar to Arabidopsis thaliana chromosome 1 BAC F28K20 sequence, F28K20.12. (AC004793) [Oryza sativa(japonica cultivar-group)]	0.838663	0.361885	0.871383	-0.256125
Contig_4354	gi|39696605|gb|AJ533954.1|AJ533954	guanylyl cyclase enzyme-related [Plasmodium yoelii yoelii]	0.612502	0.535784	-0.0929927	-0.171966
Contig_4402	gi|22485017|gb|BU044940.1|BU044940	beta-hydroxyacyl-ACP dehydratase family [Arabidopsis thaliana]	0.61632	0.573557	0.257707	-0.888942
Contig_4403	gi|39697798|gb|AJ533880.1|AJ533880	similar to hypothetical protein BC006605 [Rattus norvegicus]	-3.28959	-1.85997	-0.974649	-1.19611
Contig_4421	gi|39696779|gb|AJ534128.1|AJ534128	proline-rich protein family [Arabidopsis thaliana]	-0.793627	-0.601407	-0.360057	0.0879594
Contig_4423	gi|39696733|gb|AJ534082.1|AJ534082	nodulation receptor kinase [Melilotus alba]	0.764378	0.441149	1.40595	-0.0775918
Contig_4439	gi|22481090|gb|BU041013.1|BU041013	CHP-rich zinc finger protein, [Arabidopsis thaliana]	0.128806	-0.396207	0.648843	0.750308
Contig_4454	gi|22488530|gb|BU048453.1|BU048453	phi-1 [Nicotiana tabacum]	-2.02971	-0.0219753	-1.82556	-0.462142
Contig_4483	gi|39697589|gb|AJ533671.1|AJ533671	resistance protein [Lycopersicon esculentum]	0.360925	0.42408	0.306006	1.0341
Contig_4488	gi|22488658|gb|BU048581.1|BU048581	oxidoreductase, zinc-binding dehydrogenase family [Arabidopsisthaliana]	-0.321951	0.405989	-0.659354	1.40913
Contig_4494	gi|39696594|gb|AJ533943.1|AJ533943	predicted CDS, protein, with at least 2 transmembrane domains (5F518) [Caenorhabditis elegans]	-2.06385	-1.1853	-0.770163	-0.252655
Contig_4508	gi|39697794|gb|AJ533876.1|AJ533876	phosphatidylinositol 3- and 4-kinase family [Arabidopsis thaliana]	-0.401239	-0.354494	1.33432	-0.197437
Contig_4515	gi|39696671|gb|AJ534020.1|AJ534020	dUTP pyrophosphatase-related protein [Arabidopsis thaliana]	-0.769352	-1.12622	-1.41026	-0.592524
Contig_4537	gi|22483751|gb|BU043674.1|BU043674	UDP-N-acetylglucosamine--N-acetylmuramyl-(pentapeptide) pyrophosphoryl-undecaprenol N-acetylglucosamine transferase [Neisseria meningitidis MC58	0.141684	0.0251909	0.961531	-0.530812
Contig_4630	gi|39697393|gb|AJ533475.1|AJ533475	endosomal protein-like [Arabidopsis thaliana	0.553159	0.863388	0.396115	0.320565
Contig_4637	gi|22480581|gb|BU040504.1|BU040504	pentatricopeptide (PPR) repeat-containing protein [Arabidopsis	0.294625	0.375945	0.70765	-0.812199
Contig_4656	gi|22488251|gb|BU048174.1|BU048174	serine acetyltransferase 1 [Nicotiana tabacum]	0.941677	0.355205	0.868046	0.0463858
Contig_4660	gi|22488149|gb|BU048072.1|BU048072	protein kinase [Medicago sativa]	2.30266	-0.0137539	-0.128228	0.765905
Contig_4664	gi|22480335|gb|BU040258.1|BU040258	G protein beta subunit [Pisum sativum]	0.824426	0.835317	0.870793	-0.14594
Contig_4676	gi|22487022|gb|BU046945.1|BU046945	scarecrow-like transcription factor 6 (SCL6) [Arabidopsis thaliana	0.451246	0.387191	0.581848	-0.456158
Contig_4689	gi|22486779|gb|BU046702.1|BU046702	Protease Do-like 1, chloroplast precursor	0.272134	0.253147	0.444958	-0.431366
Contig_4723	gi|39696707|gb|AJ534056.1|AJ534056	gamma tonoplast intrinsic protein [Pyrus communis]	1.09596	1.19715	0.644755	-0.210843
Contig_4744	gi|17531021|gb|BF717135.1|BF717135	glucan endo-1,3-beta-D-glucosidase (EC 3.2.1.39) [imported] - garden pea	0.947315	1.26882	-0.423741	-0.178011
Contig_4830	gi|22481234|gb|BU041157.1|BU041157	xyloglucan endotransglycosylase [Arabidopsis thaliana]	1.3742	2.13471	0.589589	0.452337
Contig_4899	gi|22488790|gb|BU048713.1|BU048713	transporter-related [Arabidopsis thaliana]	0.372632	0.32309	0.460088	-0.560307
Contig_4907	gi|22488192|gb|BU048115.1|BU048115	ENSANGP00000020577 [Anopheles gambiae]	0.573396	0.56507	0.654215	-0.637497
Contig_4910	gi|39697704|gb|AJ533786.1|AJ533786	cyclic nucleotide-regulated ion channel (CNGC2) [Arabidopsis thaliana]	0.343698	-0.117473	8.3211	0.739364
Contig_4931	gi|22481147|gb|BU041070.1|BU041070	GT2 -related protein [Arabidopsis thaliana]	0.47892	0.56838	0.776094	0.289091
Contig_4936	gi|22480311|gb|BU040234.1|BU040234	guanylyl cyclase [Paramecium tetraurelia]	0.820601	0.385143	0.959356	-0.0357764
Contig_4947	gi|22486552|gb|BU046475.1|BU046475	NADH dehydrogenase subunit 3 [Taenia crassiceps]	0.627416	0.503929	0.676207	-0.514407
Contig_4949	gi|22488379|gb|BU048302.1|BU048302	alpha-L-arabinofuranosidase [Malus x domestica]	0.652943	0.429261	0.474163	-0.741061
Contig_4983	gi|39697153|gb|AJ533235.1|AJ533235	OSJNBa0016I09.22 [Oryza sativa (japonica cultivar-group)]	0.723674	0.0669007	0.420377	0.369695
Contig_5037	gi|22487041|gb|BU046964.1|BU046964	transposase protein [Oryza sativa]	0.570734	-0.0936449	0.853465	1.19347
Contig_507	gi|51918724|gb|AJ825202.1|AJ825202	Strong similarity to MRP-like ABC transporter gb|U92650 from A.thaliana]	0.615743	0.496625	0.39479	-0.469393
Contig_5070	gi|22483339|gb|BU043262.1|BU043262	tumor metastasis-suppressor [Plasmodium yoelii yoelii]	0.560884	0.403398	0.682405	-0.940282
Contig_5141	gi|22482221|gb|BU042144.1|BU042144	gene_id:MXC17.5~unknown protein [Arabidopsis thaliana	0.467781	0.591278	0.580647	-0.278687
Contig_5191	gi|22485194|gb|BU045117.1|BU045117	notch-like transmembrane receptor LIN-12 [Caenorhabditis	0.690222	0.404025	0.907374	-0.38604
Contig_5201	gi|22483037|gb|BU042960.1|BU042960	G1/S transition control protein-binding protein MSI1 - tomato WD-40 repeat protein [Lycopersicon esculentum]	-3.43929	0.383978	-0.42757	-0.00975471
Contig_5261	gi|22478387|gb|BU039633.1|BU039633	protein sam2B - spinach	-0.375414	-0.413624	0.446282	0.54181
Contig_5271	gi|22484994|gb|BU044917.1|BU044917	Endoplasmin homolog precursor (GRP94 homolog)	-0.209938	-0.332423	0.943346	0.156663
Contig_5286	gi|46472616|gb|AJ631713.1|AJ631713	threonine dehydratase/deaminase (OMR1) [Arabidopsis thaliana]	-2.24893	-1.087	-0.467748	-0.58233
Contig_5300	gi|22483551|gb|BU043474.1|BU043474	kinesin heavy chain [Zea mays]	0.644745	-0.0465287	1.1798	0.563368
Contig_5304	gi|22483562|gb|BU043485.1|BU043485	flavin-containing monooxygenase (FMO) family [Arabidopsis thaliana]	1.01313	0.795992	1.15266	-0.0286231
Contig_533	gi|22482996|gb|BU042919.1|BU042919	bZIP DNA-binding protein.[Capsicum chinense]	-0.716269	-0.349118	-0.788821	0.271938
Contig_5382	gi|22487378|gb|BU047301.1|BU047301	peroxisomal membrane protein (PMP36) [Arabidopsis thaliana	0.880259	0.637438	0.674295	0.0572899
Contig_545	gi|22478546|gb|BU039792.1|BU039792	serine/threonine kinase [Vitis vinifera]	-0.146042	-0.0623791	0.0496077	1.06249
Contig_5462	gi|22484746|gb|BU044669.1|BU044669	pyrophosphate-dependent phosphofructokinase alpha subunit [Citrus xparadisi]	-0.132634	0.536924	2.09672	0.57461
Contig_596	gi|22477804|gb|BU039243.1|BU039243	Translationally controlled tumor protein homolog (TCTP).[Oryza sativa]	-1.43741	-1.21472	-0.766408	0.00895131
Contig_662	gi|22480143|gb|BU040066.1|BU040066	glucosyltransferase.[Arabidopsis thaliana]	-0.617748	-0.678889	0.0703077	-0.132756
Contig_663	gi|17531107|gb|BF717221.1|BF717221	Al-induced protein.[Gossypium hirsutum]	-0.807677	-1.11835	-0.133654	0.0488831
Contig_667	gi|22482965|gb|BU042888.1|BU042888	VDAC2.1 [Lotus corniculatus var. japonicus]	0.78716	0.553744	0.302386	-0.355647
Contig_674	gi|22487648|gb|BU047571.1|BU047571	1~gene_id:MLD15.10~similar to unknown protein [Arabidopsis thaliana]	-0.260201	0.166102	-0.110354	-0.738532
Contig_69	gi|22478116|gb|BU039362.1|BU039362	Non-photosynthetic ferredoxin precursor.[Citrus sinensis]	-0.929295	-0.53933	0.214331	-0.490719
Contig_71	gi|22478505|gb|BU039751.1|BU039751	Probable glycerophosphoryl diester phosphodiesterase 2 precursor (EC 3.1.4.46).[Arabidopsis thaliana]	1.0833	1.2017	-0.516603	0.331085
Contig_716	gi|22487417|gb|BU047340.1|BU047340	symbiosis-related protein-like protein [Oryza sativa (japonica cultivar-group)]	0.673343	0.132738	0.744208	1.16547
Contig_735	gi|22484743|gb|BU044666.1|BU044666	cytosolic glutamine synthetase GSbeta1 [Glycine max]	-0.784531	-0.591669	0.0223482	0.870868
Contig_736	gi|22477874|gb|BU039269.1|BU039269	Tubulin beta-1 (Beta-tubulin).[Gossypium hirsutum]	0.5588	0.851277	-0.231133	0.432451
Contig_743	gi|22484178|gb|BU044101.1|BU044101	cell differentiation protein [Arabidopsis thaliana	0.62814	0.432991	0.302374	-0.0261883
Contig_75	gi|22485010|gb|BU044933.1|BU044933	Abcisic acid-inducible protein kinanase (Fragment).[Oryza sativa]	0.771579	0.757855	0.900345	0.0788303
Contig_772	gi|22484291|gb|BU044214.1|BU044214	phytochelatin synthetase-like protein [Arabidopsis thaliana]	0.823169	0.676454	0.139491	0.0217806
Contig_865	gi|51918419|gb|AJ824897.1|AJ824897	spermine synthase [Lycopersicon esculentum	1.0232	0.745019	0.19488	-0.399099
Contig_878	gi|51918528|gb|AJ825006.1|AJ825006	UDP-glycosyltransferase family [Arabidopsis thaliana	0.537123	0.394821	0.334704	-0.68072

## Sheet: Apple significant genes
Highlighted genes do not match peach target
Gene ID and annotation				BlastN data for apple oligos vs peach draft genome					Normalized expression values (log2 fold change)
EST	NR	GB	Description	Peach hit ID	% identity	alignment length	e-value	flag	5 DAB	37 DAB	40 DAB	45 DAB	47 DAB	51 DAB	59 DAB
109785	nr73118	EB124865	abscisic acid induced protein; n=1; Oryza sativa (japonica cultivar-group)|Rep: Pu	contig_978	86.49	37	0.7		0.143385	-1.01028	-1.05033	-0.987055	-1.1979	-1.28169	-1.41727
262346	nr82988	CN908800	adiponectin receptor 1; n=1; Oryza sativa (japonica cultivar-gr	contig_228	95.56	45	8e-13		-0.257227	1.23572	1.10834	0.777875	0.790112	0.819913	0.678402
216062	nr82988	CN946827	adiponectin receptor 1; n=1; Oryza sativa (japonica cultivar-gr	contig_228	88.89	45	1e-05		0.496767	0.217549	0.177411	0.693435	0.939112	0.94875	0.458935
70090	nr84807	CN851246	alpha 1,3-xylosyltransferase; n=1; Linum usitatissimum|Rep: Put	contig_1120	87.8	41	0.003		-0.452379	0.350937	0.0512851	0.20715	0.21064	0.00879584	0.140088
241497	nr7967	CN902180	amidase; n=4; Arabidopsis thaliana|Rep: amidase -Arabidopsis thaliana (Mo	#N/A	#N/A	#N/A	#N/A	yes	-0.798595	-0.225468	-0.288986	-0.0173416	0.14176	0.133527	-0.0653851
263466	nr82169	CN909576	amidase; n=4; Arabidopsis thaliana|Rep: amidase -Arabidopsis thaliana (Mo	contig_3127	91.18	34	0.0007		4.03448	4.14656	4.4914	3.92724	3.59012	2.93745	1.71799
162115	nr4566	CN942720	amino acid carrier; n=1; Oryza sativa (japonica cultivar-group)|Rep: amin	contig_2544	96	25	4e-05		0.479354	0.654029	0.98121	0.578256	0.575628	0.447449	0.0993038
218119	nr77321	CN948118	ankyrin-kinase; n=1; Oryza sativa (japonica cultivar-group)|Rep: ankyrin-	contig_523	93.1	29	5e-06		-0.0112354	0.152498	0.215362	0.309167	0.354915	0.371516	0.556786
92398	nr86200	CN874120	arogenate dehydrogenase isoform 2; n=1; Oryza sativa (japonica cultivar-group)|Rep	contig_791	90.91	44	2e-07		0.175697	-0.712687	-0.72198	-0.864987	-1.59034	-1.88269	-1.46022
287477	nr79783	CN881760	auxin response factor 7a; n=1; Oryza sativa (japonica cultivar-group)|Rep: Putativ	contig_4127	96.3	27	0.0002		0.852935	-0.528453	-0.435001	-0.374509	-0.895855	-0.893928	-0.80931
64812	nr77431	CN863154	auxin response factor 7a; n=1; Oryza sativa (japonica cultivar-group)|Rep: Putativ	contig_3499	88.68	53	6e-08		0.285106	-0.195573	-0.0486873	-0.333485	-0.371362	-0.260808	-0.353168
28734	nr10339	CN926956	auxin-independent growth promoter; n=1; Oryza sativa (japonica	contig_2533	100	18	0.18		-0.53915	-0.51883	-0.714546	-0.72514	-0.484317	-0.322729	-0.367622
256342	nr81251	CN916668	auxin-independent growth promoter; n=1; Oryza sativa (japonica	contig_2829	100	19	0.042		-0.22605	-0.232379	-0.147152	-0.286996	-0.172065	0.00319512	-0.0484655
154421	nr84015	CN899776	auxin-independent growth promoter; n=1; Oryza sativa (japonica	contig_203	91.11	45	6e-08		0.808471	-0.175567	-0.0863463	-0.320135	-0.0622886	-0.0967697	-0.307803
148922	nr87443	CN897051	auxin-independent growth promoter; n=1; Oryza sativa (japonica	contig_2642	90.91	44	2e-07		-0.552193	0.882061	0.601065	0.150369	0.0302548	0.00490818	0.195027
289198	nr75280	CN949053	auxin-independent growth promoter; n=1; Oryza sativa (japonica	contig_1013	86.05	43	0.045		-0.406733	0.162296	0.231938	0.207492	0.397694	0.252349	0.22025
263897	nr88933	CN909862	auxin-independent growth promoter; n=1; Oryza sativa (japonica	contig_646	91.49	47	3e-09		0.0524724	1.06789	1.19322	0.836015	0.67393	0.367246	0.714911
38526	nr79274	CN925930	auxin-independent growth promoter; n=1; Oryza sativa (japonica cultivar-group)|Rep	contig_2201	100	16	3.2	yes	0.471855	0.0635322	0.283635	-0.118675	-0.0131147	-0.091519	0.0022819
262932	nr9084	CN909220	auxin-regulated protein; n=1; Oryza sativa (japonica cultivar-g	contig_1852	97.96	49	1e-17		-0.159297	-0.460309	-0.233848	-0.394848	-0.269614	-0.344198	-0.184033
140010	nr90651	CN938084	Avr9/Cf-9 rapidly elicited protein 141; n=1; Oryza sativa (japonica cultivar-group	contig_161	90	30	0.2		1.33963	-0.51455	-0.070878	0.0707478	-0.834522	-1.33874	-1.96533
117738	nr93702	CN881314	Avr9/Cf-9 rapidly elicited protein 141; n=1; Oryza sativa (japonica cultivar-group	contig_161	86.36	44	0.011		-0.337077	-0.343313	-0.354442	-0.426448	-0.682752	-0.281568	-0.319769
92694	nr60213	CN874298	Avr9/Cf-9 rapidly elicited protein 141; n=1; Oryza sativa (japonica cultivar-group	contig_1438	100	22	0.0007		0.11289	0.81435	0.848186	0.830053	0.800606	0.388903	0.584655
154582	nr84879	CN900730	brain and reproductive organ-n=1; Oryza sativa (japonica cultiv	contig_188	92.86	42	1e-08		0.630323	0.128878	-0.199963	0.557634	0.575705	-0.100002	-0.0399893
14461	nr79473	EB109898	bZIP transcription factor ABI5; n=1; Oryza sativa (japonica cul	contig_470	100	19	0.048		0.716074	-0.159635	-0.0371799	-0.233481	-0.26747	-0.520779	-0.516781
151580	nr80891	EB139754	calmodulin; n=1; Arabidopsis thaliana|Rep: calmodulin -Arabidopsis thalia	contig_968	93.75	48	3e-12		-0.349939	-0.614037	0.0789555	-0.532697	-0.935011	-0.473849	0.0343724
187958	nr94248	EE663657	citrus disease resistance protein Pt19; n=1; Citrus grandis x Poncirus trifoliata|	contig_3749	100	26	4e-06		-1.03319	0.150614	0.196865	0.428928	0.488544	0.127732	-0.263546
253337	nr99072	CN912321	CRS1; n=1; Oryza sativa (japonica cultivar-group)|Rep:	contig_568	92.86	28	5e-08		1.8044	0.476904	0.422125	0.632349	0.461132	-0.0593842	-0.0941411
171903	nr5058	CN883313	CRS1; n=1; Oryza sativa (japonica cultivar-group)|Rep: CRS1 -Oryza sativa	contig_390	91.84	49	2e-10		0.719335	0.0941542	0.023047	0.371473	0.0955161	-0.0181393	0.00464501
214082	nr81615	EB157489	cytochrome P450-dependent fatty acid hydroxylase; n=1; Oryza sativa (japonica cult	#N/A	#N/A	#N/A	#N/A	yes	0.195248	0.261587	-0.194916	-0.00728912	-0.048544	-0.0107018	-0.756032
111562	nr814	CN879695	dual specific kinase DSK1; n=1; Oryza sativa (japonica cultivar-group)|Rep: Putati	contig_4079	97.78	45	3e-15		-0.598194	-0.467337	-0.193113	0.0121548	0.126727	0.156355	-0.19568
151201	nr3572	CN898516	Endoribonuclease Dicer homolog; n=1; Oryza sativa (japonica cultivar-group)|Rep: P	contig_158	89.8	49	5e-08		-0.634317	0.688744	0.197715	0.771734	0.830226	0.210893	-0.45208
95324	nr60598	CN871789	equilibrative nucleoside transporter ENT8 splice variant; n=1; Oryza sativa (japon	contig_442	92.86	42	1e-08		-0.351484	-0.141696	-0.105702	-0.177842	-0.492511	-0.155236	-0.127187
165065	nr69337	CN944701	ER6 protein; n=1; Oryza sativa (japonica cultivar-group)|Rep: ER6 protein	contig_936	90.57	53	2e-10		-1.74729	-1.05915	-1.08614	-0.514761	-0.288343	-0.103874	-0.0572942
250972	nr96082	CN911482	ERD4 protein; n=1; Oryza sativa (japonica cultivar-group)|Rep: ERD4 prote	contig_1460	93.18	44	9e-10		-1.44816	-0.950996	-2.00452	-1.00256	-0.84705	-0.992231	-0.329507
19608	nr68997	EB110805	esterase; n=1; Oryza sativa (japonica cultivar-group)|Rep: esterase -Oryz	contig_3808	91.11	45	5e-08		0.853482	0.0501697	0.406603	0.418591	0.361013	0.615294	0.372297
57845	nr68997	EB175355	esterase; n=1; Oryza sativa (japonica cultivar-group)|Rep: esterase -Oryz	contig_3808	89.13	46	3e-06		0.413254	1.26475	1.31355	0.808956	1.43875	1.14834	0.145955
316086	nr83919	EE663896	ethylene response factor ERF1; n=1; Oryza sativa (japonica cultivar-group)|Rep: Pu	#N/A	#N/A	#N/A	#N/A	yes	-0.185148	-0.229083	-0.119341	-0.14161	-0.185052	-0.0104049	-0.0773071
154687	nr88964	EB140669	glucosyltransferase; n=2; Arabidopsis thaliana|Rep: glucosyltransferase -	contig_1615	96.3	27	0.0002		0.449814	-0.238382	-0.302668	-0.174638	-0.764142	-0.607578	-0.924302
161076	nr91669	EB128920	glycogenin 1; n=1; Oryza sativa (japonica cultivar-group)|Rep: glycogenin	contig_2030	92.68	41	5e-08		-0.430561	-0.248534	-0.233856	-0.698476	-0.652022	-0.126878	-0.27108
225596	nr7463	EB123408	glycosyltransferase; n=2; Solanum aculeatissimum|Rep: glycosyltransferase	contig_1918	100	17	0.83		-0.990152	-0.164297	0.378097	0.696097	0.0991542	0.367367	0.121305
129158	nr84320	CN891510	guanylate binding protein; n=1; Oryza sativa (japonica cultivar-group)|Rep: Putati	contig_1436	100	40	1e-14		-0.202656	-0.361242	-0.406043	-0.526898	-0.761323	-0.656826	-0.474903
251362	nr93823	EE663815	HcrVf3 protein; n=1; Oryza sativa (japonica cultivar-group)|Rep: HcrVf3 p	contig_4192	100	17	0.83		-0.723621	-0.792108	-0.933152	0.364192	0.332161	0.0892348	0.191073
141260	nr90633	CN938811	heme binding protein cemA; n=1; Oryza sativa (japonica cultivar-group)|Rep: Putati	contig_3874	100	17	0.67		-0.720274	-0.588245	-0.424647	-0.718173	-0.847136	-0.576364	-0.239941
263883	nr61404	CN909851	HMGd1; n=1; Oryza sativa (japonica cultivar-group)|Rep: HMGd1 -Oryza sati	contig_2157	100	16	3.3	yes	0.175723	-0.0799189	-0.206046	-0.272319	-0.533733	-0.176143	-0.231224
26537	nr65551	CN937494	leaf development protein Argonaute; n=1; Oryza sativa (japonica cultivar-group)|Re	contig_3206	100	17	0.72		-1.06093	0.485197	0.251657	0.442932	0.44077	-0.240757	-0.130126
8289	nr58419	EB108162	leucine rich repeat receptor kinase; n=3; Oryza|Rep: leucine rich repeat	contig_582	88.64	44	5e-05		0.0346617	0.232146	0.220417	0.724312	1.24559	0.860697	0.0927922
20425	nr78042	CN926706	mec-8; n=1; Oryza sativa (japonica cultivar-group)|Rep: mec-8 -Oryza sati	#N/A	#N/A	#N/A	#N/A	yes	-0.0856159	-0.438265	-0.526148	-0.0209952	-0.143378	-0.196487	-0.218446
22579	nr89651	EB113000	methyl-accepting chemotaxis transducer; n=1; Pseudomonas|Rep: methyl-acce	contig_2876	100	16	2.6	yes	-0.756372	-0.927798	-0.579795	-0.881237	-0.72114	-0.495133	-1.20961
89627	nr92931	CN873683	MtN19; n=1; Oryza sativa (japonica cultivar-group)|Rep: MtN19 -Oryza sati	contig_4129	100	16	2.8	yes	2.98254	2.69685	2.13053	0.696461	0.455262	0.173338	0.106924
262528	nr66896	EB155936	MtN19; n=1; Oryza sativa (japonica cultivar-group)|Rep: MtN19 -Oryza sati	contig_3127	90	30	0.18		-0.636934	0.465298	0.591901	0.610308	0.602184	0.0160887	-0.171881
254123	nr93933	CN912843	myosin heavy chain; n=1; Arabidopsis thaliana|Rep: myo	contig_1020	100	41	3e-15		-0.355062	-0.289052	-0.430513	-0.0646093	-0.318406	0.411497	0.200039
132142	nr93554	CN888246	Noc3p; n=1; Oryza sativa (japonica cultivar-group)|Rep: Putativ	contig_3426	91.84	49	2e-10		0.614137	1.57975	0.917113	0.632692	0.630073	0.502723	0.159213
172278	nr69523	CN883563	non-green plastid inner envelope membrane protein; n=1; Oryza s	contig_289	95.74	47	5e-14		-0.315224	-0.414858	-0.326439	-0.171124	-0.0380357	0.0251471	0.0505902
127725	nr1510	CN887774	outer membrane or secreted lipoprotein; n=4; Salmonella|Rep: Pu	contig_4087	96.67	30	3e-06		0.0865823	0.335144	0.474946	0.37021	0.438904	0.0457533	-0.131783
68864	nr57117	CN866118	pentatricopeptide (PPR) repeat-containing protein; n=1; Oryza sativa (japonica cul	contig_3724	88	50	4e-06		0.162795	0.140527	0.463906	-0.173857	-0.173859	-0.30632	-0.714254
13976	nr2386	CN931396	PHD-type zinc finger protein; n=1; Arabidopsis thaliana|Rep: PHD-type zin	#N/A	#N/A	#N/A	#N/A	yes	-0.3067	-0.244566	-0.474454	-0.229471	-0.10069	-0.109927	0.111232
143719	nr75768	CN890232	phi-1; n=1; Oryza sativa (japonica cultivar-group)|Rep: phi-1 -Oryza sati	contig_2566	88	50	4e-06		-0.0853263	-1.86584	-0.780507	-1.54122	-1.59512	-0.850294	-1.55243
60265	nr73827	CN862583	phosphatase; n=1; Oryza sativa (japonica cultivar-group)|Rep: phosphatase	contig_834	92.31	26	0.19		-0.317644	-0.169669	-0.131556	-0.494718	-0.793574	-0.339657	-0.135577
166149	nr63640	CN945473	plastid protein; n=1; Oryza sativa (japonica cultivar-group)|Re	contig_3310	100	18	0.17		0.401932	0.875534	1.07033	0.688846	0.696628	0.338441	0.362062
152946	nr76803	CN899249	proline rich protein; n=2; Arabidopsis thaliana|Rep: proline rich protein	contig_2183	97.37	38	5e-11		-0.802541	-0.169751	-0.128192	-0.0270233	-0.110726	-0.0210992	-0.0902076
144924	nr74646	CN894127	pyrophosphate-dependent phosphofructokinase alpha subunit; n=1; Oryza sativa (japo	contig_3181	97.62	42	2e-13		0.466984	-0.32091	-0.100589	0.527436	0.8595	0.501964	-0.104724
266190	nr99127	CN917725	regulator of gene silencing; n=1; Oryza sativa (japonica cultivar-group)|Rep: Puta	contig_2149	87.5	40	0.013		-0.0126222	-0.347431	-0.367616	-0.193828	-0.562495	-0.190989	0.00972983
26538	nr95757	EB107512	ribophorin I (Dolichyl-diphosphooligosaccharide protein glycosyltransferase); 4378	contig_3184	95.24	21	0.65		-0.94187	-0.345702	-0.0352477	-0.521344	-0.283056	-0.290255	-0.153969
147448	nr3023	CN895650	RST1; n=1; Oryza sativa (japonica cultivar-group)|Rep: RST1 -Oryza sativa	contig_382	96	25	0.003		0.260419	0.334334	0.362326	0.232751	0.250563	0.257995	0.365265
59230	nr55375	CN862285	rubisco subunit binding protein beta subunit; n=1; Oryza sativa	contig_2351	100	16	2.8	yes	0.0472323	-0.105395	-0.144882	0.465068	0.445103	0.0862048	-0.0014843
83775	nr58508	CN873268	serine esterase; n=1; Oryza sativa (japonica cultivar-group)|Re	contig_2544	100	17	0.65		0.383492	0.514486	0.332638	-0.170827	0.221969	0.227851	0.590213
186116	nr73737	EB149325	SH3(Src homology) domain-containing protein; n=1; Oryza sativa (japonica cultivar-	contig_1452	95.12	41	2e-10		0.161717	0.12707	0.010228	0.1145	0.378481	0.343482	0.591608
263580	nr9162	CN909652	single-strand binding protein; n=1; Oryza sativa (japonica cult	contig_1891	91.49	47	3e-09		0.509125	0.771967	0.497928	0.469624	0.877788	0.420001	0.137408
256645	nr8718	EB151655	sno protein; n=1; Oryza sativa (japonica cultivar-group)|Rep: sno protein	contig_3414	88.68	53	6e-08		1.17265	1.65631	1.91879	0.932419	0.791501	0.389196	0.822534
20923	nr84049	CN919849	stress responsive gene 6 protein, Srg6; n=1; Oryza sativa (japonica cultivar-group	contig_3094	97.67	43	5e-14		-1.67103	-1.81535	-1.8755	-1.71527	-1.22868	-1.17326	-0.979952
223263	nr95616	CN876558	stress responsive gene 6 protein, Srg6; n=1; Oryza sativa (japonica cultivar-group	contig_828	100	17	0.65		-0.0836562	0.435655	1.08497	0.414606	0.481316	-0.0704479	-0.0937335
264991	nr82786	CN917057	syntaxin protein Nt-syr1; n=1; Oryza sativa (japonica cultivar-group)|Rep: Putativ	contig_4036	100	17	0.65		0.168819	-0.187641	-0.296785	-0.659222	-0.452666	-0.261563	-0.191238
173613	nr5108	CN884285	syntaxin protein Nt-syr1; n=1; Oryza sativa (japonica cultivar-group)|Rep: Putativ	contig_1699	96.08	51	2e-16		-0.174775	-0.139824	-0.245629	-0.302705	-0.224683	-0.13698	-0.208483
186284	nr75557	EB149490	transcription factor; n=1; Platanus x acerifolia|Rep:	contig_1929	90.32	31	0.043		-0.387007	-0.277744	-0.37194	-0.343461	-0.368129	-0.415983	-0.33265
140952	nr81368	EB127114	transmembrane protein; n=1; Oryza sativa (japonica cultivar-group)|Rep: t	contig_3874	90.57	53	2e-10		0.432266	0.243517	0.00296615	0.286443	0.512802	0.576361	0.465826
250415	nr96798	CN911103	two-pore calcium channel; n=1; Physcomitrella patens subsp. patens|Rep: t	contig_1221	94.44	36	2e-07		-0.678113	-0.687436	-0.654695	-0.518665	-0.671767	-0.818762	-0.228869
179800	nr71319	EB146809	VIP2 protein; n=1; Arabidopsis thaliana|Rep: VIP2 protein -Arabidopsis th	contig_1809	100	53	3e-22		0.111883	-0.246655	-0.273137	-0.455591	-0.637871	-0.564463	-0.503534
250752	nr88891	CN911327	wound induced protein; n=1; Medicago sativa subsp. x varia|Rep: wound ind	contig_2025	100	17	0.72		-0.57153	0.357614	0.235097	0.119042	0.0171313	-0.15145	-0.0665563
71766	nr92882	CN866535	(1-4)-beta-mannan endohydrolase; (1-4)-beta-mannan endohydrolase protein; n=1; Arabidopsis	#N/A	#N/A	#N/A	#N/A	yes	0.858934	0.0358109	0.0821448	-0.184783	-0.268715	-0.134359	-0.170684
67561	nr68082	EB117418	(1-4)-beta-mannan endohydrolase; endohydrolase; glycosyl hydrolase family 5 protein (cellulase famil	contig_176	88.89	36	0.012		-1.11712	-0.737071	-1.44587	-0.957181	-0.802475	-0.713769	-0.438865
143070	nr62201	EB127862	(S)-2-hydroxy-acid oxidase, peroxisomal (glycolate oxidase) (short chain alpha-hydroxy acid oxidase)	contig_197	91.49	47	3e-09		0.153745	-0.568495	-0.563015	0.0604184	0.319735	-0.190443	0.409289
33650	nr63705	CN929029	(S)-2-hydroxy-acid oxidase, peroxisomal (glycolate oxidase) (short chain alpha-hydroxy acid oxidase)	contig_3874	100	16	2.8	yes	0.064678	0.474155	0.558783	0.198261	0.593829	0.435473	0.51193
179642	nr63707	EB146654	(S)-2-hydroxy-acid oxidase, peroxisomal (glycolate oxidase) (short chain alpha-hydroxy acid oxidase)	contig_1974	93.18	44	9e-10		-0.190726	0.489954	0.302364	0.571008	1.03971	0.49644	0.486346
148402	nr82907	CN896711	[PyruvateXXxXXdehydrogenaseXXxXX[lipoamide]]-phosphataseXXxXX1; protein phosphatase 2C family protei	#N/A	#N/A	#N/A	#N/A	yes	0.414719	0.0928698	0.237918	-0.221938	-0.203298	0.0785758	0.641258
171015	nr5023	CN882701	1-(5-phosphoribosyl)-5-[(5-phosphoribosylamino)methylideneamino] imidazole-4-carboxamide isomerase (	contig_2323	95.92	49	3e-15		-0.259941	-0.130358	-0.275039	-0.380509	-0.438583	-0.541438	-0.347101
214914	nr84518	CN946152	1,4-alpha-glucan branching enzyme (Glycogen branching enzyme); 1,4-alpha-glucan branching enzyme (Gl	contig_203	95.65	46	2e-13		-1.68549	-0.616117	-0.372712	-0.193206	0.183018	-0.0152502	-0.178713
92810	nr91950	EB121661	1,4-alpha-glucan branching enzyme (Glycogen branching enzyme); 1,4-alpha-glucan branching enzyme (Gl	contig_203	95.45	22	0.17		-0.862913	-1.05643	-1.1025	0.115282	1.07646	-0.0131655	-0.63737
92181	nr80131	CN873971	12-oxophytodienoate reductase; 12-oxophytodienoate reductase (OPR3) (delayed dehiscence1 (DDE1)); NA	contig_2535	92.86	28	0.011		-0.969364	-0.4699	-0.605488	-0.200031	-0.289408	-0.119437	-0.20706
153711	nr64397	EB140438	14-3-3 protein; 14-3-3 protein GF14 kappa (GRF8); 14-3-3 protein GF14 upsilon (GRF5); 14-3-	contig_2901	95.24	21	0.83		0.950884	0.7311	0.360049	0.26682	-0.00443822	-0.287556	-0.0181679
267407	nr69385	EB152301	14-3-3 protein; 14-3-3 protein GF14 upsilon (GRF5); 14-3-3 protein A; n=4; BEP clade|Rep: 1	contig_2753	88.89	45	1e-05		-0.2148	-0.581477	-0.645925	-0.343973	-0.148056	-0.218805	-0.026931
251695	nr62328	CN916413	18-day embryo whole body cDNA, RIKEN full-length enriched library, clone	contig_2708	100	16	2.9	yes	-0.435392	0.980956	0.67032	1.01065	1.10088	0.173618	-0.166873
98857	nr92669	EB122427	1-acyl-sn-glycerol-3-phosphate acyltransferase 2 (Lysophosphatidyl acyltransferase 2); acyl-CoA:1-ac	contig_857	93.33	30	0.0007		-0.0653098	-0.471703	-0.499353	-0.106808	-0.556531	-0.384246	-0.248041
65151	nr88020	CN863350	1-aminocyclopropane-1-carboxylate oxidase 1 (ACC oxidase 1) (Ethylene-forming enzyme) (EFE); oxidore	contig_816	82.69	52	3.2		-0.365725	-0.173912	-0.181662	-0.160534	-0.11952	-0.485916	-0.438095
221844	nr78056	CN875978	1-phosphatidylinositol phosphodiesterase; Hypothetical protein T11I11.170; n=1; Arabidopsis	contig_1932	86	50	0.0008		-0.762285	0.038288	-0.390529	0.0839549	0.311932	0.233574	-0.202636
38515	nr77202	EB112887	2,3-bisphosphoglycerate-dependent phosphoglycerate mutase (Phosphoglyceromutase) (PGAM) (BPG-depende	contig_2569	91.11	45	5e-08		1.12866	0.104032	0.383195	-0.0207626	-0.117089	-0.0745376	-0.167253
14983	nr3379	CN932051	2,3-bisphosphoglycerate-independent phosphoglycerate mutase (Phosphoglyceromutase) (BPG-independent	contig_2956	100	16	2.6	yes	-0.556444	0.355208	0.162445	0.462351	0.448006	-0.114952	-0.271271
255827	nr66020	CN913586	26S protease regulatory subunit 7 (26S proteasome subunit 7) (26S proteasome AAA-ATPase subunit RPT1	contig_3808	84.78	46	0.18		0.858712	0.308801	0.324404	-0.0720001	0.14467	0.414	-0.00379737
28723	nr61899	CN926949	26S proteasome non-ATPase regulatory subunit 12 (26S proteasome regulatory subunit p55); 26S proteas	contig_2269	88.89	45	1e-05		0.0400242	0.228073	0.0401559	0.175284	0.722443	0.475928	-0.220678
154804	nr68229	CN900878	26S proteasome non-ATPase regulatory subunit 13 (26S proteasome regulatory subunit S11) (26S proteas	contig_4266	100	26	3e-06		1.00291	0.310419	-0.0627475	0.315218	0.423169	-0.0620156	0.028775
38395	nr68045	CN925838	26S proteasome non-ATPase regulatory subunit 3 (26S proteasome subunit S3) (Diphenol oxidase A2 comp	contig_1930	97.87	47	2e-16		-0.277147	0.310056	0.23105	0.408977	0.689391	-0.0971597	-0.219021
161932	nr71738	CN942599	26S proteasome non-ATPase regulatory subunit 4 (26S proteasome regulatory subunit S5A) (Rpn10) (Mult	contig_2367	100	49	6e-20		0.250539	-0.116762	0.030512	-0.144803	-0.186051	-0.0958172	-0.197642
149703	nr72773	CN897569	26S proteasome regulatory subunit RPN2; 26S proteasome non-ATPase regulatory subunit 1 (26S proteaso	contig_2531	92.31	39	9e-07		-0.394562	0.618146	0.671033	0.298776	0.20727	-0.146963	-0.0270192
31321	nr70621	CN928050	26S proteasome regulatory subunit RPN8; 26S proteasome non-ATPase regulatory subunit 7 (26S proteaso	contig_3381	90.57	53	2e-10		0.769155	1.00371	1.33447	0.776176	0.749512	0.0614854	0.204652
112065	nr76327	CN879412	26S proteasome regulatory subunit; Genomic DNA, chromosome 5, P1 clone:MTI20; n=2; Arabidop	contig_1005	100	16	2.8	yes	-1.02693	0.317611	0.19822	-0.578946	-0.495985	-0.177234	0.0899274
138801	nr76327	CN896486	26S proteasome regulatory subunit; Genomic DNA, chromosome 5, P1 clone:MTI20; n=2; Arabidop	#N/A	#N/A	#N/A	#N/A	yes	-0.955508	-0.545808	-0.108909	0.312306	0.769972	0.745831	0.993468
38316	nr20691	CN855258	2-dehydro-3-deoxyphosphooctonate aldolase (phospho-2-dehydro-3-deoxyoctonate aldolase) (3-deoxy-D-ma	contig_3418	89.13	46	3e-06		-0.554524	-0.237512	-0.0519367	-0.332113	-0.143573	-0.16569	0.0311756
184369	nr5504	EB147602	2-nitropropane dioxygenase family oxidoreductase; n=1; Neosartorya fischeri NRRL 181|Rep: 2	contig_1540	95.65	23	0.042		-0.36477	0.748696	0.523687	0.920528	0.819418	0.182293	0.0836541
82246	nr58360	CN867771	2OG-Fe(II) oxygenase; n=1; Medicago truncatula|Rep: 2OG-Fe(II) oxygenase -Medicago truncatu	contig_109	95.12	41	2e-10		-0.300463	0.555788	-0.210639	-0.230448	0.32381	1.53591	-0.372335
176779	nr67554	EB142684	2-oxoglutarate-dependent dioxygenase; 2OG-Fe(II) oxygenase; n=1; Medicago truncatula|Rep: 2	contig_919	90.91	44	2e-07		-1.37699	-0.969834	-0.828361	-0.500788	-0.145836	-0.179377	-0.144822
267888	nr82647	CN918327	2-oxoglutarate-dependent dioxygenase; 2-oxoglutarate-dependent oxygenase; Desacetoxyvindoline 4-hydr	contig_4463	92.68	41	5e-08		0.322824	0.210886	0.366412	0.255468	0.719243	0.555689	0.400955
62313	nr55965	CN865998	2-oxoglutarate-dependent dioxygenase; F7A19.21 protein; n=1; Arabidopsis thaliana|Rep: F7A1	contig_816	90.57	53	2e-10		-1.02785	-0.722253	-0.624938	-0.754944	-0.855043	-0.942648	-1.10385
269342	nr76977	CN919142	2-oxoglutarate-dependent dioxygenase; Leucoanthocyanidin dioxygenase (LDOX) (Leucocyanidin oxygenase	contig_1071	100	16	2.6	yes	-0.349814	0.302102	0.491573	0.528973	0.597249	0.540767	0.358828
228689	nr7627	CN878002	2-oxoglutarate-dependent dioxygenase; Naringenin,2-oxoglutarate 3-dioxygenase (Flavonone-3-hydroxyla	contig_1518	90.24	41	1e-05		1.06575	2.4488	1.38187	1.25615	1.33849	1.18729	0.479647
185314	nr71085	EB148531	2-succinylbenzoate--CoA ligase (OSB-CoA synthetase) (o-succinylbenzoyl-CoA synthetase); AMP-dependen	contig_1932	100	18	0.2		0.441459	1.42874	1.67324	0.995043	0.800654	0.520052	0.819827
119965	nr73958	CN887544	3'(2'),5'-bisphosphate nucleotidase (inositol polyphosphate 1-phosphatase); inositol monophosphatase	contig_3880	87.8	41	0.003		-0.845325	-0.696724	-0.490074	-0.545667	-0.710371	-0.66	-0.469812
165234	nr88434	CN944821	3,4-dihydroxy-2-butanone 4-phosphate synthase (DHBP synthase); Riboflavin biosynthesis protein ribAB	contig_1570	90	40	4e-05		0.431467	-0.126653	0.303999	-0.243998	-0.32389	-0.160147	-0.484174
164318	nr75400	CN944191	31 kDa ribonucleoprotein, chloroplast (RNA binding protein RNP-T) (RNA binding protein 1/2/3) (RNA b	contig_1492	95.12	41	2e-10		0.86846	0.243589	0.276328	0.383407	0.421356	0.0925212	0.227116
70849	nr57404	CN866127	33 kDa secretory protein; receptor protein kinase; T27C4.1 protein; n=6; Arabidopsis thalia	contig_1906	87.5	48	6e-05		-0.558073	-0.512104	-0.0548448	0.13217	0.52388	0.316505	-0.405529
170377	nr67416	CN882271	3'-5' exonuclease domain-containing protein (K homology domain-containing protein) (KH domain-contai	contig_151	90.91	44	2e-07		1.58938	0.734654	0.714149	0.83369	0.963703	0.498913	0.281962
149902	nr78355	CN897701	3-beta hydroxysteroid dehydrogenase/isomerase family protein; 3-beta hydroxysteroid dehydrogenase/is	contig_160	95.35	43	1e-11		-0.685673	-0.296264	-0.349291	-0.188108	-0.0744877	0.358113	0.316967
285969	nr67795	EE663849	3-dehydroquinate dehydratase (shikimate 5-dehydrogenase); Os01g0375200 protein; n=2; Oryza	contig_1580	95	20	3.2		-0.552298	0.441956	0.40914	0.661457	0.54606	-0.000772212	-0.34141
184957	nr5584	EB148179	3-dehydroquinate synthase; 3-dehydroquinate synthase; n=1; Crocosphaera watsonii WH 8501|Re	contig_3507	100	17	0.72		0.87081	-0.0203078	0.157807	-0.0215802	0.283373	0.162678	-0.14459
49101	nr64595	EB175266	3-hydroxy-3-methylglutaryl-coenzyme A reductase (HMG-CoA reductase); 3-hydroxy-3-methylglutaryl-coen	#N/A	#N/A	#N/A	#N/A	yes	-0.00527521	0.288086	0.499013	0.347325	0.593323	0.265968	0.0144839
29040	nr10479	EB111185	3-hydroxy-3-methylglutaryl-coenzyme A reductase (HMG-CoA reductase); 3-hydroxy-3-methylglutaryl-coen	contig_1922	92.5	40	2e-07		0.341707	0.364005	0.325771	0.26058	0.617725	0.391268	1.17805
180640	nr70699	CN904744	3-hydroxyisobutyrate dehydrogenase, mitochondrial precursor (HIBADH); 6-phosphogluconate dehydrogena	contig_1923	100	17	0.7		0.113274	1.21256	1.10341	0.600725	0.005168	0.196384	0.328473
31446	nr71355	CN928130	3-isopropylmalate dehydratase large subunit 2 (Isopropylmalate isomerase 2) (Alpha-IPM isomerase 2)	contig_3901	100	17	0.81		-0.30929	-0.105889	0.278811	-0.286584	-0.622026	-0.682771	-0.494571
132107	nr77136	EB133360	3-methyl-2-oxobutanoate hydroxymethyltransferase (Ketopantoate hydroxymethyltransferase); ketopantoa	contig_1121	95.12	41	2e-10		-0.0167046	-0.235642	-0.682382	-0.119201	-0.348443	-0.0714468	0.23101
143635	nr69209	CN940035	3-oxoacyl-[acyl-carrier protein] synthase 2 (3-oxoacyl-[acyl-carrier protein] synthase II) (Beta-ket	contig_1457	95.92	49	3e-15		0.213934	-0.0312542	0.0631179	-0.273658	-0.385301	-0.31198	-0.206548
27788	nr61967	CN925561	3-oxoacyl-[acyl-carrier protein] synthase 2 (3-oxoacyl-[acyl-carrier protein] synthase II) (Beta-ket	#N/A	#N/A	#N/A	#N/A	yes	0.629293	-0.0484359	0.622356	0.504508	0.202135	0.340746	1.10723
264429	nr9252	CN910199	3-phosphoinositide-dependent protein kinase; 3-phosphoinositide-dependent protein kinase-1;	contig_2415	96.67	30	1e-07		1.05791	-0.0370918	0.050354	-0.143846	-0.684421	-0.248456	-0.461423
138686	nr2246	EB136568	3-phosphoshikimate 1-carboxyvinyltransferase (5-enolpyruvylshikimate-3-phosphate synthase) (EPSP syn	contig_3972	100	17	0.72		0.649942	0.568104	0.23046	0.644241	0.970037	0.659191	0.657051
4697	nr82498	CN936182	4-alpha-glucanotransferase (Amylomaltase) (Disproportionating enzyme) (D-enzyme); 4-alpha-g	contig_2695	95.24	42	6e-11		-0.21146	-0.317948	-0.480578	-0.33548	-0.552322	-0.268707	-0.161842
149762	nr86100	CN897603	4-alpha-glucanotransferase (Amylomaltase) (Disproportionating enzyme) (D-enzyme); 4-alpha-glucanotra	contig_2695	96.23	53	2e-17		-0.639159	-0.399429	-0.436745	-0.505321	-0.79794	-0.497562	-0.0783837
143100	nr72585	CN889959	4-coumarate--CoA ligase 1 (4CL 1) (4-coumaroyl-CoA synthase 1); 4-coumarate--CoA ligase (4CL) (4-cou	contig_203	89.66	29	0.65		-0.17463	-0.423419	-0.219054	-0.205026	-0.307902	-0.225454	0.0128707
27316	nr72586	EB113089	4-coumarate--CoA ligase 1 (4CL 1) (4-coumaroyl-CoA synthase 1); 4-coumarate--CoA ligase family prote	contig_2696	100	18	0.18		-0.097805	0.914304	0.820927	0.763966	0.795741	0.186057	0.120842
225027	nr7398	EB123276	4-coumarate--CoA ligase 2 (4CL 2) (4-coumaroyl-CoA synthase 2); 4-coumarate--CoA ligase 3 (4-coumaro	contig_4087	100	16	2.6	yes	0.210186	0.205396	0.0775933	0.238986	0.515107	0.352448	0.296445
184964	nr62594	EB148186	4-coumarate--CoA ligase family protein (4-coumaroyl-CoA synthase family protein); 4-coumarate--CoA l	contig_3579	91.84	49	2e-10		-1.02094	-1.38732	-1.15836	-0.551044	-0.517273	-1.54614	-0.778121
150731	nr81751	CN940056	4-diphosphocytidyl-2-C-methyl-D-erythritol kinase (CMK) (4-(cytidine-5'-diphospho)-2-C-methyl-D-eryt	contig_2423	96.23	53	2e-17		0.524772	-0.203836	-0.101371	0.00999297	-0.363832	-0.0589988	-0.465354
108381	nr85178	CN868326	4-hydroxy-2-oxovalerate aldolase; 2,4-dihydroxyhept-2-ene-1,7-dioic acid aldolase (HHED aldolase); H	contig_3138	91.3	46	1e-08		4.12757	5.15438	5.29911	4.43902	3.72258	3.20751	2.0535
96101	nr69468	CN866704	4-hydroxy-3-methylbut-2-en-1-yl diphosphate synthase (1-hydroxy-2-methyl-2-(E)-butenyl 4-diphosphate	contig_1830	93.75	32	5e-07		0.0292005	-0.472916	-0.508298	-0.298198	-0.802336	-0.881737	-0.576169
94823	nr60476	CN874964	5' nucleotidase family protein; 5'-nucleotidase, cytosolic II; n=1; Oryza sativa (japonica	contig_2116	94.12	34	3e-06		0.107691	-0.425115	-0.463576	-1.12521	-0.931197	-0.382745	-0.210049
155185	nr82370	CN900016	50S ribosomal protein L19; plastid ribosomal protein L19 precursor; ribosomal protein L19; Cluster:	contig_2151	89.19	37	0.003		0.153505	-0.197961	-0.403423	-1.09225	-0.999094	-0.696024	-0.106757
149795	nr78012	CN897626	50S ribosomal protein L25 (General stress protein CTC); 50S ribosomal pr	contig_2527	94.44	54	1e-15		-0.08221	-0.519728	-0.444786	-0.433872	-0.399768	-0.388802	-0.653033
155419	nr95446	CN900075	5-3 exoribonuclease; 5'-3' exoribonuclease 1 (mXRN1) (Strand-exchange protein 1 homolog) (Protein Dh	contig_2027	95	20	3.3		0.107446	0.476364	0.44358	0.779708	0.891753	0.961564	0.584335
318767	nr74664	EG631273	5-alpha-taxadienol-10-beta-hydroxylase; cytochrome P450 family protein; Cytochrome P450 85A (C6-oxid	contig_3888	100	18	0.2		0.0149761	1.30429	1.01966	0.738415	0.750485	0.390507	0.725913
184606	nr5539	EB147834	5'-AMP-activated protein kinase beta-2 subunit; GAL83; n=1; Nicotiana attenuata|Rep: GAL83	contig_4331	95.56	45	9e-13		-0.905667	-0.256082	-0.336784	-0.0609332	-0.131337	0.0978092	0.0044462
265292	nr72496	CN917254	5'-AMP-activated protein kinase catalytic subunit alpha-2 (AMPK alpha-2 chain); 5'-AMP-activated pro	contig_3829	89.8	49	5e-08		-0.757408	-0.322472	-0.248533	-0.120842	-0.121358	-0.350285	-0.160404
151163	nr71591	CN898491	5'-AMP-activated protein kinase catalytic subunit alpha-2 (AMPK alpha-2 chain); 5'-AMP-activated pro	contig_283	95.83	48	1e-14		-0.34841	0.531013	0.452618	0.739745	0.739467	0.0395622	0.20101
209742	nr64067	EE663761	5-methyltetrahydropteroyltriglutamate--homocysteine methyltransferase (Methionine synthase, vitamin-	contig_1405	88.57	35	0.046		-0.429322	-0.0193479	0.300824	0.705243	1.57423	1.75661	0.54171
14442	nr72983	CN931701	5'-nucleotidase surE (Nucleoside 5'-monophosphate phosphohydrolase); acid phosphatase survival prote	contig_598	91.11	45	5e-08		-0.245696	-0.294498	-0.309881	-0.199716	-0.239123	-0.216502	-0.251774
165681	nr4848	CN945133	5'-nucleotidase, cytosolic II; n=1; Oryza sativa (japonica cultivar-group)|Rep: 5'-nucleoti	contig_2116	88.37	43	0.0002		0.554134	0.573202	1.15068	0.126297	0.113772	0.0837235	0.273692
62081	nr76513	CN861021	6,7-dimethyl-8-ribityllumazine synthase (DMRL synthase) (Lumazine synthase) (Riboflavin synthase bet	contig_777	92.45	53	9e-13		0.79373	0.160414	0.00909549	-0.106936	-0.384864	-0.261499	-0.0814126
287380	nr10344	CN881701	60 kDa chaperonin (Protein Cpn60) (groEL protein); chaperonin; RuBisCO subunit binding protein beta	contig_1909	95.56	45	8e-13		-0.437489	-0.26904	-0.14988	-0.552636	-0.555769	-0.103887	-0.198642
120450	nr69776	CN890562	60 kDa chaperonin (Protein Cpn60) (groEL protein); chaperonin; RuBisCO subunit binding protein beta	contig_1909	96.67	30	3e-08		1.26729	0.236198	0.169616	0.221923	-0.15321	0.0231049	0.157147
109465	nr79950	CN880382	60S ribosomal protein; Os02g0617900 protein; n=1; Oryza sativa (japonica cultivar-group)|Re	contig_1833	89.19	37	0.003		0.263735	-0.234488	-0.345493	-0.435022	-0.645332	-0.258067	-0.607113
170720	nr86357	CN882508	60S ribosomal protein; PREDICTED: G1 to S phase transition 1; n=1; Gallus gallus|Rep: PREDI	contig_520	91.67	48	8e-10		0.2185	-0.328812	-0.271111	-0.32825	-0.50346	-0.395276	-0.447729
163330	nr4642	CN943537	6-phosphogluconate dehydrogenase NAD binding domain-containing protein; 2-hydroxy-3-oxoprop	contig_4284	100	16	2.8	yes	1.04163	1.69	2.07398	0.730419	0.606442	0.328848	0.812442
166404	nr77650	CN945650	6-phosphogluconate dehydrogenase NAD binding domain-containing protein; Hypothetical oxidoreductase	contig_598	100	27	6e-08		-0.243867	-0.291558	-0.200116	-0.369795	-0.284675	-0.367117	-0.178364
123907	nr82549	CN937589	6-phosphogluconate dehydrogenase NAD binding domain-containing protein; Hypothetical oxidoreductase	contig_1462	100	30	6e-11		0.281371	0.199172	0.222401	-0.0107126	0.192944	0.367539	0.295287
147357	nr66487	EB138101	6-phosphogluconolactonase (6PGL); glucosamine/galactosamine-6-phosphate isomerase family protein; gl	contig_3098	94.74	38	1e-08		-0.653649	-0.318049	-0.365655	-0.15668	-0.0329257	0.023432	-0.191686
135766	nr85703	CN889412	8.4 kDa sulfur rich protein precursor; n=2; Glycine max|Rep: 8.4 kDa sulfur rich protein pr	contig_3648	94.59	37	5e-08		0.183477	-0.584701	-0.507406	-0.55806	-1.05534	-1.00023	-0.882288
267401	nr9562	CN918095	8-amino-7-oxononanoate synthase; aminotransferase class I and II family protein; 7-keto-8-a	#N/A	#N/A	#N/A	#N/A	yes	-0.0685374	0.0409976	0.112518	0.190176	0.250893	0.203542	0.325336
71376	nr57483	EB114699	9-cis-epoxycarotenoid dioxygenase (neoxanthin cleavage enzyme) (carotenoid cleavage dioxygenase); 9-	contig_1976	100	16	2.8	yes	-0.0611021	-0.156986	-0.102763	-0.183529	-0.277763	0.0944452	0.194
95736	nr66059	EB122172	9-cis-epoxycarotenoid dioxygenase (neoxanthin cleavage enzyme) (carotenoid cleavage dioxygenase); Cl	contig_2274	100	16	2.6	yes	0.00584214	0.0508702	0.11779	-0.27336	-0.678196	-0.402947	-0.652631
30487	nr83531	EB110583	9-cis-epoxycarotenoid dioxygenase (neoxanthin cleavage enzyme) (carotenoid cleavage dioxygenase); Cl	contig_1976	95.65	23	0.046		-0.381275	0.102129	-0.0895605	0.248392	0.117255	0.766804	0.199229
68861	nr57116	EB114545	9-cis-epoxycarotenoid dioxygenase (neoxanthin cleavage enzyme) (carotenoid cleavage dioxygenase); Cl	contig_1976	90	40	4e-05		-0.0888811	0.316403	0.330213	0.36907	0.382837	0.0509496	-0.0245316
149293	nr80702	EB139027	9-cis-epoxycarotenoid dioxygenase (neoxanthin cleavage enzyme) (carotenoid cleavage dioxygenase); Li	contig_4076	100	17	0.7		-0.455959	0.247569	0.204341	0.0473711	0.0398083	-0.432119	-0.385956
172337	nr67009	EB141565	9-cis-epoxycarotenoid dioxygenase (neoxanthin cleavage enzyme) (carotenoid cleavage dioxygenase); Li	contig_2616	92.86	42	1e-08		1.15886	0.260621	0.460541	0.01662	0.223913	-0.254827	-0.1112
145360	nr70018	CN894399	A_IG002N01.26 protein; n=3; Arabidopsis thaliana|Rep: A_IG002N01.26 prot	contig_4274	100	18	0.17		-0.335402	-0.345921	-0.0544439	-0.378872	-0.381434	-0.364762	-0.476035
93337	nr90182	EB121704	AAA-type ATPase family protein; AAA ATPase; n=1; Medicago truncatula|Rep: AAA ATPase -Medic	contig_1102	88.89	45	1e-05		1.23819	-0.151973	-0.171095	-0.374554	-0.237419	-0.0929388	0.140263
266414	nr76206	EB152178	AAA-type ATPase family protein; AAA-type ATPase; ATPase protein; n=3; Solanum|Rep: ATPase p	contig_394	90	50	1e-08		-0.291043	1.09018	0.615545	0.707631	0.619971	0.517248	0.467839
229414	nr66218	CN878253	AAA-type ATPase family protein; Katanin p60 ATPase-containing subunit A 1 (Katanin p60 subunit A 1)	contig_3184	95.24	21	0.72		-0.590206	0.0252548	0.0175566	0.0939719	0.473714	0.0911455	0.264937
32593	nr72472	CN928278	AAA-type ATPase family protein; Mitochondrial chaperone BCS1 (BCS1 protein); Similarity to	#N/A	#N/A	#N/A	#N/A	yes	-0.464678	0.129815	0.063977	0.263812	0.186657	0.260871	0.746544
112722	nr915	CN879100	AAA-type ATPase family protein; not determined by homology or experimentation ; hypothetical or unkn	contig_632	94.34	53	4e-15		0.844021	0.220222	0.301238	0.370086	0.511955	0.389493	-0.0112378
171356	nr82865	CN882947	ABC transporter family protein; drug resistance ATPase-1 (Drug RA1) ABC transporte	contig_2694	92.45	53	9e-13		0.349759	0.0710962	-0.057033	0.17536	0.435229	0.144495	0.0306657
109770	nr69656	CN880174	ABC transporter family protein; ABC transporter protein; PDR ABC transporter; pleiotropic drug resis	contig_1908	90.74	54	6e-11		-0.173431	-0.149914	0.0250538	-0.101184	-0.345578	-0.599131	-0.952359
155444	nr96683	CN900093	ABC transporter family protein; ABC transporter protein; PDR ABC transporter; pleiotropic drug resis	contig_796	93.33	45	2e-10		-0.0395368	0.256836	0.641341	-0.0451917	-0.0273601	-0.0146285	0.0302293
26756	nr74979	CN920675	ABC transporter family protein; ABC transporter; ATP binding cassette sub-family G member 1 (White p	contig_310	95.56	45	8e-13		0.953108	-0.176577	0.366753	-0.252387	-0.359821	-0.592715	-0.699942
109579	nr96647	CN880296	ABC transporter family protein; ABC transporter; n=2; Trichocomaceae|Rep: ABC transporter -	contig_1124	100	17	0.65		0.960111	-0.0865562	0.51492	0.19891	-0.355356	-0.317907	-0.382803
65017	nr73581	EB116647	ABC transporter family protein; ABC transporter; n=2; Trichocomaceae|Rep: ABC transporter -	contig_2615	100	17	0.72		-0.146263	-0.138315	-0.202265	-0.179322	-0.336557	-0.351012	-0.538094
280760	nr10098	EB153263	ABC transporter family protein; ABC transporter; RIB40 genomic DNA, SC005; n=1; Aspergillus	contig_4337	100	16	2.8	yes	-0.350546	0.594829	0.583141	0.530642	0.386447	-0.0707956	-0.0326724
137161	nr67836	EB136940	ABC transporter family protein; ATP binding cassette sub-family F member 1; ABC transporter; Cluster	#N/A	#N/A	#N/A	#N/A	yes	0.769631	0.157873	-0.126106	-0.123424	0.15357	0.194177	-0.133748
160651	nr81303	CN941744	ABC transporter family protein; ATP binding cassette sub-family G member 8 (Sterolin-2); Protein whi	contig_2457	100	17	0.7		-1.29887	0.0324588	-0.172915	-0.081302	0.00801784	-0.61986	-0.565989
109234	nr74813	CN880528	ABC transporter family protein; ATP binding cassette sub-family G member 8 (Sterolin-2); Protein whi	contig_3056	94	50	2e-13		0.41528	0.511173	0.481929	0.360046	0.429156	-0.157171	0.136018
149863	nr77918	CN897675	ABC transporter family protein; Canalicular multispecific organic anion transporter 1 (ATP binding c	contig_3105	88.64	44	5e-05		-0.692764	0.890511	0.877579	0.391723	0.729221	0.624188	0.834584
29525	nr71961	CN927323	ABC transporter family protein; Cyclic peptide transporter; n=1; Medicago truncatula|Rep: C	contig_1877	96	50	9e-16		-2.20155	-0.738829	-0.566961	-0.485748	-0.0816583	-0.0648825	0.148664
163208	nr65250	CN943441	ABC transporter family protein; MRP ABC transporter; Malate dehydrogenase, glyoxysomal precursor; Ma	contig_2003	85.71	42	0.17		-0.921423	0.344336	-0.193746	0.0365288	0.183927	-0.460369	-0.292142
184972	nr71960	EB148194	ABC transporter family protein; MRP ABC transporter; n=2; Oryza sativa (japonica cultivar-g	contig_1877	100	21	0.004		-0.804184	-0.441974	-0.333362	-0.522431	-0.330863	0.0674582	0.00495548
60183	nr79488	CN849265	ABC transporter family protein; not determined by homology or experimentation ; hypothetical or unkn	contig_913	100	16	2.6	yes	1.46684	0.0492191	0.12585	0.0715581	-0.0516088	-0.14116	0.0568168
29697	nr10597	CN927466	ABC transporter family protein; Protein white; ABC transporter; ATP binding cassette sub-family G me	contig_310	93.18	44	7e-10		-1.22955	-0.865619	-1.02308	-0.796652	-0.437594	-0.471023	-0.294515
141245	nr90357	CN938802	ABC transporter family protein; White-brown complex homolog protein 1; n=1; Arabidopsis tha	contig_4133	91.43	35	0.0002		0.977246	0.311583	0.291171	0.507767	0.349157	0.324352	0.578213
26715	nr73918	CN920644	ABC transporter; ABC transporter family protein; ABC-2 type transporter family protein; n=2	contig_4287	100	45	2e-17		-0.507551	-1.13495	-1.30836	-1.5527	-1.73753	-1.43969	-0.804333
150454	nr3458	CN898053	ABC1 family protein; ubiquinone biosynthesis protein ubiB; Hypothetical protein in hydrogenase 1 5'r	contig_3879	92.45	53	9e-13		-0.0502293	-0.358283	-0.464781	-0.0817467	-0.290505	-0.230552	-0.0591931
144201	nr70783	EB140857	Abhydrolase domain-containing protein 5; Abhydrolase domain-containing protein 5 (Lipid droplet bind	contig_184	95.92	49	3e-15		0.726512	0.659072	0.500971	0.721945	0.856741	0.755121	0.588735
241492	nr7966	CN902176	ABI1 protein; n=1; Brassica oleracea|Rep: ABI1 protein -Brassica oleracea (Wild cabbage); P	contig_155	88.89	36	0.012		0.343453	0.24865	0.116995	-0.0742047	0.919645	0.409813	0.0351277
30214	nr81554	EB110518	Abscisic acid responsive elements binding factor; n=2; Arabidopsis thaliana|Rep: Abscisic a	contig_1649	91.3	46	1e-08		-0.000282407	-0.128344	-0.613354	-0.364862	-0.348503	-0.996509	-0.368044
106235	nr72906	CN886232	Acetolactate synthase 1, chloroplast precursor (Acetohydroxy-acid synthase 1); Acetolactate synthase	contig_3214	93.88	49	8e-13		-0.391636	1.28238	1.24228	1.58664	2.16908	1.89252	1.47856
186730	nr75646	EB149926	Acetolactate synthase large subunit (AHAS) (Acetohydroxy-acid synthase large subunit) (ALS); Acetola	contig_562	93.18	44	7e-10		0.0244911	1.10396	0.593668	0.368256	0.387329	0.318365	0.23688
297256	nr68279	CN915215	Acetolactate synthase small subunit (AHAS) (Acetohydroxy-acid synthase small subunit) (ALS); acetola	contig_778	93.33	30	0.0008		-0.194373	-0.597169	-0.315575	-0.550663	-0.68276	-0.511378	-0.53751
184523	nr72367	EB147753	Acetolactate synthase small subunit (AHAS) (Acetohydroxy-acid synthase small subunit) (ALS); acetola	contig_1446	97.3	37	2e-10		1.19828	1.39705	1.69564	0.873219	0.580109	0.214429	0.468503
117913	nr64733	EB125599	Acetyl-CoA acetyltransferase (Acetoacetyl-CoA thiolase); Acetyl-CoA acetyltransferase, mitochondrial	contig_488	97.14	35	3e-09		0.981291	-0.1296	-0.0524508	0.245742	-0.259099	-0.287788	-0.697874
58816	nr64732	EB175518	Acetyl-CoA acetyltransferase (Acetoacetyl-CoA thiolase); Acetyl-CoA acetyltransferase, mitochondrial	contig_488	95.65	46	2e-13		-0.503008	-0.437478	-0.147899	-0.0165075	-0.109706	-0.344397	0.0532078
13725	nr64732	EB109667	Acetyl-CoA acetyltransferase (Acetoacetyl-CoA thiolase); Acetyl-CoA acetyltransferase, mitochondrial	#N/A	#N/A	#N/A	#N/A	yes	-0.0591299	-0.37441	-0.254166	0.173501	0.0860324	-0.435156	-0.0225738
280918	nr10169	EB153421	acetyl-CoA C-acyltransferase (3-ketoacyl-CoA thiolase); 3-ketoacyl-CoA thiolase A, peroxisomal precu	contig_2240	100	16	2.6	yes	-0.544387	0.574176	0.404197	0.0493524	0.359331	-0.149442	0.0666677
280778	nr92189	EB153281	Acetyl-CoA carboxylase 1 (ACC-alpha) [Includes: Biotin carboxylase ]; Acetyl-CoA carboxylase (ACC) [	contig_757	100	18	0.17		0.257293	0.15477	0.201451	0.231324	0.234272	0.289783	0.178068
141243	nr2507	CN938801	Acetyl-CoA carboxylase 1 (ACC-alpha) [Includes: Biotin carboxylase ]; Acetyl-CoA carboxylase (ACC) [	contig_2569	88.89	45	1e-05		0.500695	1.63485	1.8196	1.83873	2.0798	1.32105	1.53197
280882	nr10150	EB153385	Acetyl-CoA hydrolase (Acetyl-CoA deacylase) (Acetyl-CoA acylase); Acetyl-CoA hydrolase; n=1	contig_968	100	16	2.8	yes	-0.708654	-0.174041	-0.0962286	0.0593853	-0.146258	-0.132477	-0.375018
42369	nr65342	EB113405	Acetyl-coenzyme A carboxylase carboxyl transferase subunit beta (ACCase beta chain); acetyl-CoA carb	contig_4009	94.44	54	1e-15		-0.698537	-0.8061	-1.08149	-1.04146	-1.12266	-0.671726	-0.373536
139684	nr2379	CN937934	Acetyl-coenzyme A synthetase (Acetate--CoA ligase) (Acyl-activating enzyme); Acetyl-coenzym	contig_2174	96.15	52	6e-17		-0.546252	-0.093424	-0.165606	0.13126	0.168769	0.187239	0.182614
165841	nr81064	CN945245	Acetylglutamate kinase (NAG kinase) (AGK) (N-acetyl-L-glutamate 5-phosphotransferase); GCN5 N-acetyl	contig_2449	100	17	0.81		0.140146	-0.206877	-0.385187	-0.283221	-0.476127	-0.440175	-0.0342026
182879	nr76989	CN906027	Acetylornithine aminotransferase (ACOAT); gamma-aminobutyrate transaminase subunit precursor isozyme	contig_3427	94.29	35	7e-07		0.109122	0.490579	0.153562	0.314484	0.169827	0.628872	0.718187
298625	nr74742	CN915591	Acetylornithine aminotransferase 2 (ACOAT 2); Ornithine aminotransferase (Ornithine--oxo-acid aminot	contig_1459	97.22	36	7e-10		-1.0953	-0.250616	-0.382176	-0.233318	-0.33319	-0.279713	-0.0963103
71705	nr75667	CN866495	Acetyltransferase 1; n=2; Oryza sativa (japonica cultivar-group)|Rep: Acetyltransferase 1 -	contig_629	93.75	32	5e-05		-0.358286	0.395795	0.191659	0.529254	0.391544	-0.0318981	-0.0772575
254791	nr84674	CN913163	acid phosphatase class B family protein; acid phosphatase; n=1; Oryza sativa (japo	contig_1906	94.23	52	1e-14		0.0375391	-0.107469	-0.0833162	-0.420003	-0.771086	-0.699731	-0.629235
250299	nr8291	CN911026	Acid phosphatase; n=3; Oryza sativa|Rep: Acid phosphatase -Oryza sativa (Rice); PE	contig_791	94.29	35	8e-07		-0.234295	-0.492363	-0.571731	-0.225285	-0.0324928	-0.0398456	-0.457873
221879	nr7071	CN875993	ACT domain containing protein; ACT domain-containing protein; ACT domain repeat pr	contig_1069	95.45	44	3e-12		-0.116081	-0.697307	-0.42086	-0.343352	-0.268997	-1.23443	-0.843618
263249	nr90996	CN909427	ACT domain-containing protein; ACT domain containing protein (ACR4); ACT domain-co	contig_227	89.19	37	0.003		1.55195	0.194291	0.430689	-0.110536	-0.569968	-0.115004	-0.132249
399	nr87702	EB105947	ACT11D09.4; n=1; Cucumis melo|Rep: ACT11D09.4 -Cucumis melo (Muskmelon)	contig_788	100	15	1.4	yes	-0.939285	-0.135934	-0.133544	-0.0749199	-0.0506445	-0.290458	-0.212973
126764	nr92144	CN896154	actin protein 2/3 complex 34kDa subunit family (arp2/3 complex 34kDa subunit family); OSJNBa0004N05.	contig_1496	90.32	31	0.005		-0.946216	0.499897	-0.423157	0.504857	1.74155	1.63256	0.708742
60860	nr78511	CN860917	Actin protein 2/3 complex subunit 3 (ARP2/3 complex 21 kDa subunit) (p21-ARC); ARP2/3 complex 21 kDa	contig_788	91.11	45	5e-08		0.393539	-0.0666199	-0.209257	-0.509229	-0.514535	-0.255453	-0.294579
19370	nr72315	CN926122	Actin protein 8; PREDICTED: similar to Actin protein 8 isoform 1; n=1; A	contig_1521	97.37	38	7e-15		0.784039	0.248542	0.422541	-0.0229425	0.279629	0.136807	0.197495
65719	nr56549	CN863437	Actin protein -Arp5p; n=1; Aspergillus oryzae|Rep: Actin protein - Arp5p - Aspergillus oryz	contig_3385	90.24	41	1e-05		-0.692423	-0.16386	-0.0359727	-0.0367969	-0.0805396	-0.0857872	-0.192646
252484	nr80847	CN911757	actin; Actin protein 2 (Actin protein 2); actin 2 (ACT2); Actin protein 2 (Actin protein 2) (Actin p	contig_370	100	46	3e-18		-0.346316	-0.402842	-0.462878	0.0562349	0.513789	0.193813	0.353853
62042	nr79427	CN861000	actin; Actin-2; Actin, cytoplasmic 1 (Beta-actin); actin 1 (ACT1); Actin; n=5; Entamoeba hi	#N/A	#N/A	#N/A	#N/A	yes	0.996223	0.308857	-0.163321	0.182447	0.713495	-0.583818	0.102724
280705	nr10070	EB153208	Actin-1 (Actin I); actin; Similar to; actin 2 (ACT2); Actin, cytoplasmic A3; actin 1 (ACT1)	contig_2573	100	16	3.2	yes	-0.839366	0.312182	0.0441851	0.0632699	0.230277	-0.404268	-0.36672
269181	nr64807	CN919037	actin-depolymerizing factor; actin-depolymerizing factor 4 (ADF4); Actin-depolymerizing fac	contig_262	100	27	9e-07		-0.971771	-0.248394	-0.283049	-0.148104	0.171358	0.244333	0.058588
128040	nr68047	CN887964	actin-depolymerizing factor; actin-depolymerizing factor 4 (ADF4); Actin-depolymerizing fac	contig_1318	100	17	0.72		0.2823	0.443739	0.835369	0.260946	0.217535	-0.0471338	-0.00693106
214456	nr68656	CN945863	Acyl carrier protein (ACP); Acyl carrier protein, mitochondrial precursor (ACP) (NADH-ubiquinone oxi	contig_3891	100	17	0.81		-0.400132	-0.577841	-0.432594	-0.281974	-0.423467	-0.204279	-0.180579
229527	nr71730	CN878324	acyl carrier protein, chloroplast (ACP); Acyl carrier protein 2, chloroplast precursor (Acyl carrier	contig_2064	89.19	37	0.003		0.0737975	-0.731085	-0.301809	-0.436688	-0.0550248	-0.339296	-0.351207
11838	nr81733	CN929963	acyl CoA reductase; fatty acyl coA reductase; fatty acyl coA reductase; n=1; Oryza	contig_1946	96.55	29	1e-05		0.719691	0.515561	0.411844	0.0227881	0.28634	0.338536	0.244154
289110	nr72926	CN949007	Acyl-[acyl-carrier protein] desaturase, chloroplast precursor (Stearoyl-ACP desaturase); acyl-[acyl-	contig_2036	95.65	46	2e-13		-1.45866	-1.39042	-1.26283	-1.10774	-0.935491	-1.15077	-1.03564
173478	nr72925	EB141853	Acyl-[acyl-carrier protein] desaturase, chloroplast precursor (Stearoyl-ACP desaturase); acyl-[acyl-	contig_2140	100	16	2.6	yes	0.70563	-0.577876	-0.234602	-0.170655	-0.81743	-1.05842	-0.935681
138179	nr72605	CN896468	Acylamino-acid-releasing enzyme (AARE) (Acyl-peptide hydrolase) (APH) (Acylaminoacyl-peptidase); acy	contig_1534	96.67	30	3e-06		-0.505369	-0.32855	-0.778808	-0.356314	-0.396602	-0.244676	-0.394482
137290	nr76664	CN893865	Acyl-coenzyme A oxidase 1, peroxisomal (Palmitoyl-CoA oxidase) (AOX); Acyl-coenzyme A oxidase 3, per	contig_2711	100	49	6e-20		-0.213407	-0.204397	-0.398112	-0.149087	-0.198486	-0.00142646	-0.124492
154393	nr81727	CN899754	Acylphosphatase; n=1; Rhodoferax ferrireducens T118|Rep: Acylphosphatase -Rhodoferax ferrir	contig_248	96.55	29	1e-05		-0.0533723	-0.142261	-0.186471	-0.230633	-0.60286	-0.574655	-0.522914
176340	nr80859	CN901884	Adaptin ear binding coat associated protein 1 (NECAP-1); Adaptin ear binding coat associated protein	contig_3527	91.67	36	5e-05		-1.06536	0.349008	-0.239655	0.257265	0.818549	0.705719	0.612675
155028	nr74756	CN899905	adaptin family protein; AP-2 complex subunit alpha-2 (Adapter protein complex 2 alpha-2 subunit) (Al	contig_1864	100	22	0.0007		0.359454	0.00669953	-0.0720284	-0.0476085	-0.181272	0.0328243	0.205474
228971	nr7665	EB123748	Adaptor protein Enigma and related PDZ-LIM proteins; n=1; Aspergillus oryzae|Rep: Adaptor p	#N/A	#N/A	#N/A	#N/A	yes	0.449298	0.150964	0.209522	0.36796	0.323052	0.763172	0.509922
92692	nr73517	CN874296	Adenine phosphoribosyltransferase (APRT); adenine phosphoribosyltransferase; n=1;	#N/A	#N/A	#N/A	#N/A	yes	0.779835	0.058134	0.217851	-0.0954341	-0.542048	-0.508756	-0.426405
130539	nr63985	CN891711	Adenine phosphoribosyltransferase (APRT); adenine phosphoribosyltransferase; adenine phosphoribosylt	contig_2572	100	16	3.2	yes	-3.09913	-1.18008	-1.22314	-1.132	-0.695717	-0.642898	-0.554952
280724	nr10076	EB153227	Adenine phosphoribosyltransferase (APRT); adenine phosphoribosyltransferase; adenine phosphoribosylt	contig_3595	100	17	0.65		-1.83021	-0.595468	-0.435354	0.237837	0.467837	0.377432	0.0453589
152607	nr67490	CN899028	Adenosine kinase (AK) (Adenosine 5'-phosphotransferase); Adenosine kinase; adenosine kinase 1 (ADK1)	contig_3373	100	18	0.18		-0.0948792	0.064494	-0.0030638	0.0883259	0.767838	0.720717	0.697098
132917	nr76418	CN892215	Adenylate kinase (ATP-AMP transphosphorylase); adenylate kinase family protein; adenylate kinase; ad	contig_258	97.37	38	5e-11		0.434435	0.00104322	0.292353	-0.157175	-0.266152	-0.0886184	0.121611
151171	nr73648	CN898497	Adenylate kinase isoenzyme 1 (ATP-AMP transphosphorylase) (AK1) (Myokinase); adenylate kinase family	contig_4335	100	18	0.17		-0.981683	-0.961041	-0.138418	0.711521	1.33934	0.83338	0.440189
139101	nr67754	CN889672	Adenylate kinase isoenzyme 1 (ATP-AMP transphosphorylase) (AK1) (Myokinase); uridylate kinase (uridi	contig_2274	96.77	31	3e-07		-1.46399	-0.88161	-0.761215	0.0426406	-0.0660537	-0.388044	-0.473809
165625	nr68945	EB130376	Adenylate kinase isoenzyme 2, mitochondrial (ATP-AMP transphosphorylase); Adenylate kinase (ATP-AMP	contig_2149	93.33	45	2e-10		0.906003	-0.664024	-0.645316	-0.385091	-1.01006	-0.956054	-0.954465
12743	nr95788	CN930549	Adenylosuccinate lyase (Adenylosuccinase) (ASL); adenylosuccinate lyase (adenylosuccinase); Cluster:	contig_4383	97.92	48	5e-17		0.464877	-0.190334	0.0322473	-0.101107	-0.407797	-0.300156	-0.16306
256156	nr8672	CN913804	Adenylosuccinate synthetase (IMP--aspartate ligase) (AdSS) (AMPSase); Adenylosuccinate synthetase is	contig_3199	91.3	46	1e-08		0.202058	-0.442355	-0.0542917	-0.280833	-0.222356	-0.411072	-0.155241
180606	nr67609	CN904722	Adenylyl cyclase associated protein (CAP); Adenylyl cyclase associated protein 1 (CAP 1); Adenylyl c	contig_1695	100	21	0.003		-0.693973	-0.787423	-0.672403	-0.800848	-0.562968	-0.634503	-0.270432
159444	nr4299	CN940919	Adenylyl-sulfate kinase (APS kinase) (Adenosine-5'phosphosulfate kinase) (ATP adenosine-5'-phosphosu	contig_1633	91.18	34	5e-08		-0.249721	0.640652	0.537032	0.717571	0.729447	0.20371	-0.0231687
217343	nr83650	CN947650	AdoMet-dependent rRNA methyltransferase SPB1 (2'-O-ribose RNA methyltransferase) (S-adenosyl-L-methi	contig_272	95.65	46	2e-13		-0.255017	-0.26491	-0.160213	-0.349356	-0.491857	-0.0951247	-0.183399
158979	nr61776	CN940606	ADP,ATP carrier protein (ADP/ATP translocase) (Adenine nucleotide translocator) (ANT); ADP,ATP carri	contig_1223	96.97	33	2e-08		-0.69469	-0.332506	-0.0801717	-0.119601	-0.0319278	0.0188738	0.147647
223278	nr7222	EB122852	ADP,ATP carrier protein 1, mitochondrial precursor (ADP/ATP translocase 1) (Adenine nucleotide trans	contig_3933	100	16	2.6	yes	0.673802	1.74708	1.40065	1.03944	0.919837	0.544826	0.450567
251037	nr61787	EB153780	ADP-ribosylation factor; ADP-ribosylation factor 1; ADP-ribosylation factor 1; n=6; Fungi|R	contig_1004	96.3	27	0.0002		-2.29993	-1.55479	-1.29734	-0.397086	-0.0388196	0.152183	0.31331
146495	nr61549	EB137752	ADP-ribosylation factor; ADP-ribosylation factor 1; ADP-ribosylation factor 1; n=6; Fungi|R	contig_2151	100	16	2.6	yes	0.573126	0.631553	0.729948	0.618392	0.3724	0.610645	0.548765
130552	nr77651	EB135562	ADP-ribosylation factor; ADP-ribosylation factor 1; ADP-ribosylation factor 2 (AtARF2); not determin	contig_4065	90.57	53	2e-10		0.1544	0.0440512	0.384058	0.0202766	0.382008	-0.0325511	0.619532
250913	nr81951	CN911445	adrenodoxin ferredoxin 1; Adrenodoxin, mitochondrial precursor (Adrenal ferredoxin) (Ferredoxin-1);	contig_1489	100	16	2.7	yes	-1.24262	1.45463	1.45542	1.52152	2.53831	1.85328	1.70318
117014	nr73032	CN878970	Afadin-and alpha-actinin binding protein (ADIP) (Afadin DIL domain-interacting pr	contig_4038	100	29	2e-14		0.56348	0.540045	0.538588	0.641608	0.64974	0.264761	-0.0398834
154356	nr3996	EB140262	agamous MADS box protein AGL5 (floral homeodomain transcription factor (AGL5)); MADS-box protein (AG	contig_2172	93.1	29	0.003		0.481042	-0.322208	-0.264064	0.453645	0.342297	-0.189047	0.17546
297092	nr10613	CN915114	agenet domain-containing protein (bromo-adjacent homology (BAH) domain-containing protein); unknown	contig_1200	92.45	53	9e-13		0.30131	0.608974	0.384871	0.652754	0.722668	0.28599	-0.612381
135502	nr79562	CN889245	agenet domain-containing protein; Protein At4g32440; n=2; Arabidopsis thaliana|Rep: Protein	contig_795	92.45	53	9e-13		0.264842	-0.854746	-0.444575	-0.494819	-1.70279	-1.17411	-1.26796
176979	nr75096	EE663972	Agglutinin; n=5; Amaranthus|Rep: Agglutinin -Amaranthus caudatus (Love-lies-bleeding) (Inca	contig_1783	100	16	2.8	yes	-1.30376	0.0807194	-0.247831	-0.0623474	0.0686088	-0.453653	-0.454919
8384	nr94571	EB108181	AGO4-2; n=1; Nicotiana benthamiana|Rep: AGO4-2 -Nicotiana benthamiana; ARGONAUTE9 protein;	contig_2806	96.97	33	5e-08		-0.247093	0.345061	0.195929	0.33649	0.330579	-0.259836	-0.32881
197386	nr64956	EE663756	alanine aminotransferase; Alanine aminotransferase (Glutamic--pyruvic transaminase) (GPT) (Glutamic-	contig_1649	100	18	0.22		0.35026	1.6016	1.69317	1.07129	1.40745	1.01172	0.906922
145675	nr82079	CN894608	alanine racemase family protein; Hypothetical UPF0001 protein yggS; Alanine racemase; n=1;	contig_3871	97.73	44	2e-14		0.0671642	-0.255458	-0.316559	-0.551854	-0.74129	-0.372645	-0.400671
137232	nr67238	CN893828	alanine--glyoxylate aminotransferase (beta-alanine-pyruvate aminotransferase) (AGT); Alanine--glyoxy	contig_279	89.47	38	0.0007		-1.76491	-0.15466	-0.623776	-0.580833	-1.15054	-0.262231	-0.593387
264949	nr9306	CN917029	alanine--glyoxylate aminotransferase (beta-alanine-pyruvate aminotransferase) (AGT); Alanine--glyoxy	contig_3298	100	18	0.18		-0.485972	-0.0237172	-0.247255	0.369708	0.120813	0.778005	0.214393
60538	nr70008	CN860729	alcohol dehydrogenase; Alcohol dehydrogenase 2; Alcohol dehydrogenase 1; Alcohol dehydrogen	contig_1922	100	16	3.2	yes	0.110133	-0.325013	-0.301059	-0.245377	-0.998046	-0.550076	-0.573366
59741	nr70008	EB115074	alcohol dehydrogenase; Alcohol dehydrogenase 2; Alcohol dehydrogenase 1; Alcohol dehydrogen	#N/A	#N/A	#N/A	#N/A	yes	-0.121359	0.319858	0.318601	0.294178	0.364645	0.0685109	-0.142511
148638	nr72480	CN896870	alcohol dehydrogenase; Alcohol dehydrogenase 2; Alcohol dehydrogenase 1; Alcohol dehydrogenase 3; Cl	contig_1911	89.36	47	8e-07		-0.260137	-0.377495	-0.378232	-0.452013	-0.356559	-0.355525	-0.256268
62244	nr79237	CN861115	alcohol dehydrogenase; Alcohol dehydrogenase 2; Alcohol dehydrogenase class 3 (Alcohol dehydrogenase	contig_2543	100	27	7e-07		-0.214078	-0.267651	-0.307053	0.0314927	0.101679	0.274885	0.457158
162079	nr83918	CN942696	alcohol dehydrogenase; Alcohol dehydrogenase 2; Alcohol dehydrogenase class 3 (Alcohol dehydrogenase	#N/A	#N/A	#N/A	#N/A	yes	-0.800509	0.709607	0.375662	0.651718	0.724997	-0.125232	-0.248837
245582	nr77791	CN907650	aldo/keto reductase family protein; Aldo-keto reductase family 1 member C1 homolog (20-alpha-hydroxy	contig_1400	100	18	0.18		-2.02834	-0.935934	-0.912378	-0.456987	-0.452186	-0.622847	-0.546885
143642	nr66336	EB127909	aldo/keto reductase family protein; Aldose reductase (AR) (Aldehyde reductase); NADPH-dependent oxid	#N/A	#N/A	#N/A	#N/A	yes	0.127172	-0.180361	-0.123073	-0.25438	-0.565432	-0.446796	-0.483577
264825	nr61530	CN910470	aldo/keto reductase family protein; aldose reductase; NAD(P)H-dependent D-xylose reductase (XR); Alc	contig_2778	95.56	45	8e-13		0.311612	0.286178	0.574192	0.143847	0.576204	0.356316	-0.154848
260280	nr8889	CN914861	aldo/keto reductase family protein; auxin induced protein; F8A5.23 protein; n=1; Arabidopsi	contig_3319	96	50	9e-16		-0.432157	-0.323127	-0.31891	-0.401604	0.0853529	-0.200001	-0.415449
92740	nr70690	EB121633	aldo/keto reductase family protein; Hypothetical protein yghZ; Norsolorinic acid reductase; Cluster:	contig_2027	93.33	45	2e-10		-0.128532	0.872736	0.499259	0.445862	0.242329	0.180217	-0.139431
225173	nr79756	CN877444	aldo/keto reductase family protein; Norsolorinic acid reductase; H0813E03.4 protein; n=2; O	contig_4244	91.43	35	0.0002		-1.09526	-0.737545	-0.757174	0.08192	-0.0886777	0.372456	0.0146128
170601	nr62491	CN882429	aldo/keto reductase family protein; Norsolorinic acid reductase; H0813E03.4 protein; n=2; O	contig_3319	91.49	47	3e-09		-1.02317	0.0355964	-0.149728	0.0250635	0.0473839	-0.410329	-0.40628
262560	nr75476	CN908954	aldose 1-epimerase family protein; apospory associated protein C; P0694A04.29; Aldose 1-epimerase; C	contig_3129	100	17	0.81		0.895742	-0.637784	-0.488331	-0.162134	-1.2041	-1.33887	-2.33306
155047	nr4061	CN899918	aldose 1-epimerase family protein; apospory associated protein C; P0694A04.29; Os04g0603000	contig_1118	97.14	35	3e-09		0.904841	0.189858	0.427431	0.374642	0.503988	0.301389	0.379524
317352	nr71278	CN916066	ALG2-interacting protein X; n=1; Medicago truncatula|Rep: ALG2-interacting protein X -Medic	contig_930	97.78	45	3e-15		-0.565349	-0.0613133	-0.29937	-0.176165	0.0391169	-0.0859059	-0.00382614
131969	nr1653	CN888143	alkaline alpha galactosidase; raffinose synthase family protein (seed imbibition protein (din10)); a	contig_382	93.88	49	8e-13		-0.0118751	-0.206317	-0.229077	-0.220749	-0.431724	-0.0893781	-0.171571
64392	nr76246	EB176461	alkaline alpha-galactosidase seed imbibition protein; Seed imbibition protein; n=1; Hordeum	contig_792	97.3	37	2e-10		-2.4742	-1.23306	-1.70908	-1.73828	-1.58155	-0.829282	0.119801
253441	nr8467	CN912393	alkaline phytoceramidase family (aPHC family); Homolog of Homo sapiens "Alkaline phytoceram	contig_4338	89.8	49	5e-08		0.0980743	-0.336945	-0.211397	-0.259573	-0.737264	-0.734422	-0.656238
72738	nr84759	CN866598	All3023 protein; n=2; Nostocaceae|Rep: All3023 protein -Anabaena sp. (st	contig_2407	86.96	46	0.0007		-0.218847	0.613631	0.602859	0.929306	0.717388	0.0977444	-0.242553
182458	nr72255	CN905792	Allantoate amidohydrolase; N-carbamoyl-L-amino acid hydrolase (L-carbamoylase); peptidase M20/M25/M4	contig_3410	93.02	43	3e-09		-1.30903	-0.701685	-0.458359	-0.278893	-0.183526	0.612561	-0.198683
514	nr66476	EB105986	allene oxide synthase; Cytochrome P450 74A, chloroplast precursor (Allene oxide synthase) (Hydropero	contig_472	93.48	46	5e-11		-0.686653	0.097885	0.282509	-0.206994	-0.393055	-0.63574	-0.484892
187945	nr71404	EE663656	allene oxide synthase; Cytochrome P450 74A, chloroplast precursor (Allene oxide synthase) (Hydropero	contig_168	88.24	51	9e-07		0.305977	0.750833	0.959756	0.240979	0.256212	0.0798866	-0.0940247
188591	nr67043	EE663717	alliinase family protein; alliinase; Alliin lyase precursor (Alliinase) (Cysteine sulphoxide lyase);	contig_1331	92	50	6e-11		-0.663708	-0.0133627	-0.213439	-0.242895	-0.481872	-0.477873	0.139588
85674	nr67042	EB121157	alliinase family protein; alliinase; Alliin lyase precursor (Alliinase) (Cysteine sulphoxide lyase);	contig_1328	93.18	44	9e-10		-0.581324	0.176763	-0.190157	0.0632781	0.421062	0.810674	-0.0328454
13056	nr89108	CN930769	alpha 1,4-glycosyltransferase family protein (glycosyltransferase sugar binding DXD motif-containing	contig_3396	96.15	26	0.0007		0.865296	0.519934	0.280031	0.728699	1.15601	0.593344	0.0575114
126813	nr75619	CN896188	Alpha,alpha-trehalose-phosphate synthase [UDP-forming] (Trehalose-6-phosphate synthase) (UDP-glucose	#N/A	#N/A	#N/A	#N/A	yes	0.810763	0.42372	0.506247	0.146391	0.296398	0.0619118	0.363713
44164	nr96681	CN856697	Alpha/beta hydrolase fold; n=1; Shewanella frigidimarina NCIMB 400|Rep: Alpha/beta hydrolas	contig_834	97.37	38	5e-11		4.01399	4.30423	4.3438	3.49813	3.3781	2.514	1.53231
154392	nr80186	CN899753	Alpha/beta hydrolase; n=1; Medicago truncatula|Rep: Alpha/beta hydrolase -Medicago truncatu	contig_938	92.45	53	9e-13		-0.226928	-0.527425	-0.495806	-0.44469	-0.849701	-0.597904	-0.149143
31360	nr77331	EB111548	Alpha-1,3-mannosyl-glycoprotein 2-beta-N-acetylglucosaminyltransferase (N-glycosyl-oligosaccharide-g	contig_1925	95.35	43	1e-11		0.218779	1.12675	1.47847	0.30541	0.297006	0.494617	0.243526
143708	nr75466	EB134501	Alpha-1,3-mannosyltransferase ALG2 (GDP-Man:Man(1)GlcNAc(2)-PP-dolichol mannosyltransferase) (Aspara	#N/A	#N/A	#N/A	#N/A	yes	0.121624	-0.367276	-0.359477	-0.310406	-0.148022	-0.146993	-0.236187
93478	nr73491	EB121760	alpha-amylase; P0013B04.34 gene product; alpha-amylase precursor; Alpha-amylase; n=1; Ipomo	contig_201	91.3	46	1e-08		-0.444752	-0.277811	-0.324467	-0.24688	-0.213327	-0.220307	0.0628674
248700	nr99063	EB153495	alpha-expansin; expansin (EXP15); Alpha-expansin 10 precursor (AtEXPA10) (At-EXP10) (AtEx10) (Ath-Ex	#N/A	#N/A	#N/A	#N/A	yes	-0.715533	0.475122	0.497738	0.433267	-0.108982	0.305261	0.306068
162612	nr81933	EB129432	alpha-expansin; expansin (EXP15); Expansin precursor; n=3; Rosaceae|Rep: Expansin precursor	contig_2899	94	50	2e-13		-0.920286	-0.161932	-0.402341	-0.486797	-0.90495	-0.59545	-0.399318
164040	nr61543	EB129884	alpha-expansin; Expansin 45, endoglucanase; n=2; Papilionoideae|Rep: Expansin 45, endogluca	contig_968	89.58	48	2e-07		-1.33116	0.11467	-0.857844	-0.776626	-0.69065	-0.900097	-1.05983
92528	nr72404	EB121549	alpha-galactosidase (melibiase) (alpha-D-galactoside galactohydrolase); alpha-galactosidase; Alpha-g	contig_3367	93.48	46	5e-11		-1.80604	-0.932154	-1.30754	-1.48671	-1.35832	-0.75343	-0.23956
109689	nr90896	EB124905	alpha-galactosidase (melibiase) (alpha-D-galactoside galactohydrolase); alpha-galactosidase; OJ1409_	contig_3882	88.24	51	9e-07		1.58665	1.79392	2.04636	1.17923	0.940932	0.307995	0.869844
180014	nr5308	EB147022	Alpha-glucan phosphorylase, H isozyme (Starch phosphorylase H); Glycogen phosphorylase, muscle form	contig_965	89.36	47	9e-07		-2.14212	-0.938032	-0.800876	-1.1614	-0.530373	-0.379086	-0.521983
187816	nr66401	EE663640	Alpha-glucan phosphorylase, H isozyme (Starch phosphorylase H); Glycogen phosphorylase; Glycogen pho	contig_404	95.12	41	2e-10		0.107872	0.146012	0.568651	-0.0964839	-0.278438	0.122422	0.452482
5779	nr72895	EB107230	Alpha-glucan water dikinase 1, chloroplast precursor (Protein starch R1) (Protein starch excess 1);	contig_1007	100	24	1e-07		-0.642125	-0.0834365	0.0145239	-0.688309	-0.891401	-0.514521	-0.878944
72285	nr80915	CN861470	alpha-N-acetylglucosaminidase family (NAGLU family); Alpha-n-acetylglucosaminidase; n=1; Ae	contig_1720	88.64	44	4e-05		0.76333	0.048891	-0.071611	0.0568173	-0.493013	-0.476176	-0.293341
152962	nr80913	CN899262	alpha-N-acetylglucosaminidase family (NAGLU family); OSJNBb0059K02.16; PREDICTED: similar t	contig_1720	100	21	2e-06		-0.111906	0.910997	0.975502	0.732673	0.591856	0.553783	0.753205
146845	nr67082	EB137886	Alpha-soluble NSF attachment protein (SNAP-alpha) (N-ethylmaleimide-sensitive factor attachment prot	contig_3368	91.84	49	2e-10		-0.110705	-0.348557	-0.223879	-0.535624	-0.756701	-0.589818	-0.266685
170497	nr74066	CN882358	Alr0301 protein; n=2; Nostocaceae|Rep: Alr0301 protein -Anabaena sp. (st	contig_403	100	45	1e-17		0.290527	0.156064	0.00875889	0.126245	0.413367	0.349853	0.482282
183096	nr71571	CN906152	Alr1085 protein; n=2; Nostocaceae|Rep: Alr1085 protein -Anabaena sp. (st	contig_2667	95.35	43	1e-11		-0.263502	-0.318242	-0.352296	-0.376426	-0.408272	-0.27492	-0.426538
229974	nr82821	CN878590	Alr1085 protein; n=2; Nostocaceae|Rep: Alr1085 protein -Anabaena sp. (st	contig_161	95.83	48	1e-14		0.090664	-0.10945	-0.239201	-0.331154	-0.344805	-0.534323	-0.658064
186248	nr98850	EB149455	Aluminum induced protein; n=1; Arabidopsis thaliana|Rep: Aluminum induce	contig_1538	88.37	43	0.0002		0.20713	-0.046291	-0.165632	-0.293565	-0.609728	-0.341696	-0.139515
55529	nr54857	CN859948	amine oxidase family protein (SWIRM domain-containing protein); B0103C08-B0602B01.13 protei	contig_2410	90.91	44	2e-07		0.39408	0.428989	0.262831	0.628025	0.308972	0.753014	0.441764
216121	nr87023	CN946860	amine oxidase family protein (SWIRM domain-containing protein); F23N19.18; n=5; Arabidopsis	#N/A	#N/A	#N/A	#N/A	yes	-0.482054	-0.168122	0.0568274	0.0149106	-0.0252413	0.0130297	-0.166206
27765	nr9988	CN925541	amine oxidase family protein (SWIRM domain-containing protein); polyamine oxidase; amine oxidase fam	contig_203	91.84	49	2e-10		-0.299351	-0.361082	-0.262023	-0.376609	-0.513989	-0.261263	-0.0583738
229349	nr69025	CN878211	amine oxidase family protein (SWIRM domain-containing protein); polyamine oxidase; Peroxisomal N1-ac	contig_511	84.78	46	0.17		0.712659	0.558406	0.7257	1.31997	1.61362	1.49832	0.90353
218922	nr90656	CN851700	amine oxidase family protein; H0215F08.3 protein; n=2; Oryza sativa|Rep: H0215F08.3 protein	#N/A	#N/A	#N/A	#N/A	yes	-0.471439	0.212721	0.0122405	0.172896	0.145848	-0.0415221	-0.0112493
135720	nr73744	CN889383	amino acid permease family protein; P0660F12.27 protein; n=1; Oryza sativa (japonica cultiv	contig_932	88.89	45	1e-05		0.364094	-0.186061	-0.652953	-0.11055	-0.260686	-0.19836	0.0589731
92768	nr84118	CN874336	amino acid permease family protein; P0660F12.27 protein; n=1; Oryza sativa (japonica cultiv	contig_18	93.33	45	2e-10		-0.727669	0.555743	-0.530311	0.393947	0.818424	0.927531	0.780973
229781	nr84117	CN878471	amino acid permease family protein; P0660F12.27 protein; n=1; Oryza sativa (japonica cultiv	contig_389	100	17	0.81		4.54657	5.47134	5.72296	4.68826	4.51546	4.15359	2.57471
257536	nr75227	CN908309	amino acid permease; amino acid permease family protein; amino acid transporter; Amino acid	contig_1637	93.75	48	3e-12		-1.66081	-1.11779	-0.31535	-1.27557	-0.678937	0.176215	-0.435733
215599	nr74374	CN946538	amino acid permease; Amino acid transporter; n=1; Vicia faba|Rep: Amino acid transporter -V	contig_2582	93.33	45	2e-10		-0.210245	-0.411441	-0.424171	-0.467434	-0.708668	-0.41126	-0.166948
155430	nr71749	CN900083	amino acid transporter family protein; Proton-coupled amino acid transporter 1 (Proton/amino acid tr	contig_514	100	17	0.72		0.426768	-0.2872	0.27115	-0.261985	-0.971971	-0.683047	-0.89447
185685	nr71748	EB148897	amino acid transporter family protein; Proton-coupled amino acid transporter 1 (Proton/amino acid tr	contig_4167	100	16	3	yes	0.578469	0.0811676	-0.106181	-0.12005	-0.457675	-0.505452	-0.670434
289287	nr81427	CN890364	amino acid transporter family protein; Proton-coupled amino acid transporter 1 (Proton/amino acid tr	contig_4292	100	16	2.6	yes	-0.486358	0.157282	-0.045801	0.172558	-0.117529	-0.151407	-0.0346385
247470	nr79212	CN903823	amino acid transporter family protein; System N amino acid transporter 1 (SN1) (N-system amino acid	contig_2372	96.15	26	0.0007		-0.85278	0.396152	0.17243	0.404554	0.153482	-0.26637	-0.3487
109155	nr73180	CN880573	amino acid transporter family protein; System N amino acid transporter 1 (SN1) (N-system amino acid	contig_423	96.43	28	4e-05		-0.596955	0.205287	0.233905	0.20246	0.330338	0.584418	0.175056
186988	nr91220	EB150112	aminoacylase (N-acyl-L-amino-acid amidohydrolase); Aminoacylase-1 (N-acyl-L-amino-acid amidohydrolas	contig_2633	100	17	0.65		-0.368543	0.145524	0.342311	0.614529	0.845037	0.374486	-0.28506
135804	nr82687	CN889435	aminopeptidase M; Glutamyl aminopeptidase (EAP) (Aminopeptidase A) (APA) (Differentiation antigen gp	contig_123	97.37	38	5e-11		-0.414991	-0.469684	-0.408682	-0.976138	-0.875916	-0.35532	-0.384604
13628	nr87374	CN931151	aminopeptidase M; Tricorn protease-interacting factor F2; Glutamyl aminopeptidase (EAP) (Aminopeptid	contig_595	95.74	47	5e-14		-1.14871	-1.61921	-1.54209	-1.25707	-1.1389	-0.778197	-0.821507
155544	nr74721	CN900161	Aminopeptidase N (Lysyl aminopeptidase) (Lys-AP) (Alanine aminopeptidase); aminopeptidase M; Thyrotr	contig_155	92.31	26	0.007		-0.266887	-0.885284	-0.974228	-0.815636	-0.501382	-0.424444	-0.853843
137873	nr71600	CN896284	aminotransferase class I and II family protein; aminotransferase aatC; Aminotransferase, cl	contig_1937	97.5	40	3e-12		0.487023	-0.376333	-0.143404	-0.341336	-0.328998	-0.330294	0.00928442
173648	nr72484	CN884311	AMME syndrome candidate gene 1 protein; Hypothetical protein KLLA0D02464g; not determined by homolog	contig_4073	86.84	38	0.22		0.175381	-0.248511	-0.124381	-0.115952	-0.609582	-0.672831	-0.41782
8653	nr77800	CN923151	AMP binding protein; 2-succinylbenzoate--CoA ligase (OSB-CoA synthetase) (o-succinylbenzoyl-CoA synt	contig_3752	100	21	0.003		-0.608173	0.626429	0.389235	0.338254	0.530848	0.0118557	-0.261835
155415	nr73395	CN900072	AMP binding protein; long chain-fatty-acid--CoA ligase family protein (long chain acyl-CoA synthetas	contig_3298	100	17	0.72		0.749094	0.136784	0.0990826	0.138815	-0.313063	-0.423591	-0.40354
130348	nr96040	CN891606	anion exchange family protein; boron transporter protein 3; n=1; Arabidopsis thali	contig_3764	97.96	49	2e-17		0.587828	0.512105	0.877193	0.74039	0.685632	0.779607	0.518033
216064	nr73924	CN946828	anion exchange family protein; Band 3 anion transport protein (Anion exchange protein 1) (AE 1) (Sol	contig_3667	100	16	2.6	yes	0.185993	0.315629	0.539215	0.375651	0.463944	0.453175	0.312718
263130	nr9109	CN909340	ankyrin protein kinase (APK1); ankyrin protein kinase	contig_778	100	18	0.17		-0.173133	-0.0783977	0.0528334	-0.397284	-0.333795	-0.127265	-0.192162
236806	nr83964	EE663799	ankyrin repeat family protein (BTB/POZ domain-containing protein); expressed protein (with alternati	contig_4276	92.31	39	9e-07		-0.551123	0.406658	0.458252	0.21489	0.257057	-0.133264	-0.275194
153688	nr76802	EB140426	ankyrin repeat family protein (regulator of chromosome condensation (RCC1) family protein); UVB-resi	contig_1410	100	47	8e-19		-0.213446	-0.303481	-0.236371	-0.144878	-0.51296	-0.448588	-0.287837
94852	nr78700	CN874982	ankyrin repeat family protein; Ankyrin protein; n=1; Oryza sativa (japonica cultivar-group)	contig_1809	97.87	47	2e-16		0.239358	0.305118	0.40642	0.163144	0.325709	0.059523	0.730272
264114	nr75291	CN910004	ankyrin repeat family protein; ankyrin repeat protein; hypothetical protein; F8K4.24 protei	contig_2029	93.48	46	5e-11		0.639223	0.445799	0.374689	0.331483	0.321318	0.261886	0.311529
266058	nr9425	CN917644	ankyrin repeat family protein; Ankyrin; n=1; Medicago truncatula|Rep: Ankyrin -Medicago tru	contig_2823	100	19	0.042		-0.208153	-0.495176	-0.340074	-0.471051	-0.165682	-0.208045	-0.0517385
262652	nr68078	CN909020	ankyrin repeat family protein; Histone-lysine N-methyltransferase, H3 lysine-9 specific 3 (Histone H	contig_264	93.33	45	2e-10		-1.55844	-1.73683	-1.48474	-0.947718	-0.176484	-0.894912	-0.771854
87853	nr70294	CN870513	ankyrin repeat family protein; Hypothetical protein F13G24.40; n=2; Arabidopsis thaliana|Re	contig_3201	91.43	35	0.0002		-0.49651	-0.558743	-0.70023	-0.85	-0.602869	-0.422339	-0.351064
14753	nr90175	CN931896	ankyrin repeat family protein; Hypothetical protein; n=1; Oryza sativa (japonica cultivar-g	contig_1972	86.96	46	0.0007		0.302489	-0.0614017	-0.137514	-0.218627	-0.319376	-0.0965493	-0.168029
261384	nr8925	CN914042	Ankyrin; n=1; Medicago truncatula|Rep: Ankyrin -Medicago truncatula (Bar	#N/A	#N/A	#N/A	#N/A	yes	-0.860734	0.0503828	-0.0647406	-0.0286737	0.164187	0.211166	0.116559
149771	nr64270	CN897609	annexin 6 (ANN6); annexin 7 (ANN7); Calcium binding protein annexin 7; n=2; Arabidopsis tha	contig_3364	100	17	0.67		0.000953717	-0.235928	-0.593347	-0.437203	-0.360799	-0.253447	-0.00468265
267891	nr9617	CN918330	Annexin A6 (Annexin VI) (Lipocortin VI) (P68) (P70) (Protein III) (Chromobindin-20) (67 kDa calelect	contig_1823	100	18	0.17		-0.0508239	-0.289591	-0.464319	-0.42173	-0.765424	-0.939873	-0.68694
263887	nr9200	EB156365	Anthocyanidin reductase; n=4; Maloideae|Rep: Anthocyanidin reductase -Malus domestica (Appl	contig_3876	89.8	49	5e-08		0.710078	2.60498	2.50593	2.38161	3.0431	2.32684	0.925538
146003	nr2908	CN894790	anti-silencing protein; 8 days embryo whole body cDNA, RIKEN full-length enriched library,	contig_2694	95.45	22	0.17		0.354812	0.330751	0.297418	0.294373	0.487171	0.320699	0.177942
155192	nr74573	CN900021	AP-2 complex subunit sigma (Clathrin assembly protein 2 small chain) (Adaptin small chain); clathrin	contig_3666	95.45	22	0.2		-1.09518	-0.321595	-0.265954	-0.213866	-0.228621	-0.223391	0.0726914
188324	nr66744	EG631189	AP2 domain-containing protein RAP2.2 (RAP2.2); B1056G08.120 gene product; transcri	contig_1648	100	18	0.17		-0.243042	-0.212287	-0.0527119	-0.114877	-0.445351	-0.406413	-0.569433
265053	nr72776	EB151768	AP2 domain-containing protein; DRE binding factor 2; CBF3; n=3; core eudicotyledons|Rep: CB	contig_311	100	17	0.65		1.77871	0.622114	0.738438	0.714953	0.688054	0.240815	0.388316
266416	nr62497	EB152180	AP2 domain-containing transcription factor family protein; Ethylene responsive element bind	contig_2240	92.68	41	5e-08		-1.07635	-0.647187	-0.520292	0.245998	0.296852	0.0491129	0.123969
154859	nr81887	EB140722	AP2 domain-containing transcription factor TINY; DRE binding factor 2; Ethylene-responsive transcrip	contig_127	88.64	44	4e-05		0.656954	0.260139	0.437653	0.204017	0.123684	0.010333	-0.0313843
5638	nr81840	EB107187	AP2 domain-containing transcription factor; AP2 domain-containing transcription factor family protei	contig_1118	88.89	36	0.012		-0.278864	0.929225	0.944449	1.11991	1.32975	1.32528	0.721279
250475	nr72218	EB153597	AP2 domain-containing transcription factor; AP2 domain-containing transcription factor TINY; AP2 dom	contig_139	88.89	45	1e-05		0.352922	-0.132888	-0.109859	0.00457306	-0.0874023	0.194039	-0.18508
64787	nr86478	EB116548	AP2 domain-containing transcription factor; ethylene-responsive element binding factor 4 (ERF4); Clu	contig_3581	100	16	2.6	yes	0.151024	0.965369	1.0828	0.523836	0.935904	0.548257	0.216828
250308	nr8294	EB153541	AP2 domain-containing transcription factor; ovule development protein; Protein BABY BOOM 2 (BnBBM2);	contig_1816	97.87	47	2e-16		0.300104	0.158069	0.506907	-0.0782907	-0.250773	-0.0107469	-0.0581561
245898	nr67012	EB145681	AP2 domain-containing transcription factor; P0453D01.40 gene product; DRE binding factor 2;	contig_2712	91.11	45	5e-08		-1.51612	0.738067	-0.909085	0.0485814	0.346461	-0.138364	-0.416805
15998	nr75819	EB114516	AP2 domain-containing transcription factor; Pathogenesis transcriptional factor and ERF; n=	contig_1833	100	17	0.81		-0.566817	0.858876	0.672635	1.00612	0.981419	0.240764	-0.260154
135787	nr83976	EB134020	AP2 domain-containing transcription factor; unknown protein; AP2 domain transcript	contig_2183	92.59	27	0.045		-0.942596	-1.02488	-0.690658	0.239265	0.0792722	-0.353648	0.278296
13576	nr1996	CN931113	AP-4 complex subunit epsilon-1 (Adapter protein complex 4 epsilon-1 subunit) (Epsilon subunit of AP-	contig_2760	91.67	36	5e-05		-0.440283	-0.1663	-0.275667	-0.140627	0.0221594	-0.179073	0.0287779
179817	nr98691	EB146826	APO protein 4, mitochondrial precursor; APO protein 1, chloroplast precu	contig_3404	93.48	46	5e-11		0.332864	-0.140273	-0.236961	-0.133187	-0.283569	-0.255512	-0.278121
160050	nr74192	CN941336	APOBEC1 complementation factor (APOBEC1-stimulating protein); poly(A) binding protein; Nucleolin; po	contig_2476	100	16	3.2	yes	0.981857	0.210317	0.256183	-0.334225	-0.40485	-0.271246	0.172655
12781	nr78437	EB109380	aquarius; n=1; Xenopus tropicalis|Rep: aquarius -Xenopus tropicalis; PREDICTED: si	contig_1760	91.67	48	8e-10		0.381835	-0.502207	0.117184	-0.384425	-0.603108	-0.702888	-0.592274
141618	nr88456	CN939034	Arabidopsis thaliana genomic DNA, chromosome 3, P1 clone: MOB24; n=3; Arabidopsis thaliana|	contig_4365	100	18	0.18		0.606774	-0.0819678	0.0977157	-0.283687	-0.455045	-0.374137	-0.100645
119730	nr88719	CN887388	Arabidopsis thaliana genomic DNA, chromosome 3, P1 clone: MVI11; n=1; Ar	contig_3443	100	16	2.6	yes	-0.80587	-0.179697	-0.30668	-0.0130135	0.19665	0.105147	0.161185
13209	nr1665	CN930872	Arabidopsis thaliana genomic DNA, chromosome 3, P1 clone: MVI11; n=1; Arabidopsis thaliana|	contig_2200	88.37	43	0.0002		-0.154426	-0.325366	-0.260741	-0.168647	-0.7108	-0.660233	-0.41386
184456	nr5519	EB147688	Arabidopsis thaliana genomic DNA, chromosome 3, TAC clone:K7P8; n=1; Ara	contig_1915	91.18	34	0.0007		0.0643857	-0.240123	-0.0446003	-0.191161	-0.293753	-0.252394	0.0596981
155513	nr77914	CN900141	Arabidopsis thaliana genomic DNA, chromosome 5, BAC clone:F24B18; n=2; A	contig_321	96.23	53	2e-17		0.579749	-0.400231	-0.187386	-0.303589	-0.817441	-0.535967	-0.891134
62084	nr55897	CN861024	Arabidopsis thaliana genomic DNA, chromosome 5, BAC clone:F24B18; n=2; A	contig_321	90.7	43	9e-07		-0.888818	-0.302229	-0.0173313	-0.0475119	-0.246544	-0.210962	-0.0222994
146852	nr93393	CN895297	Arabidopsis thaliana genomic DNA, chromosome 5, BAC clone:F24B18; n=2; Arabidopsis thaliana	contig_321	94.12	51	6e-14		-0.354667	0.155013	0.0805001	0.17619	0.247555	0.174464	0.298188
155079	nr78976	CN899941	Arabidopsis thaliana genomic DNA, chromosome 5, P1 clone:MAH20; n=1; Arabidopsis thaliana|R	contig_206	97.14	35	1e-09		-0.409255	-0.461263	-0.457951	-0.761521	-0.524983	-0.51726	-0.221747
165539	nr80036	CN945032	Arabidopsis thaliana genomic DNA, chromosome 5, P1 clone:MHJ24; n=1; Ara	contig_3047	86.05	43	0.045		-0.424687	-0.508201	-0.574347	-0.119381	0.177745	0.120883	0.0929545
146174	nr2933	CN894890	Arabidopsis thaliana genomic DNA, chromosome 5, P1 clone:MNC6; n=1; Arab	contig_3097	90.91	44	2e-07		-0.576617	0.166885	-0.147284	0.067769	0.1375	-0.250969	0.00463932
163895	nr4679	CN943907	Arabidopsis thaliana genomic DNA, chromosome 5, P1 clone:MQB2; n=2; Arab	contig_392	92.86	42	1e-08		-0.243019	0.0513191	0.217535	0.381191	0.997262	0.877713	0.528638
147624	nr3030	CN895755	Arabidopsis thaliana genomic DNA, chromosome 5, P1 clone:MQJ2; n=1; Arab	contig_1610	97.96	49	1e-17		-0.270415	-0.306624	-0.0351922	-0.346366	-0.476582	-0.409595	-0.209153
150427	nr89414	CN898034	Arabidopsis thaliana genomic DNA, chromosome 5, P1 clone:MQJ2; n=1; Arab	contig_1620	89.8	49	6e-08		-0.771031	-0.565442	-0.0444881	0.486144	0.348502	0.234735	-0.182483
155442	nr93560	CN900091	Arabidopsis thaliana genomic DNA, chromosome 5, P1 clone:MRB17; n=2; Arabidopsis thaliana|R	contig_1699	100	17	0.65		1.71727	0.447332	0.906436	0.808327	0.98394	0.709961	0.285151
263453	nr91377	CN909564	Arabidopsis thaliana genomic DNA, chromosome 5, P1 clone:MUA2; n=1; Arabidopsis thaliana|Re	contig_4042	92.86	28	0.011		-0.614697	0.214656	0.41355	0.452639	0.287598	-0.106226	-0.0864151
117098	nr72166	CN878923	Arabidopsis thaliana genomic DNA, chromosome 5, P1 clone:MUL3; n=4; Arabidopsis thaliana|Re	contig_3511	90.91	44	2e-07		0.267922	-0.0895117	-0.492546	-0.537294	-0.658813	-0.215939	0.270376
287269	nr72166	CN881623	Arabidopsis thaliana genomic DNA, chromosome 5, P1 clone:MUL3; n=4; Arabidopsis thaliana|Re	contig_3511	92.31	26	0.18		0.284382	0.299884	-0.117015	0.371558	1.00906	1.01892	0.15974
155520	nr79428	CN900145	Arabidopsis thaliana genomic DNA, chromosome 5, P1 clone:MXI22; n=1; Ara	contig_2149	95.35	43	1e-11		-0.870755	0.369388	0.143558	0.619539	0.499461	0.0817827	-0.103969
111530	nr91035	CN879717	Arabidopsis thaliana genomic DNA, chromosome 5, TAC clone:K15C23; n=1; A	contig_2066	100	18	0.17		-1.08061	-0.509194	-0.677179	0.384289	0.467938	0.135321	0.38132
255641	nr90906	CN913458	Arabidopsis thaliana genomic DNA, chromosome 5, TAC clone:K19B1; n=1; Arabidopsis thaliana|	contig_2165	95	40	8e-10		0.712732	-0.049133	-0.110262	-0.204751	-0.115861	-0.241248	-0.130541
59120	nr55367	CN862228	Arabidopsis thaliana genomic DNA, chromosome 5, TAC clone:K5J14; n=1; Arabidopsis thaliana|	contig_3197	95	20	2.8		-0.554222	0.438478	0.510769	0.750273	0.79567	0.264411	-0.27417
98154	nr60960	CN872170	ARF GTPase-activating domain-containing protein; ADP-ribosylation factor-directed	contig_472	100	16	2.8	yes	0.0803621	-0.689619	-0.543606	-0.726692	-1.52899	-1.21462	-1.20027
155077	nr71074	CN899939	arginine/serine rich splicing factor RSP40 (RSP40); arginine/serine rich splicing factor; A	contig_4030	100	16	3.3	yes	0.449371	-0.268578	-0.0734414	-0.349046	-0.814195	-0.339028	-0.454694
129074	nr72477	CN891456	arginine/serine rich splicing factor RSP40 (RSP40); arginine/serine rich splicing factor; arginine/s	contig_1139	90.48	42	3e-06		0.641248	0.181008	0.329996	-0.156345	0.223649	0.145734	0.0994476
171457	nr72395	CN883014	Argininosuccinate lyase (Arginosuccinase) (ASAL); lyase; Argininosuccinate lyase; n=1; Hahe	contig_2554	94.34	53	4e-15		-0.53074	0.209933	0.107842	0.226376	0.0441698	-0.282194	-0.354183
93272	nr60258	CN874408	Arginyl-tRNA synthetase (Arginine--tRNA ligase) (ArgRS); arginyl-tRNA synthetase (arginine--tRNA lig	#N/A	#N/A	#N/A	#N/A	yes	0.206799	-0.49279	-0.0187131	-0.247954	-0.154994	-0.411658	-0.0589721
21060	nr77462	CN926849	Arginyl-tRNA-protein transferase 1 (R transferase 1) (Arginyltransferase 1) (Arginine-tRNA- protein	contig_3379	93.62	47	1e-11		0.231686	-0.525356	-0.0567486	-0.256366	-0.956606	-0.501514	-0.962626
121220	nr80336	CN891011	ARID/BRIGHT DNA binding domain-containing protein; DNA binding protein; n=1; Arabi	contig_3183	95.83	48	1e-14		0.584813	-0.605336	-0.109716	-0.374979	-0.999633	-1.05808	-0.39971
148749	nr80336	EB138837	ARID/BRIGHT DNA binding domain-containing protein; DNA binding protein; n=1; Arabi	contig_3183	92.86	28	5e-06		0.0573083	-0.203437	-0.239093	-0.421161	-0.421398	-0.224527	-0.109958
160237	nr83816	EB128659	ARID/BRIGHT DNA binding domain-containing protein; DNA binding protein; n=1; Arabi	contig_2312	100	16	2.7	yes	-0.256149	0.475247	0.390934	0.489062	0.596094	-0.248578	-0.262246
233170	nr75539	EB145015	armadillo/beta-catenin repeat family protein (U-box domain-containing protein); armadillo/beta-caten	contig_2244	93.33	45	2e-10		1.24476	-0.697587	-0.450772	-0.252187	-1.60245	-1.51317	-1.99393
112377	nr81193	CN879214	armadillo/beta-catenin repeat family protein (U-box domain-containing protein); armadillo/beta-caten	contig_1001	91.3	46	1e-08		-0.272967	-0.446813	-0.312	-0.741758	-0.791398	-0.403671	-0.381857
246464	nr86480	CN903289	armadillo/beta-catenin repeat family protein (U-box domain-containing protein); armadillo/beta-caten	contig_1901	100	22	2e-10		-0.863494	-0.111985	0.157287	0.170723	0.345739	-0.0662455	0.11196
264725	nr83744	CN910396	armadillo/beta-catenin repeat family protein (U-box domain-containing protein); armadillo/beta-caten	contig_2351	100	18	0.2		0.189581	0.505989	0.76377	0.820947	0.658259	0.364872	-0.153175
58015	nr70644	CN848991	armadillo/beta-catenin repeat family protein (U-box domain-containing protein); armadillo/beta-caten	contig_4336	93.48	46	5e-11		-0.712855	0.417927	0.632152	0.739233	1.27578	1.14433	0.51633
121079	nr84099	CN890935	armadillo/beta-catenin repeat family protein (U-box domain-containing protein); Avr9/Cf-9 rapidly el	contig_929	89.74	39	0.0002		1.26158	0.0834289	0.0856964	-0.029972	0.0943091	-0.396562	-0.46602
12309	nr84099	CN930274	armadillo/beta-catenin repeat family protein (U-box domain-containing protein); Avr9/Cf-9 rapidly el	contig_929	87.5	48	5e-05		1.05226	1.70341	0.8528	0.697104	0.853283	0.964694	0.0731422
57824	nr79281	CN848894	armadillo/beta-catenin repeat family protein; arm repeat-containing protein; T21P5.14 prote	contig_550	91.3	46	1e-08		-0.409154	0.192281	0.120835	0.369885	0.474888	0.0078764	-0.0181997
150179	nr3418	CN897875	armadillo/beta-catenin repeat family protein; Armadillo/beta-catenin repeat protein; n=1; O	contig_1664	100	22	0.0002		-0.633334	0.0580244	-0.288121	-0.559679	-0.531893	-0.00785816	-0.233963
30372	nr92581	CN949432	armadillo/beta-catenin repeat family protein; Armadillo/beta-catenin repeat protein; n=1; O	#N/A	#N/A	#N/A	#N/A	yes	-0.14589	-0.579465	-0.500343	-0.390662	0.25238	-0.0629017	-0.210958
152860	nr3779	CN899199	armadillo/beta-catenin repeat family protein; Hypothetical protein At2g05810; n=1; Arabidop	contig_473	100	27	7e-07		0.331187	0.335781	0.641405	0.191466	0.271655	0.101546	0.131529
159850	nr4343	CN941202	armadillo/beta-catenin repeat family protein; Hypothetical protein At2g05810; n=1; Arabidop	contig_473	94.74	38	1e-08		-0.125557	0.648945	0.620336	0.61476	0.632334	0.0261728	0.455896
93470	nr60293	CN874529	Armadillo; n=2; BEP clade|Rep: Armadillo -Poa pratensis (Kentucky bluegrass) (Phalaris japo	contig_3753	95.83	48	1e-14		0.159803	-0.257673	-0.325112	-0.370438	-0.318098	-0.604825	-0.301281
188406	nr63711	EG631199	ascorbate peroxidase; L-ascorbate peroxidase, cytosolic (AP); Ascorbate peroxidase; n=2; Po	contig_1570	100	17	0.098		0.184129	-0.288731	-0.50985	-0.288573	-0.410278	-0.317594	-0.393377
149140	nr63713	EB138975	ascorbate peroxidase; L-ascorbate peroxidase, cytosolic (AP); L-ascorbate peroxidase 2, cyt	contig_3421	100	16	2.8	yes	-0.365821	-0.314962	-0.347573	-0.357302	-0.58541	-0.417651	-0.272828
59257	nr63713	EB115972	ascorbate peroxidase; L-ascorbate peroxidase, cytosolic (AP); L-ascorbate peroxidase 2, cyt	contig_1817	97.22	36	8e-10		-0.303209	-0.729171	-0.382308	-0.0893492	0.0560162	-0.310287	0.0641531
64715	nr56371	EB116518	Asp/Glu racemase; n=1; Medicago truncatula|Rep: Asp/Glu racemase -Medicago truncatula (Barr	contig_794	90.24	41	1e-05		-0.00296712	-0.613602	-0.603725	-0.55541	-1.26216	-1.12367	-0.957716
269271	nr65388	CN919098	Asparagine synthetase [glutamine-hydrolyzing] (Glutamine-dependent asparagine synthetase); asparagin	#N/A	#N/A	#N/A	#N/A	yes	-0.296748	-0.349593	-0.362229	-0.518573	-0.187046	-0.184231	0.0590011
262287	nr9021	CN908751	Aspartate aminotransferase (Transaminase A) (ASPAT); aminotransferase class I and II family protein;	contig_3658	100	14	1.5	yes	0.206204	0.517438	0.475824	0.322374	0.545455	0.266604	0.324273
103426	nr66919	CN880948	Aspartate aminotransferase (Transaminase A) (ASPAT); aminotransferase; nicotianamine aminotransferas	contig_2705	95.83	24	7e-06		0.331863	1.67392	2.62987	0.512334	0.811441	1.08077	0.881385
181097	nr70871	CN904995	Aspartate aminotransferase, mitochondrial precursor (Transaminase A) (Glutamate oxaloacetate transam	contig_168	86.67	45	0.003		0.626181	-0.577977	-0.270515	-0.3076	-1.12468	-0.703368	-1.01992
119364	nr73476	CN887154	Aspartate aminotransferase, mitochondrial precursor (Transaminase A) (Glutamate oxaloacetate transam	contig_745	95.74	47	5e-14		0.145419	0.885308	0.953294	1.2318	0.960523	1.26608	0.579326
148812	nr91273	CN896977	aspartyl aminopeptidase; Peptidase M18, aminopeptidase I; n=1; Medicago truncatula|Rep: Pep	contig_4127	97.37	38	6e-11		-0.742367	-0.394118	-0.237995	-0.076876	-0.100219	0.265859	0.109803
245407	nr68148	CN902841	aspartyl protease family protein; aspartic protease; Aspartic proteinase; n=1; Theobroma ca	contig_471	95.24	42	5e-11		-0.645291	0.459587	0.241545	0.327351	0.194146	0.234626	0.212962
164225	nr64694	EB129944	aspartyl protease family protein; chloroplast nucleoid DNA binding protein; nucleo	contig_2878	100	20	0.013		-0.101352	-0.280055	-0.157412	-0.259863	-0.656777	-0.923661	-0.657822
153884	nr64696	EB140508	aspartyl protease family protein; chloroplast nucleoid DNA binding protein; CND41, chloropl	contig_1109	93.88	49	8e-13		0.296302	0.190549	0.734285	-0.714091	-1.02731	-0.821975	-0.538429
11785	nr82706	CN929924	aspartyl protease family protein; Chloroplast nucleoid DNA binding protein; n=1; Arabidopsi	contig_4391	95.35	43	1e-11		1.36011	0.250837	0.431457	0.552136	0.412806	0.141897	0.151655
228738	nr93048	CN878031	aspartyl protease family protein; Chloroplast nucleoid DNA binding protein; nucellin protei	contig_3367	100	16	2.8	yes	-0.248614	0.588709	0.726263	1.11319	1.43252	0.832592	0.304552
256821	nr89706	CN916984	aspartyl protease family protein; CND41, chloroplast nucleoid DNA binding protein; n=2; Ara	contig_145	94.87	39	3e-09		-0.186185	-0.299912	-0.219784	-0.181025	-0.333314	-0.257647	-0.087929
265007	nr78615	CN917072	aspartyl protease family protein; CND41, chloroplast nucleoid DNA binding protein; n=2; Ara	contig_206	92.86	42	1e-08		1.10455	1.38228	1.51513	1.03993	0.894462	0.350114	0.585184
149803	nr67938	CN897632	aspartyl protease family protein; Hypothetical protein F24M12.380; n=1; Arabidopsis thalian	contig_2368	100	15	0.002	yes	-0.328429	-0.624777	-0.67274	-0.136678	-0.30479	-0.165924	0.121269
164530	nr82367	CN944333	aspartyl protease family protein; Hypothetical protein OJ1261C08.11; n=1; Oryza sativa (jap	#N/A	#N/A	#N/A	#N/A	yes	0.432138	0.465025	0.104656	0.358082	0.33446	0.987801	0.573291
144306	nr61704	EB142129	aspartyl protease family protein; nucleoid DNA binding protein cnd41; chloroplast nucleoid DNA bindi	contig_162	89.66	29	0.7		-1.85364	-0.52597	-0.627128	-0.254593	0.209862	0.201351	-0.195413
153749	nr66684	EB140458	aspartyl protease family protein; Nucleoid DNA binding protein; n=1; Oryza sativa (japonica	contig_2556	92.68	41	5e-08		-0.227484	1.51857	2.01508	0.660539	-0.352561	-0.261918	-0.0835372
155531	nr66684	CN900152	aspartyl protease family protein; Nucleoid DNA binding protein; n=1; Oryza sativa (japonica	contig_2556	90.91	44	2e-07		-0.67568	1.1129	1.60122	0.336092	-0.0901866	-0.142644	0.00499584
164676	nr4740	CN944434	aspartyl protease family protein; Os01g0777200 protein; n=1; Oryza sativa (japonica cultiva	contig_1780	100	18	0.19		-0.69874	-0.157946	0.285607	-0.311389	-0.191607	-0.228278	-0.113688
220481	nr81157	CN851983	At1g03730; n=3; Arabidopsis thaliana|Rep: At1g03730 -Arabidopsis thalian	contig_795	100	17	0.65		0.367779	0.422918	0.204328	0.339218	0.54044	0.527208	0.275124
142905	nr81677	CN939837	At1g21090; n=3; Arabidopsis thaliana|Rep: At1g21090 -Arabidopsis thaliana (Mouse-ear cress)	contig_2926	93.1	29	0.003		0.802144	0.680259	0.815096	0.305929	0.0868882	0.177175	0.366417
87357	nr86285	CN870205	At1g32690; n=1; Arabidopsis thaliana|Rep: At1g32690 -Arabidopsis thalian	contig_3697	88.64	44	4e-05		0.379862	0.987676	1.07702	0.923766	0.639039	0.399829	0.431533
140330	nr2418	CN938301	At1g68740/F24J5.8; n=3; Arabidopsis thaliana|Rep: At1g68740/F24J5.8 -Arabidopsis thaliana (	#N/A	#N/A	#N/A	#N/A	yes	0.238063	0.128454	-0.189099	1.18455	1.3371	0.607746	0.509849
117031	nr75134	EB124206	At1g69160/F4N2_9; n=2; Arabidopsis thaliana|Rep: At1g69160/F4N2_9 -Arabi	contig_963	95	40	8e-10		0.795886	-0.0388152	-0.0219907	-0.214901	-0.0535331	-0.118257	0.0740074
33672	nr76761	CN929046	At1g74530; n=4; Arabidopsis thaliana|Rep: At1g74530 -Arabidopsis thalian	contig_2166	90.48	42	4e-06		-0.569687	-0.403755	-0.353331	-0.0493715	-0.223131	0.227325	-0.0288168
142153	nr88377	CN939354	At2g26900; n=3; Arabidopsis thaliana|Rep: At2g26900 -Arabidopsis thaliana (Mouse-ear cress)	contig_795	96.55	29	2e-06		-0.247609	-0.40401	-0.188132	0.0639957	-0.324154	-0.645445	-0.427912
110950	nr83128	CN871124	At2g31890/F20M17.7; n=2; Arabidopsis thaliana|Rep: At2g31890/F20M17.7 -A	contig_1866	96.97	33	5e-08		-0.0564371	-0.340249	-0.375778	-0.21229	-0.137866	-0.155076	-0.0562764
162266	nr81701	CN942823	At2g33855; n=3; Arabidopsis thaliana|Rep: At2g33855 -Arabidopsis thalian	#N/A	#N/A	#N/A	#N/A	yes	0.237746	-0.452072	-0.922253	-0.961985	-0.75919	-0.607287	-0.0978904
250902	nr90326	EB153732	At2g40130 protein; n=4; Arabidopsis thaliana|Rep: At2g40130 protein -Arabidopsis thaliana (	contig_567	100	16	3.2	yes	0.850495	0.279297	-0.0962616	0.169202	0.0935413	-0.079333	-0.200204
288853	nr10378	CN948841	At2g47010/F14M4.16; n=2; Arabidopsis thaliana|Rep: At2g47010/F14M4.16 -A	contig_1446	97.44	39	1e-11		0.21733	0.0077308	-0.136352	-0.588911	-0.480814	-0.0169656	-0.135209
155116	nr84850	CN899968	At2g5740/F3N11.19; n=2; Arabidopsis thaliana|Rep: At2g5740/F3N11.19 -Arabidopsis thaliana (	contig_131	95.56	45	9e-13		0.807737	0.000519253	-0.00281161	-0.0327743	-0.0158844	-0.262093	-0.133043
214645	nr76356	CN945987	At3g09860; n=1; Arabidopsis thaliana|Rep: At3g09860 -Arabidopsis thalian	contig_248	97.22	36	9e-10		0.086343	-0.719728	-0.530139	-0.272178	-0.0945265	-0.348481	-0.0632805
143033	nr2638	CN939911	AT3g11590/F24K9_26; n=2; Arabidopsis thaliana|Rep: AT3g11590/F24K9_26 -A	contig_4032	100	17	0.65		0.197225	0.516362	0.398071	0.649027	0.719168	-0.0702751	-0.15901
31316	nr89571	CN928046	AT3g17900/MEB5_12; n=2; Arabidopsis thaliana|Rep: AT3g17900/MEB5_12 -Ara	contig_984	95.92	49	3e-15		0.307504	0.0103619	0.0316151	-0.231878	-0.367534	-0.0964745	-0.44094
19669	nr6123	CN926339	AT3g17900/MEB5_12; n=2; Arabidopsis thaliana|Rep: AT3g17900/MEB5_12 -Ara	contig_145	100	16	2.6	yes	0.192812	-0.309155	0.0232734	0.273198	0.281384	0.486111	0.142235
164066	nr73763	CN944023	AT3g26440/F20C19_16; n=2; Arabidopsis thaliana|Rep: AT3g26440/F20C19_16	contig_1013	96.23	53	2e-17		-0.291672	0.341092	0.301975	0.454618	0.921977	0.883481	0.511963
257121	nr8774	CN908046	AT3g46780/T6H20_190; n=2; Arabidopsis thaliana|Rep: AT3g46780/T6H20_190	contig_1879	95.24	21	0.65		-0.305359	0.613354	0.529685	0.553973	0.653134	0.0632443	-0.345899
258247	nr84596	CN914758	AT3g58970/F17J16_20; n=2; Arabidopsis thaliana|Rep: AT3g58970/F17J16_20 -Arabidopsis thalia	contig_3978	89.58	48	2e-07		-0.288212	-0.453195	-0.25125	-0.289089	-0.20803	-0.222958	-0.078459
15350	nr81393	CN932288	AT3g59090/F17J16_140; n=2; Arabidopsis thaliana|Rep: AT3g59090/F17J16_14	contig_516	91.18	34	0.0007		-0.473635	-0.49759	-0.813488	-0.257432	-0.471082	-0.104679	0.0158534
61237	nr55767	CN865962	At4g04200; n=2; Arabidopsis thaliana|Rep: At4g04200 -Arabidopsis thalian	contig_167	91.67	48	9e-10		1.13027	0.609797	0.0503145	0.382337	0.302936	-0.00252477	0.189496
145375	nr74774	CN894410	At4g13220; n=2; Arabidopsis thaliana|Rep: At4g13220 -Arabidopsis thalian	contig_1911	93.33	30	3e-09		-0.375879	-0.523695	-0.403634	-0.320292	-0.528826	-0.960055	-0.494536
29176	nr79898	CN927265	At4g16670; n=4; Arabidopsis thaliana|Rep: At4g16670 -Arabidopsis thalian	#N/A	#N/A	#N/A	#N/A	yes	-0.745852	-0.450002	-0.496667	-0.406466	-0.469436	-0.216601	0.380531
20887	nr83130	CN919829	At4g32570; n=3; Arabidopsis thaliana|Rep: At4g32570 -Arabidopsis thalian	contig_2073	100	16	2.8	yes	-0.346217	-0.419266	-0.270034	-0.384654	-0.0970383	-0.565555	-0.256439
108366	nr88189	CN868335	AT4g39690/T19P19_80; n=1; Arabidopsis thaliana|Rep: AT4g39690/T19P19_80	#N/A	#N/A	#N/A	#N/A	yes	0.0216047	0.175784	-0.131959	0.44992	0.486864	0.300474	0.412482
163101	nr79931	CN943365	AT5g01350/T10O8_60; n=3; Arabidopsis thaliana|Rep: AT5g01350/T10O8_60 -A	contig_1889	95.45	22	0.22		0.419657	0.212504	0.147842	0.526858	0.340065	0.162229	-0.0647679
269238	nr71484	CN919072	At5g03345; n=2; Arabidopsis thaliana|Rep: At5g03345 -Arabidopsis thaliana (Mouse-ear cress)	contig_390	100	17	0.65		1.52178	-0.537746	-0.521716	-0.154273	-1.4185	-1.24004	-1.80368
161359	nr69647	CN942220	AT5g10780/T30N20_50; n=2; Arabidopsis thaliana|Rep: AT5g10780/T30N20_50	contig_375	100	16	2.6	yes	-0.138886	-0.3978	-0.259348	-0.400446	-0.0725166	0.0847651	0.0465455
252066	nr81131	CN914270	At5g12230; n=2; Arabidopsis thaliana|Rep: At5g12230 -Arabidopsis thalian	contig_1922	94.55	55	3e-16		0.269421	-0.424154	-0.157561	-0.462535	-0.495064	-0.353156	-0.477193
109603	nr578	CN880277	AT5g13220/T31B5_40; n=3; Arabidopsis thaliana|Rep: AT5g13220/T31B5_40 -A	contig_2220	100	16	3.2	yes	0.779327	0.898757	0.549905	0.0523576	0.266235	0.0283148	0.349756
87094	nr82855	CN870095	At5g22090; n=3; Arabidopsis thaliana|Rep: At5g22090 -Arabidopsis thaliana (Mouse-ear cress)	#N/A	#N/A	#N/A	#N/A	yes	-0.35756	-0.147671	-0.389205	-0.772685	-0.141442	-0.0902406	-0.466231
153979	nr78883	CN900570	At5g25330; n=2; Arabidopsis thaliana|Rep: At5g25330 -Arabidopsis thalian	contig_3972	100	17	0.72		-0.160172	0.844049	1.06545	0.605465	0.860301	0.669337	0.381623
54723	nr54688	CN859634	At5g26910; n=3; Arabidopsis thaliana|Rep: At5g26910 -Arabidopsis thalian	contig_310	96.23	53	2e-17		-0.0601325	0.482378	0.380559	0.27185	0.0833538	0.179282	-0.0559086
127290	nr83669	CN891245	AT5g28150/T24G3_80; n=1; Arabidopsis thaliana|Rep: AT5g28150/T24G3_80 -A	contig_2328	88.24	34	0.18		0.0279343	0.755147	1.06484	0.575357	0.554045	0.444484	0.416781
229608	nr93499	CN878379	AT5g35440/MOK9_2; n=2; Arabidopsis thaliana|Rep: AT5g35440/MOK9_2 -Arabidopsis thaliana (Mo	contig_19	100	17	0.65		-0.0546666	-0.45208	-0.198334	-0.159086	-0.334869	-0.292707	-0.23113
289327	nr78811	CN890390	At5g40460; n=2; Arabidopsis thaliana|Rep: At5g40460 -Arabidopsis thalian	contig_1020	95.65	23	0.052		2.7663	4.45507	3.89298	3.12784	3.08147	2.51099	1.49231
147977	nr78553	CN895976	At5g49900; n=1; Oryza sativa (japonica cultivar-group)|Rep: At5g49900 -O	contig_3971	92.31	39	7e-07		0.0268794	0.557533	0.697239	0.211018	0.84616	0.49536	0.81344
264473	nr81602	CN910227	AT5g58570/mzn1_20; n=1; Arabidopsis thaliana|Rep: AT5g58570/mzn1_20 -Ara	contig_2415	100	18	0.18		-1.19664	-0.675444	-1.13341	-1.64391	-1.27561	-0.558484	-0.434216
166438	nr4899	CN945672	AT5g60720/mup24_130; n=3; Arabidopsis thaliana|Rep: AT5g60720/mup24_130	contig_135	88.68	53	6e-08		-2.07788	-1.28459	-1.13319	-0.804385	-0.654533	-1.04449	-0.939327
254185	nr89554	CN912885	AT5g63710/MBK5_19; n=2; Arabidopsis thaliana|Rep: AT5g63710/MBK5_19 -Arabidopsis thaliana (	#N/A	#N/A	#N/A	#N/A	yes	0.0903855	-0.13476	-0.0124091	-0.241468	-0.506097	-0.52933	-0.730885
14094	nr2466	CN931474	ATP binding (ATP-dependent DNA helicase/ ATP-dependent helicase/ helicase/ nucleic acid bin	contig_928	93.18	44	8e-10		0.635229	0.6245	0.636517	0.4453	0.335545	0.33339	0.15368
264912	nr86881	CN910532	ATP binding region, ATPase domain-containing protein; hypothetical protein; Hypothetical pr	contig_3751	100	16	2.6	yes	1.25667	0.0297567	-0.0030931	0.152343	0.00206854	0.0336055	0.360225
223667	nr7277	CN876814	ATP synthase alpha chain, mitochondrial precursor; ATP synthase CF1 alpha chain; ATP synthase alpha	#N/A	#N/A	#N/A	#N/A	yes	0.408313	0.72801	0.429689	-0.136049	0.256724	0.131203	0.498657
263738	nr62712	CN909759	ATP synthase beta chain, mitochondrial precursor; ATP synthase CF1 beta chain; ATPase beta subunit;	contig_2521	95	20	2.8		-0.162083	0.391431	0.282649	0.406838	0.17554	0.0195588	-0.169196
93838	nr60390	EB121890	ATP synthase D chain, mitochondrial; Similar to; Hypothetical protein; n=2; Magnap	contig_1914	100	16	2.8	yes	-0.150782	0.53932	0.441946	0.456667	0.29086	-0.172592	-0.0586871
142541	nr61491	CN939602	ATP synthase delta chain, mitochondrial precursor (Oligomycin sensitivity conferral protein) (OSCP);	contig_2627	97.56	41	9e-13		-0.25921	0.526714	0.173183	-0.272353	-0.127396	-0.625874	-0.294454
112634	nr66492	CN879154	ATP synthase delta chain; ATP synthase delta chain, chloroplast; ATP synthase delta subunit	contig_1300	92.11	38	3e-06		-0.0385397	-0.530516	-0.391311	-0.116649	0.23765	-0.104378	0.0583983
155307	nr70632	CN900999	ATP synthase epsilon chain, mitochondrial; Os08g0250200 protein; n=1; Oryza sativa (japonic	contig_527	92.45	53	9e-13		0.825062	-0.0620882	-0.130511	-0.284107	-0.0872214	-0.217408	-0.251787
141368	nr65781	CN938873	ATP synthase gamma chain (ATP synthase F1 sector gamma subunit); ATP synthase gamma chain, chloropla	contig_3874	95.56	45	8e-13		-0.332478	-0.406344	-0.359703	-0.135345	-0.195279	0.100615	-0.122614
12686	nr66185	CN930508	ATP synthase gamma chain, mitochondrial precursor; ATP synthase gamma chain (ATP synthase F1 sector	contig_2171	92.45	53	9e-13		-0.206906	-0.395401	-0.271083	-0.5926	-0.824274	-0.25504	-0.526652
148923	nr75085	CN897052	ATP/GTP binding protein; n=1; Oryza sativa (japonica cultivar-group)|Rep	contig_139	95.56	45	8e-13		0.783914	0.0638807	0.0351568	-0.0395714	-0.0946191	-0.114199	-0.362326
6282	nr71026	CN937238	ATPase E1-E2 type family protein (haloacid dehalogenase hydrolase family protein) (heavy-metal assoc	contig_1188	92.16	51	2e-11		1.0594	0.0458685	0.358542	0.0309426	-0.120216	-0.170992	-0.205511
13430	nr69090	CN931011	ATPase, plasma membrane-type (proton pump); ATPase 6, plasma membrane-type (Proton pump 6); ATPase 1	contig_2166	97.14	35	4e-09		0.408153	-0.1813	-0.337625	-0.529749	0.0970361	-0.161519	-0.511928
151935	nr69093	EB128050	ATPase, plasma membrane-type (proton pump); ATPase 6, plasma membrane-type (Proton pump 6); Cluster:	contig_2166	89.8	49	5e-08		0.788141	-0.61804	-0.137828	-0.515107	-0.707105	-0.896486	-0.608448
182593	nr72335	CN905864	ATPase, plasma membrane-type (proton pump); Plasma membrane ATPase 1 (Proton pump 1); ATPase 3, plas	contig_582	95.24	42	5e-11		0.242692	0.600228	0.667415	0.225479	-0.274456	0.24908	0.529246
220182	nr87373	CN872754	ATPase, plasma membrane-type (proton pump); Plasma membrane ATPase 1 (Proton pump 1); ATPase 3, plas	contig_3258	95.65	46	2e-13		-0.362922	0.111351	0.359271	-0.187578	0.128021	-0.275618	0.245497
173608	nr67299	EB141890	ATPase, plasma membrane-type (proton pump); plasma membrane H+-ATPase; Plasma membrane ATPase 1 (Pro	contig_120	96.15	26	3e-07		-0.904098	-0.71769	-0.479697	-0.365596	0.517945	0.159654	-0.414846
264345	nr94228	CN910149	ATP-citrate synthase (ATP-citrate (pro-S-)-lyase) (citrate cleavage enzyme); ATP citrate lyase	contig_3184	100	16	3.2	yes	0.368968	0.510034	0.461066	0.689011	1.38972	1.14817	0.232911
187541	nr5907	EB150589	ATP-dependent Clp protease ATP binding subunit (ClpD), (ERD1); ERD1 protein, chloroplast pr	contig_598	100	18	0.17		-0.789772	0.00411653	0.0807936	0.664132	1.21758	0.900189	0.408156
141789	nr73815	CN939140	ATP-dependent Clp protease ATP binding subunit clpA; Clp amino terminal domain-containing protein; A	contig_3892	86.67	45	0.003		1.09413	-0.696642	-0.495862	-0.247117	-1.49688	-1.51832	-1.88141
165297	nr78135	CN944868	ATP-dependent Clp protease ATP binding subunit clpX; ATP-dependent Clp protease ATP binding subunit	contig_3102	95.83	48	1e-14		-0.511666	-0.328594	-0.804923	-0.252319	-0.512989	-0.234714	-0.108081
98822	nr78136	CN875747	ATP-dependent Clp protease ATP binding subunit clpX; ATP-dependent Clp protease ATP binding subunit	contig_2228	95	20	2.8		0.0703643	0.500233	0.569925	0.797741	0.994058	0.843834	0.66062
163182	nr77512	CN943422	ATP-dependent Clp protease proteolytic subunit (Endopeptidase Clp); ATP-dependent Clp protease prote	contig_3251	94.34	53	4e-15		0.79133	0.600949	1.24391	-0.38038	-0.678937	-0.56924	-0.00687711
38484	nr69079	CN925900	ATP-dependent Clp protease proteolytic subunit (Endopeptidase Clp); ATP-dependent Clp protease prote	contig_1635	91.67	48	8e-10		-0.399038	-0.290101	-0.52128	-0.37646	-0.562186	-0.431557	-0.302407
20442	nr70677	EB110988	ATP-dependent Clp protease proteolytic subunit (Endopeptidase Clp); ATP-dependent Clp protease prote	contig_310	98.08	52	3e-19		-0.859277	-0.909561	-0.682194	-0.773513	-0.365195	-0.790269	-0.337046
248140	nr70675	CN903918	ATP-dependent Clp protease proteolytic subunit (Endopeptidase Clp); ATP-dependent Clp protease prote	contig_310	93.33	45	2e-10		-0.489527	-0.718443	-0.488084	-0.551997	-0.219606	-0.539145	-0.141604
36065	nr64997	CN929236	ATP-dependent Clp protease proteolytic subunit; ATP-dependent Clp protease proteolytic subunit (Endo	contig_3892	90	40	5e-05		-0.288387	-0.158892	-0.611355	-0.475085	-0.537958	-0.789207	-0.291463
93952	nr73576	EB121930	ATP-dependent Clp protease proteolytic subunit; ATP-dependent Clp protease proteolytic subunit (Endo	contig_3486	89.8	49	5e-08		-0.530028	-0.458286	-1.029	-0.399965	-0.396653	-0.0560212	-0.175286
123901	nr63561	CN937584	ATP-dependent Clp protease proteolytic subunit; ATP-dependent Clp protease proteolytic subunit (Endo	#N/A	#N/A	#N/A	#N/A	yes	-0.453728	-0.0347907	-0.273897	-0.0253277	-0.155392	-0.390455	-0.402536
147790	nr68122	CN895852	ATP-dependent Clp protease proteolytic subunit; ATP-dependent Clp protease; OSJNBa0038O10.7; Clp pro	contig_3045	93.88	49	8e-13		1.17361	-0.153224	-0.0786805	0.0919306	-0.770471	-0.86215	-1.20549
171278	nr78156	CN882893	ATP-dependent DNA helicase 2 subunit 1 (ATP-dependent DNA helicase II 70 kDa subunit) (Lupus Ku auto	contig_3304	97.78	45	4e-15		-0.0406268	0.788971	0.339985	0.756197	0.723508	0.120934	-0.189024
162874	nr69587	CN943215	ATP-dependent protease La; Lon protease; Lon protease homolog 1, mitochondrial (LON); ATP-dependent	contig_3227	86.79	53	1e-05		0.44596	-0.330322	-0.37085	-0.332421	-0.760842	-0.923237	-0.664798
250802	nr67355	CN911363	ATP-dependent RNA helicase DBP2; ethylene-responsive DEAD box RNA helicase (RH30); DEAD box RNA heli	contig_383	95.56	45	9e-13		-0.412882	-0.216609	-0.312124	-0.478576	-0.618245	-0.393218	-0.153198
13689	nr94615	CN931191	ATP-dependent RNA helicase DBP6; DEAD box RNA helicase; ATP-dependent RNA helicase DDX47 (DEAD box p	contig_1460	94.12	51	6e-14		-0.76367	0.61416	0.546675	0.6561	0.607746	-0.256599	-0.647678
315645	nr79688	CN915666	ATP-dependent RNA helicase DHX57 (DEAH box protein 57); ATP-dependent RNA helicase A like p	contig_4419	100	16	2.6	yes	-0.0440202	-0.15637	-0.016096	-0.014088	-0.407299	-0.0723998	-0.17401
216448	nr82063	CN947074	ATP-dependent RNA helicase eIF4A (Eukaryotic initiation factor 4A) (eIF-4A) (Translation Initiation	contig_4079	92.5	40	2e-07		-0.320155	-0.571381	-0.383574	-0.938067	-1.04598	-1.08836	-0.654585
135675	nr69850	CN889354	ATP-dependent RNA helicase fal1; RNA helicase; DEAD/DEAH box helicase (RH12); DEAD/DEAH box helicase	contig_530	100	55	2e-23		0.186754	-0.166039	-0.0971706	0.103077	0.304001	0.39879	0.428162
19281	nr86213	CN926061	ATP-dependent RNA helicase MAK5; RNA helicase; DEAD/DEAH box helicase; PREDICTED: similar t	contig_3712	91.3	46	1e-08		-0.577064	-0.264819	-0.243631	-0.299409	-0.0666574	-0.00959409	0.219807
224608	nr76108	CN877089	ATP-dependent RNA helicase SUB2; RNA helicase; DEAD (Asp-Glu-Ala-Asp) box polypeptide 39; n	contig_650	94.55	55	3e-16		0.970646	0.293088	0.37036	-0.0938916	-0.154468	0.237412	0.347525
148626	nr3196	CN896863	ATP-dependent rRNA helicase rrp3; ethylene-responsive DEAD box RNA helicase (RH30); DEAD/DEAH box he	contig_3420	94.87	39	3e-09		-0.244092	-0.431021	-0.364829	-0.178638	-0.288787	-0.199648	0.165338
67512	nr96240	CN864527	ATP-dependent transporter ycf16; Probable ATP-dependent transporter ycf16; n=1; Cyanophora	contig_4077	93.18	44	7e-10		-0.332906	-0.162288	0.0631267	-0.000340602	0.405309	0.492759	0.445454
184547	nr76091	EB147775	autophagy 4b (APG4b); autophagy 4a (APG4a); Cysteine protease ATG4C (Autophagy protein 4 homolog C);	contig_2653	94	50	2e-13		-0.0510888	-0.129244	-0.0202048	0.0510924	0.414345	0.414351	0.0512091
279312	nr61706	CN910705	autophagy 8b (APG8b); microtubial binding protein; OSJNBa0056O06.5 gene product; autophagy 8a (APG8a	contig_688	100	17	0.7		-0.0560687	0.382352	-0.636076	0.784501	0.768455	0.790523	0.78706
31354	nr80916	EB111544	Autophagy protein 2; Protein C14orf103; Autophagy protein 2; n=1; Emericella nidulans|Rep:	contig_1650	93.62	47	1e-11		0.110495	-0.161023	-0.0389804	-0.0764451	-0.511523	-0.691961	-0.340347
217824	nr81148	CN947937	Autophagy protein 3 (Autophagy E2 conjugation enzyme ATG3); autophagocytosis protein AUT1; Cluster:	contig_1442	100	16	3.2	yes	1.0768	0.516383	0.784831	0.577821	0.763854	0.577178	0.204003
144261	nr2745	CN884794	Autophagy protein 5; Autophagy protein 5 (APG5); Hypothetical protein; n=1; Gallus gallus|R	contig_3972	95.12	41	2e-10		-0.134101	0.329691	0.3211	0.14472	0.309071	0.404091	0.229221
93607	nr92492	EB121808	Autophagy protein 8 precursor (Autophagy ubiquitin modifier ATG8); autophagy 8b (APG8b); autophagy 8	contig_593	100	16	2.6	yes	1.81583	-0.342698	-0.682404	-0.570875	-0.928075	-0.622216	-0.422115
42739	nr70403	CN855563	autophagy protein Apg6 family; Autophagy protein Apg6 containing protein, expressed; n=3; O	contig_1111	89.8	49	5e-08		0.150649	0.296524	0.0573537	0.479365	0.323837	0.586871	0.352672
263591	nr9163	CN909657	Autophagy protein Apg9 containing protein, expressed; n=1; Oryza sativa (japonica cultivar-	contig_1900	91.84	49	2e-10		-0.286366	0.29339	0.310599	0.892982	0.809441	0.884171	0.725361
254437	nr70031	CN907785	aux/IAA protein; auxin-responsive AUX/IAA family protein; auxin-responsive protein (indoleacetic aci	contig_4301	100	17	0.65		0.128841	0.224379	0.188392	0.330825	0.498031	0.440321	0.356984
188684	nr82212	EE663736	aux/IAA protein; auxin-responsive AUX/IAA family protein; Auxin-responsive protein IAA17 (Indoleacet	contig_1492	90.32	31	0.046		0.417581	0.126605	0.185567	0.103894	0.213878	0.0946841	0.0561181
149580	nr79802	EB139123	aux/IAA protein; auxin-responsive protein (indoleacetic acid induced protein 8 (IAA8)); Auxin-respon	contig_3548	100	16	2.6	yes	0.5063	0.831369	0.645227	0.559117	0.690484	0.365466	0.691796
111400	nr79657	CN879796	auxilin; Auxilin protein; n=1; Arabidopsis thaliana|Rep: Auxilin protein	contig_2358	100	18	0.17		-0.696297	-0.657682	-0.699871	-0.695794	-0.50705	-0.332642	-0.494591
120390	nr62933	CN890521	auxilin; F8K7.8 protein; n=1; Arabidopsis thaliana|Rep: F8K7.8 protein -	contig_3482	100	16	2.6	yes	-0.292816	0.666275	0.72332	0.847598	0.702716	0.120021	-0.0488899
170359	nr79714	CN882256	Auxin conjugate hydrolase; n=1; Medicago truncatula|Rep: Auxin conjugate hydrolase -Medicag	contig_804	95.24	21	0.65		0.221341	0.52677	0.477162	0.433474	0.479649	0.206149	0.138115
61663	nr73376	CN862690	Auxin conjugate hydrolase; n=1; Medicago truncatula|Rep: Auxin conjugate hydrolase -Medicag	contig_823	92.59	27	0.046		0.775363	0.0579461	0.243324	-0.0468694	0.486708	0.28504	0.549656
72282	nr75223	CN861467	auxin efflux carrier family protein; Auxin efflux carrier protein; n=1; Oryza sativa (japon	contig_823	100	17	0.65		-2.49342	0.294158	-0.358358	0.404006	0.82736	0.622218	0.298719
112442	nr75224	CN879173	auxin efflux carrier family protein; Auxin Efflux Carrier; n=1; Medicago truncatula|Rep: Au	contig_819	91.84	49	2e-10		-0.972159	1.27515	0.404173	0.112009	0.481518	0.707475	0.350578
151019	nr3542	CN898396	auxin efflux carrier family protein; Auxin Efflux Carrier; n=1; Medicago truncatula|Rep: Au	contig_3930	100	16	2.8	yes	-0.21488	1.03478	1.01916	0.812301	0.910845	0.00299808	0.0676273
150429	nr94541	CN898035	auxin transport protein (BIG); F14P3.9 protein; n=2; Arabidopsis thaliana|Rep: F14P3.9 prot	contig_421	88.24	34	0.17		-0.246539	0.0444369	0.284345	-0.0215354	0.352067	0.194701	0.55187
265924	nr80638	EB152027	auxin transport protein; auxin efflux carrier family protein; auxin efflux carrier	contig_2189	97.44	39	1e-11		-0.348597	-0.165772	0.00216094	-0.400584	-0.2497	-0.359227	-0.241172
89973	nr87904	CN873850	auxin transport protein; Auxin efflux carrier; n=1; Lupinus albus|Rep: Auxin efflux carrier	contig_928	90.7	43	7e-07		1.09145	-0.0977778	0.0694255	0.021076	-0.280335	-0.365091	-0.678381
262676	nr87188	CN909038	auxin transport protein; P0585G03.37 gene product; PIN1 auxin transport protein; n=3; Cucur	contig_928	95.65	23	0.046		-0.328664	-0.213768	-0.256365	-0.317177	-0.561139	-0.310246	-0.330333
257411	nr79260	EB155627	auxin-responsive AUX/IAA family protein; Auxin-responsive protein IAA1 (Indoleacetic acid induced pr	contig_1891	94.59	37	6e-08		-1.78796	-0.75774	-0.584377	-0.567944	-0.169987	-0.44029	-0.367492
149043	nr3252	EB138936	auxin-responsive factor (ARF7); auxin response factor 7b; OSJNBb0004A17.6 protein; n=1; Ory	contig_2462	100	16	2.8	yes	-0.520221	0.281049	0.293475	0.280758	0.278093	-0.176643	-0.234859
126692	nr1454	EB136722	auxin-responsive factor (ARF7); Transcriptional factor B3; Auxin response factor; Aux/IAA_A	contig_944	100	16	2.6	yes	-0.499187	1.29983	0.916521	1.124	1.35902	0.939068	0.393484
163429	nr82512	EB129682	auxin-responsive family protein; auxin-responsive protein; Hypothetical protein; n=1; Arabi	contig_3097	94.74	38	1e-08		0.227951	0.686174	0.68643	0.79765	0.66986	-0.0475727	-0.424356
165620	nr72147	CN945088	auxin-responsive family protein; Predicted protein; n=1; Arabidopsis thaliana|Rep: Predicte	contig_844	100	16	2.6	yes	0.396794	-0.0518155	0.290765	0.120732	-0.036832	0.216441	0.047393
20058	nr86053	CN926457	auxin-responsive GH3 family protein; GH3 protein; n=3; Brassicaceae|Rep:	contig_437	95.35	43	1e-11		-0.364532	-0.213472	-0.156933	-0.0503681	-0.0622389	-0.0340199	-0.127287
226606	nr82800	CN877577	auxin-responsive GH3 family protein; Indole-3-acetic acid-amido synthetase GH3.17; n=2; Ara	contig_1639	88.37	43	0.0002		1.91388	1.01574	0.680438	-0.194512	-0.403309	-0.361469	-0.129228
179833	nr69831	EB146842	auxin-responsive protein (indoleacetic acid induced protein 13 (IAA13)); auxin-responsive protein (i	contig_610	96.15	26	1e-06		-0.250613	-0.932084	-0.505868	-0.674443	-1.08021	-1.08928	-0.599984
257519	nr72401	CN908299	auxin-responsive protein (indoleacetic acid induced protein 7 (IAA7)); Auxin-responsive protein IAA1	contig_215	93.18	44	7e-10		-0.455723	-0.450959	0.0525574	0.197981	1.0615	0.70554	0.384675
184370	nr78648	EB147603	auxin-responsive protein (indoleacetic acid induced protein 8 (IAA8)); Auxin-responsive protein IAA1	contig_1532	95.74	47	6e-14		-1.39154	-1.24055	-0.992284	-0.710065	-0.513138	-1.21675	-0.9601
142981	nr83324	CN939878	auxin-responsive protein; Auxin induced protein protein; n=1; Oryza sativa (japonica cultiv	contig_812	91.67	36	4e-05		-1.57203	-0.0844334	0.147501	-0.227948	0.120121	-0.0965677	-0.103208
150411	nr98033	CN898021	auxin-responsive protein; auxin induced protein; Auxin induced like protein; n=1; Arabidops	#N/A	#N/A	#N/A	#N/A	yes	-1.34733	-0.061204	-0.491753	0.184786	0.290805	0.0472929	0.182015
217498	nr78270	CN947748	auxin-responsive protein; auxin-responsive family protein; auxin induced protein;	contig_3789	100	20	0.011		-0.104077	0.270477	0.704824	0.255895	0.271612	0.159696	0.318074
147185	nr90097	CN895497	auxin-responsive protein; auxin-responsive family protein; auxin induced protein;	#N/A	#N/A	#N/A	#N/A	yes	0.673607	0.089348	0.222634	-0.0866806	-0.278559	-0.152344	-0.164964
140379	nr82881	EB126894	auxin-responsive protein; auxin-responsive family protein; auxin induced protein;	contig_480	93.33	45	2e-10		0.281338	-0.0883072	0.410325	1.66836	2.02833	1.46556	0.55399
150620	nr91007	CN898169	auxin-responsive protein; auxin-responsive family protein; Hypothetical protein; n=2; Arabi	contig_124	95.83	24	0.013		-0.518077	0.790466	0.760036	0.83019	0.717208	0.0282999	-0.351659
135095	nr81846	CN888985	auxin-responsive protein; auxin-responsive family protein; Predicted protein; n=1; Arabidop	contig_1101	95.12	41	2e-10		-0.486748	-0.191774	-0.185756	-0.247749	-0.165948	-0.00997034	0.00748308
5834	nr81387	CN936946	auxin-responsive protein; B1078G07.39; auxin induced protein; n=1; Oryza sativa (j	contig_4336	91.18	34	0.0007		-0.616739	-0.112751	0.0518929	0.00817727	-0.067523	-0.0581841	-0.224441
152578	nr3733	EB139896	auxin-responsive protein; Hypothetical protein At1g72430; n=2; Arabidopsis thaliana|Rep: Hy	contig_3430	90.7	43	9e-07		-1.06884	-0.784056	-0.614415	-0.31564	-0.304844	-0.0356578	-0.377037
137195	nr2106	CN893800	Avr9/Cf-9 rapidly elicited protein 102; n=1; Nicotiana tabacum|Rep: Avr9/Cf-9 rapidly elici	contig_276	95	20	2.8		0.0509714	0.600528	0.372975	0.299976	0.161486	0.322533	0.468667
154313	nr89502	CN899701	Avr9/Cf-9 rapidly elicited protein 146; n=1; Nicotiana tabacum|Rep: Avr9	contig_3222	100	17	0.81		0.0796308	-0.401598	-0.464308	-0.405269	-0.336696	-0.364359	-0.283218
163486	nr72530	EB129700	Avr9/Cf-9 rapidly elicited protein 146; n=1; Nicotiana tabacum|Rep: Avr9/Cf-9 rapidly elici	contig_804	96.43	28	5e-05		0.57487	0.1489	0.309591	-0.339835	-0.378174	-0.406473	-0.310364
142709	nr84581	CN939707	Avr9/Cf-9 rapidly elicited protein 194; n=1; Nicotiana tabacum|Rep: Avr9	contig_1255	100	16	2.8	yes	0.0384502	-0.707626	-0.61602	-0.740018	-1.10933	-0.89171	-0.665111
218581	nr81980	CN948412	B1026C12.9 gene product; Hypothetical protein At2g39950; n=2; Arabidopsis thaliana|Rep: Hyp	contig_3381	86.79	53	1e-05		-0.743426	0.684115	0.64749	0.678325	0.651585	-0.127271	-0.258035
180173	nr5321	EB147181	B1033B05.5; GYF domain-containing protein; F17L21.22; n=2; Arabidopsis thaliana|Rep: F17L21	#N/A	#N/A	#N/A	#N/A	yes	-0.178661	-0.473706	-0.356216	-0.374488	-0.196324	-0.147206	0.173282
144085	nr99139	EB140827	B1065G12.12 protein; n=3; Oryza sativa (japonica cultivar-group)|Rep: B1	contig_928	100	18	0.17		-0.427274	-0.0887702	0.106925	0.0159117	-0.0590367	-0.186681	-0.291127
288954	nr67654	EB132489	B1066G12.17; Hypothetical protein; n=2; Arabidopsis thaliana|Rep: Hypoth	#N/A	#N/A	#N/A	#N/A	yes	0.026348	-0.167235	-0.204605	-0.0702338	-0.157421	-0.294078	-0.40624
155394	nr74394	EB142273	B1108H10.8; Pop3 protein; n=3; Arabidopsis thaliana|Rep: Putati	#N/A	#N/A	#N/A	#N/A	yes	1.19715	-0.16008	0.384866	-0.145126	-0.972724	-2.06097	-1.05198
186350	nr67516	EB149553	B1144G04.20; Os01g0678600 protein; n=1; Oryza sativa (japonica cultivar-group)|Rep: Os01g06	contig_2015	93.18	44	8e-10		-0.47343	0.150413	0.135499	0.0564323	0.108073	-0.393841	-0.655873
258067	nr69664	CN914634	B1147A04.28; Tetratricopeptide repeat protein 11, expressed; n=1; Oryza	contig_4292	100	16	2.6	yes	-0.133675	-0.498153	-0.431362	-0.432024	-0.380333	-0.143183	-0.14044
164001	nr85636	CN943980	B1147A04.28; Tetratricopeptide repeat protein 11, expressed; n=1; Oryza	contig_2773	100	18	0.17		0.0731298	0.644261	0.0885231	0.329493	0.0844926	0.421565	0.752413
266450	nr68593	CN917904	B1148D12.19; unknown protein; Hypothetical protein At2g38630; n=5; Arabi	contig_3364	93.02	43	3e-09		-0.143063	-0.372911	-0.398801	-0.216479	-0.280687	-0.172731	-0.488768
223691	nr95906	CN876829	B2 protein; GDA2 protein; n=1; Oryza sativa (japonica cultivar-	contig_3141	100	44	6e-17		-0.838695	-0.110051	0.0420003	-0.200863	0.0199495	0.123989	1.36244
109357	nr84350	CN880450	BAG domain-containing protein; ubiquitin family protein; H0525D09.13 protein; n=2; Oryza sa	contig_1460	92.59	27	3e-05		0.54615	0.553493	0.205939	-0.184732	2.16186	1.95444	1.28363
257804	nr99095	CN914005	balbiani ring 1 (BR1); unknown protein; OSIGBa0113I13.4 protein; n=2; Oryza sativa|Rep: OSI	contig_4410	93.33	45	2e-10		-0.734381	-0.369573	0.162903	0.419373	0.767494	0.627925	0.0716566
188768	nr70987	EG631395	basic helix-loop-helix (bHLH) family protein; basic helix-loop-helix (bHLH); bHLH	contig_2573	100	17	0.72		0.937825	-0.462031	-0.162787	-0.242723	-0.861267	-1.23851	-1.07092
108913	nr74551	CN868092	basic helix-loop-helix (bHLH) family protein; basic helix-loop-helix (bHLH); Os07g0182200 p	contig_784	92.86	42	1e-08		0.510743	0.201087	0.138814	0.0907203	0.299025	0.316952	0.201356
170972	nr76570	EB141136	basic helix-loop-helix (bHLH) family protein; BHLH protein family; n=1; Oryza sativa (japon	contig_959	91.67	48	8e-10		0.0256261	0.746861	1.44063	0.202965	0.397124	0.453995	0.557699
188523	nr63971	EG631394	basic helix-loop-helix (bHLH) family protein; BHLH protein; n=2; Arabidopsis thaliana|Rep:	contig_857	100	16	0.19	yes	-0.0840646	-0.127677	-0.185715	-0.0482053	-0.502645	-0.478481	-0.450191
166353	nr76639	EB130577	basic helix-loop-helix (bHLH) family protein; bHLH protein; OJ1442_E05.19 gene product; Hyp	contig_1518	92.31	39	7e-07		-0.000310618	-0.231784	-0.521588	0.0245526	0.129516	-0.470181	-0.124081
252625	nr65010	EB153947	basic helix-loop-helix (bHLH) family protein; BHLH transcriptional regulator; n=1; Ipomoea	contig_4382	100	16	3.2	yes	1.0236	0.425193	0.459986	-0.000962072	0.26058	0.0605117	0.0657534
15093	nr79541	EB110102	basic helix-loop-helix (bHLH) family protein; helix-loop-helix DNA binding protein; OSJNBa0086O06.20	contig_3689	93.75	32	5e-05		1.06364	1.00984	0.893438	0.501813	0.30881	0.355742	0.202604
109788	nr74246	#N/A	basic helix-loop-helix (bHLH) family protein; Helix-loop-helix DNA binding; n=1; Medicago t	#N/A	#N/A	#N/A	#N/A	yes	0.996638	0.613915	0.550416	0.706293	0.418408	0.665169	0.372495
257430	nr84306	EB155635	basic helix-loop-helix (bHLH) family protein; hypothetical protein; BHLH transcription fact	contig_1134	100	19	0.042		-0.448365	1.06569	1.76275	-0.071123	0.0163525	-0.00673623	0.228271
188525	nr82262	EG631204	basic helix-loop-helix (bHLH) family protein; OSJNBa0086O06.20; helix-loop-helix D	contig_2562	100	30	1e-08		1.28584	0.680658	0.754927	0.289714	0.258508	0.520953	0.198926
160809	nr80596	CN941854	basic helix-loop-helix (bHLH) family protein; OSJNBa0086O06.20; helix-loop-helix D	contig_2417	95.65	23	0.045		0.217263	0.334104	0.279819	0.0952741	0.423618	0.412254	0.995978
130764	nr83419	EB135645	basic helix-loop-helix (bHLH) family protein; P0506F02.119 gene product; OJ1442_E05.19 gene product;	contig_1935	100	52	1e-21		0.018038	0.897584	1.19061	0.785639	0.290595	0.125135	-0.0826275
109645	nr67525	EB124925	basic helix-loop-helix (bHLH) family protein; T30E16.21; n=1; Arabidopsis thaliana|Rep: T30	contig_2165	92.31	26	0.17		0.444139	-0.176251	-0.302111	-0.308667	-0.530049	-0.188746	-0.106472
158502	nr67525	EG631318	basic helix-loop-helix (bHLH) family protein; T30E16.21; n=1; Arabidopsis thaliana|Rep: T30	contig_4026	100	16	3.3	yes	0.103551	-0.106816	-0.0615127	-0.469454	-0.451457	-0.0254118	-0.15996
28166	nr10198	CN925777	Basic helix-loop-helix, expressed; n=2; Oryza sativa (japonica cultivar-group)|Rep: Basic h	contig_276	97.56	41	8e-13		-0.406292	-0.30895	0.168106	0.0167138	0.539607	0.625502	0.675375
268177	nr89264	CN918503	basix helix-loop-helix (bHLH) family protein; Arabidopsis thaliana genomic DNA, chromosome	contig_804	100	17	0.67		-1.25156	-0.812023	-1.03793	-0.658606	-0.335933	0.221435	0.0175881
267723	nr71577	EB152367	Bet v I allergen family protein; major latex protein (MLP); Major latex protein; n=1; Arabi	contig_923	90.62	32	0.013		-1.93187	-1.08692	-0.807656	-0.0808856	0.404285	-0.0291249	-0.118147
161334	nr73519	EB129003	beta 1,3-glucanase; glucan endo-1,3-beta-D-glucosidase; Glucan endo-1,3-beta-glucosidase, basic vacu	contig_906	89.13	46	3e-06		-0.979292	0.404183	0.196436	0.493446	0.470401	-0.193775	-0.468341
159713	nr64117	EB128488	beta-1,3-glucanase; glycosyl hydrolase family protein 17; glucan endo-1,3-beta-glucosidase 1 precurs	contig_1122	100	17	0.65		-0.606055	0.225974	0.200142	0.101986	0.104721	-0.267649	-0.334814
159005	nr64116	EB128273	beta-1,3-glucanase; glycosyl hydrolase family protein 17; n=1; Oryza sat	contig_795	100	19	0.052		0.650965	0.102613	0.186437	0.405172	0.222826	-0.208515	-0.00897123
183077	nr79418	EB144032	Beta-amylase (1,4-alpha-D-glucan maltohydrolase); Beta-amylase precursor (1,4-alpha-D-glucan maltohy	contig_1130	88.24	51	8e-07		-0.960442	-0.218944	-0.469187	-0.69575	-0.506946	-0.415299	0.250752
53109	nr78022	EB115831	Beta-amylase (1,4-alpha-D-glucan maltohydrolase); beta-amylase; Beta-amylase precursor (1,4-alpha-D-	contig_2090	100	17	0.81		-1.56841	-0.625292	-1.22474	-0.729752	-0.83928	-1.32049	-0.634197
95077	nr62392	EB122090	Beta-amylase (1,4-alpha-D-glucan maltohydrolase); beta-amylase; Beta-amylase precursor (1,4-alpha-D-	contig_1486	95	40	8e-10		-0.517988	0.124501	0.0994535	0.0688711	0.284897	0.106675	1.30025
147503	nr61603	EB138152	Beta-amylase (1,4-alpha-D-glucan maltohydrolase); beta-amylase; glycosyl hydrolase family 14 protein	contig_2064	88.1	42	0.0007		-1.78324	-0.995185	-1.37431	-0.288979	-0.118049	0.044389	0.584879
60812	nr61603	EB115252	Beta-amylase (1,4-alpha-D-glucan maltohydrolase); beta-amylase; glycosyl hydrolase family 14 protein	contig_1891	100	16	2.8	yes	-1.10355	-0.555784	-0.570619	0.0180923	-0.097562	0.114719	0.535894
147559	nr61603	EB138171	Beta-amylase (1,4-alpha-D-glucan maltohydrolase); beta-amylase; glycosyl hydrolase family 14 protein	contig_2064	89.13	46	3e-06		-1.52705	-0.855696	-0.784124	-0.00230874	0.101188	0.119172	0.485874
188428	nr61651	EE663699	Beta-amylase (1,4-alpha-D-glucan maltohydrolase); beta-amylase; glycosyl hydrolase family 14 protein	contig_2064	92.59	54	2e-13		-2.54093	-0.625576	-0.732571	-0.205233	0.230498	0.0533569	0.777708
188650	nr61603	EG631213	Beta-amylase (1,4-alpha-D-glucan maltohydrolase); beta-amylase; glycosyl hydrolase family 14 protein	contig_2331	100	18	0.2		-0.947367	0.951188	-0.107392	0.497749	0.463344	0.328652	0.61357
250949	nr76960	EB153746	Beta-amylase (1,4-alpha-D-glucan maltohydrolase); glycosyl hydrolase family 14 protein; Bet	contig_454	93.48	46	6e-11		-0.583547	0.809121	0.765971	0.855355	0.960522	-0.0281559	-0.441182
176051	nr61769	EB144816	Beta-amylase (1,4-alpha-D-glucan maltohydrolase); glycosyl hydrolase family 14 protein; Beta-amylase	contig_1486	100	21	1e-07		-1.26225	-0.0218936	-0.307469	-0.310924	0.383579	-0.0591849	1.66791
165148	nr68744	EB130234	Beta-carotene hydroxylase; beta-ring carotene hydroxylase; n=1; Daucus carota subs	contig_3110	97.62	42	2e-13		0.185571	-0.056178	0.0535399	-0.0568717	-0.634455	-0.077235	0.926121
161908	nr72525	EB129192	beta-expansin; Alpha-expansin 7 precursor (AtEXPA7) (At-EXP7) (AtEx7) (Ath-ExpAlpha-1.26); Major pol	contig_1946	92.45	53	9e-13		0.831259	0.216964	0.269941	-0.119494	-0.297013	-0.252003	-0.0672048
88026	nr69249	EB120312	beta-expansin; Pollen allergen Lol p 1 precursor (Lol p I) (Allergen R7); Major pollen allergen Cyn	contig_2284	100	17	0.72		-0.443931	-0.350472	-0.319143	-0.676841	-0.269598	-0.212775	-0.329016
150483	nr3461	EB139426	beta-fructofuranosidase (invertase) (saccharase) (beta-fructosidase); Alkaline/neutral inve	contig_2969	96	50	1e-15		-0.352618	-0.551991	-0.627531	-0.0963658	-0.210202	0.298708	0.390226
89772	nr77865	EB121338	beta-fructofuranosidase (invertase) (saccharase) (beta-fructosidase); alkaline/neutral invertase; Cl	contig_303	90.7	43	8e-07		0.109972	0.292329	0.338096	0.350264	0.4717	0.760958	0.410722
264478	nr68125	EB156574	beta-galactosidase (lactase); At1g45130/F27F5_20; n=3; Arabidopsis thaliana|Rep: At1g45130/	contig_180	89.58	48	2e-07		-0.562435	0.229113	0.184266	-0.668079	-0.800716	-1.28033	-0.290394
263024	nr68125	EB156083	beta-galactosidase (lactase); At1g45130/F27F5_20; n=3; Arabidopsis thaliana|Rep: At1g45130/	contig_180	93.94	33	1e-07		-0.965847	-0.169512	0.154226	-0.290818	-0.460481	-0.586161	-0.507393
287458	nr75217	EB125759	Beta-galactosidase (Lactase); AT3g06510/F5E6_16; n=1; Arabidopsis thaliana|Rep: AT3g06510/F	contig_1930	100	17	0.81		0.139442	-0.0149434	-0.0101477	-0.238277	-0.483716	-0.309948	-0.117355
152320	nr89929	EB139803	beta-galactosidase (lactase); Beta-galactosidase precursor (Lactase) (Acid beta-galactosidase); Beta	contig_21	88.68	53	6e-08		-0.410856	-0.0269901	-0.0957758	-0.700764	-0.753161	-0.446872	-0.144968
19619	nr61817	EB110808	beta-galactosidase (lactase); Beta-galactosidase precursor (Lactase) (Acid beta-galactosidase); Beta	#N/A	#N/A	#N/A	#N/A	yes	0.686722	0.783185	-0.435858	0.436823	0.805848	0.651969	0.742076
4513	nr68264	EB106848	beta-galactosidase (lactase); Beta-galactosidase precursor (Lactase) (Acid beta-galactosidase); Clus	contig_2363	97.92	48	5e-17		0.841071	1.43592	1.16614	0.601113	-0.0349256	0.2588	-0.126456
85067	nr79868	EB119436	beta-galactosidase (lactase); beta-galactosidase; Beta-galactosidase precursor (Lactase) (Acid beta-	contig_3032	97.22	36	8e-10		-0.703487	-0.33557	-0.272532	-0.0254095	0.138436	-0.0632631	-0.0447619
109368	nr72872	EB125008	Beta-galactosidase (Lactase); Evolved beta-galactosidase alpha-subunit (Lactase); Beta-gala	contig_1781	92.86	42	1e-08		-0.726016	-0.728561	-0.547208	-0.380912	-0.374399	-0.282554	-0.465252
12253	nr1379	EB109207	beta-galactosidase; Galactose binding like; n=1; Medicago truncatula|Rep: Galactose binding	contig_2230	100	16	2.8	yes	-0.457007	0.0454093	-0.0965043	-0.268155	-0.17773	-0.451498	-0.226392
223389	nr7238	EB122898	Beta-glucosidase 1 precursor (Gentiobiase) (Cellobiase) (Beta-D-glucoside glucohydrolase); Cluster:	contig_1631	100	16	2.6	yes	-0.277445	0.248901	0.0180807	0.157892	0.154086	-0.00608527	-0.0815082
264805	nr67883	CN910454	beta-Ig-H3 domain-containing protein (fasciclin domain-containing protein); Fasciclin prote	contig_829	97.73	44	1e-14		0.38682	0.221112	0.2876	0.582791	1.1926	1.13311	0.956995
229364	nr65760	EB123767	Betaine-aldehyde dehydrogenase, chloroplast precursor (BADH); Aldehyde dehydrogenase family 7 member	contig_1111	100	16	2.8	yes	0.445887	-0.376115	-0.242803	-0.128892	-0.979362	-1.15378	-1.08723
11768	nr1080	CN929911	Betaine-aldehyde dehydrogenase, chloroplast precursor (BADH); betaine-aldehyde dehydrogenase; Betain	contig_2165	95.56	45	8e-13		-0.363761	-0.547367	-0.381125	-0.335914	-0.143584	-0.340923	-0.304656
180962	nr62655	EB143153	betaine-aldehyde dehydrogenase; aldehyde dehydrogenase (ALDH3); Aldehyde dehydrogenase 3B1 (Aldehyde	contig_2366	89.58	48	2e-07		0.184879	-0.172747	-0.38798	0.62361	0.984831	1.01989	0.324965
92288	nr60122	EB121461	betaine-aldehyde dehydrogenase; cytosolic aldehyde dehydrogenase; Aldehyde dehydrogenase, mitochondr	contig_4078	100	16	2.6	yes	-0.779286	0.291132	0.01344	0.544108	0.301721	-0.0488163	-0.421822
151989	nr75180	CN940288	betaine-aldehyde dehydrogenase; Retinal dehydrogenase 1 (RalDH1) (RALDH 1) (Aldehyde dehydrogenase f	contig_798	93.75	32	4e-05		-0.0321999	-0.36775	-0.28276	-0.306269	-0.254153	-0.216789	-0.318672
143012	nr79425	EB127839	beta-ketoacyl-CoA synthase; fatty acid elongase 3-ketoacyl-CoA synthase 1 (KCS1);	contig_938	93.33	45	2e-10		0.608183	-0.130674	-0.00882396	0.0342987	-0.0984872	0.0469307	0.198156
215982	nr79425	EB131218	beta-ketoacyl-CoA synthase; fatty acid elongase 3-ketoacyl-CoA synthase 1 (KCS1);	contig_593	100	16	2.6	yes	-0.550841	0.476995	0.17588	0.293994	0.3477	-0.0932329	-0.363593
149359	nr68156	CN897336	beta-phosphoglucomutase; P0514G12.30; Alr0728 protein; n=2; Nostocaceae|Rep: Alr0728 protei	contig_3158	100	16	2.6	yes	-0.243145	-0.337406	-0.336373	-0.261736	-0.650751	-0.287772	-0.422749
164325	nr66945	CN944196	beta-phosphoglucomutase; P0514G12.30; HAD-superfamily hydrolase; n=1; Roseovarius sp. HTCC2	contig_1256	100	16	2.6	yes	1.83323	0.314622	0.576858	0.239391	0.00494628	-0.106297	-0.43757
287493	nr74300	CN881770	Beta-ureidopropionase (Beta-alanine synthase) (N-carbamoyl-beta-alanine amidohydrolase); Hy	contig_3071	100	37	8e-13		-1.11266	0.00994977	-0.251461	-0.404566	-0.288398	-0.103557	0.14689
269216	nr73991	CN919058	Beta-ureidopropionase (Beta-alanine synthase) (N-carbamoyl-beta-alanine amidohydrolase); Nitrilase h	contig_4323	100	25	8e-13		1.02206	-0.348729	-0.233023	-0.0517485	-0.260269	-0.656926	-0.552849
166935	nr76145	EE663955	bHLH family protein; Hypothetical protein; n=1; Oryza sativa (japonica cultivar-group)|Rep:	contig_398	100	23	0.0002		-2.72745	-1.46723	-1.58338	-1.66139	-2.2747	-1.82867	-1.96937
223152	nr95531	CN876490	BHLH transcription factor protein; n=2; Oryza sativa (japonica cultivar-group)|Rep: BHLH tr	contig_3877	96.15	26	0.0007		0.32573	-0.374765	-0.160698	-0.260373	-0.640782	-0.374013	-0.461614
11711	nr89057	CN929875	BHLH transcription factor; n=1; Brassica napus|Rep: BHLH transcription factor -Brassica nap	contig_1930	89.13	46	3e-06		-0.540939	0.695351	0.518984	0.917732	0.826809	-0.014177	-0.172839
134518	nr98616	CN888629	bifunctional nuclease; OSJNBb0034I13.4; H0410G08.16 protein; n=1; Oryza sativa|Rep: H0410G0	contig_936	100	21	2e-06		-0.270519	0.276183	-0.0472438	0.350712	0.687293	0.229418	-0.16413
26592	nr86685	CN920559	bifunctional nuclease; OSJNBb0034I13.4; Protein At4g21585; n=1; Arabidopsis thaliana|Rep: P	contig_3880	87.5	40	0.013		-0.455467	0.599186	0.583861	0.572995	0.667505	-0.161547	-0.381026
11887	nr76537	CN929994	Bifunctional purine biosynthesis protein purH [Includes: Phosphoribosylaminoimidazolecarboxamide for	contig_3187	97.83	46	8e-16		0.566642	-0.0749346	0.0569713	-0.20634	-0.387349	-0.373285	-0.820843
263348	nr75346	CN909494	bis(5'-adenosyl)-triphosphatase; Bis(5'-adenosyl)-triphosphatase (Diadenosine 5',5'''-P1,P3-triphosp	contig_2894	92.68	41	5e-08		0.0949058	0.827835	0.915036	0.549645	0.466851	0.352068	0.435446
233031	nr62929	CN878696	blight associated protein p12 precursor; Os09g0472900 protein; n=2; Oryza sativa (japonica	#N/A	#N/A	#N/A	#N/A	yes	0.313	0.105719	0.344982	0.187442	0.136869	0.0417179	0.129069
150846	nr76060	CN898273	blue copper binding protein; Os08g0137800 protein; n=2; Oryza sativa (japonica cultivar-gro	#N/A	#N/A	#N/A	#N/A	yes	-0.0915073	-0.127653	-0.134842	0.126534	-0.62049	0.0779171	-0.500818
253293	nr83474	CN912295	Brain protein 44; Brain protein 44 (0-44 protein); PREDICTED: similar to	contig_2462	87.5	48	6e-05		-0.174493	-0.278839	0.0354714	-0.0983147	-0.965211	-0.381019	-0.697604
142920	nr95421	EB127800	Branched chain amino acid aminotransferase; n=1; Bdellovibrio bacteriovorus|Rep: Branched c	contig_1930	100	18	0.2		0.741482	0.334178	0.149173	-0.184346	-0.229501	-0.423124	0.069904
260457	nr86829	CN919199	branched chain-amino-acid aminotransferase (BCAT); aminotransferase; n=1; Oryza sa	contig_3659	100	16	2.8	yes	-1.20699	-0.853468	-1.11801	-1.35358	-1.46231	-1.12558	-0.676787
148223	nr86829	EB138428	branched chain-amino-acid aminotransferase (BCAT); aminotransferase; n=1; Oryza sa	#N/A	#N/A	#N/A	#N/A	yes	-1.01471	0.490866	0.0898763	0.194907	0.205873	-0.386728	-0.589412
280739	nr10082	EB153242	branched chain-amino-acid aminotransferase (BCAT); Branched chain amino acid aminotransfera	contig_127	100	16	3.2	yes	0.707586	0.200617	0.312304	0.198937	0.273062	0.138077	0.0993574
14157	nr67135	EB109788	branched chain-amino-acid aminotransferase (BCAT); branched chain amino acid aminotransferase 1 (bra	contig_224	87.88	33	0.002		0.479084	0.201311	0.149204	0.043484	0.116244	0.133241	0.0276788
5193	nr76740	EB107060	branched chain-amino-acid aminotransferase (Transaminase B) (BCAT); Branched chain amino ac	contig_2012	96.08	51	2e-16		-0.146818	0.731709	0.683652	0.565346	0.476962	-0.226386	-0.0285439
28559	nr68964	EB113203	brassinosteroid signalling positive regulator; mature anther specific protein LAT6	contig_2351	100	44	5e-17		-0.0163786	0.287839	0.342603	0.942451	0.957346	0.915196	0.472564
126762	nr94867	CN896153	BRCA1/BRCA2-containing complex subunit 3; BRCA1/BRCA2-containing complex subunit 3; n=6; Eu	#N/A	#N/A	#N/A	#N/A	yes	0.121273	0.362446	0.423324	0.134858	0.572296	0.277992	0.179977
150007	nr3399	CN897769	BRCT; n=1; Medicago truncatula|Rep: BRCT -Medicago truncatula (Barrel medic); transcription	contig_2063	92	25	0.72		0.186634	0.158481	0.131303	0.274865	0.157838	-0.357076	-0.534114
225518	nr74150	CN877515	BRI1-KD interacting protein 135; Hypothetical protein AT4g32970; n=2; Ar	contig_167	95.65	23	0.052		0.554707	0.385242	0.170129	0.224906	-0.00754331	0.127454	-0.03327
172173	nr80048	CN883497	brix domain-containing protein; Brix domain-containing protein 2 (Ribosome biogenesis protein Brix);	contig_316	96	50	1e-15		0.456703	-0.102343	-0.0414519	0.111263	0.433725	0.214856	0.16252
15315	nr84264	CN932268	brix domain-containing protein; Suppressor of SWI4 1 homolog (Ssf-1) (Peter Pan homolog); Protein Pe	contig_1121	100	16	2.8	yes	-1.06844	-1.02882	-0.589714	0.276326	0.318103	0.0078472	-0.0276376
33854	nr84032	CN929176	bromo-adjacent homology (BAH) domain-containing protein; Bromo adjacent region; Transcripti	contig_3165	93.88	49	9e-13		0.0481757	0.224571	0.0940428	0.468553	0.668335	0.507953	0.376073
1169	nr82486	EB106178	Bromodomain protein 103; n=1; Zea mays|Rep: Bromodomain protein 103 -Zea mays (Maize); Clus	contig_71	95.83	24	0.011		-0.155312	0.108668	0.256693	0.311435	0.69826	0.663963	0.752499
163884	nr4678	CN943897	BTB/POZ domain-containing protein; A_IG002N01.11 protein; n=1; Arabidopsis thaliana|Rep: A_	contig_1533	100	15	0.56	yes	0.806878	0.198709	0.315152	-0.173883	-0.270407	-0.187321	0.0537709
138064	nr90630	EB138585	BURP domain-containing protein (polygalacturonase); polygalacturonase isoenzyme 1 beta subunit; Clus	contig_4118	100	16	2.6	yes	-0.461321	0.00665476	0.0511744	0.0385003	-0.107222	-0.139031	-0.215434
170802	nr67114	EB141078	BURP domain-containing protein (polygalacturonase); Polygalacturonase; n=1; Hyacinthus orie	contig_1003	100	19	0.043		0.856063	0.0858927	0.0525655	-0.114708	-0.28567	-0.0258406	0.00308905
248288	nr83926	CN904001	Bystin; MGC97811 protein; n=2; Xenopus|Rep: MGC97811 protein -Xenopus tropicalis (Western c	#N/A	#N/A	#N/A	#N/A	yes	0.610491	-0.0192381	0.225056	-0.24169	-0.439977	-0.231922	-0.271923
92535	nr87396	EB121551	bZIP family transcription factor (OBF5); bZIP transcription factor HBP-1b; bZIP transcription factor	contig_2572	95.24	21	0.81		-0.250991	0.377933	0.251642	0.355969	0.469367	0.05708	-0.126657
214818	nr6595	CN946087	bZIP family transcription factor; bZIP transcription factor HBP-1b; Transcription factor TGA6 (AtbZI	contig_2156	100	17	0.7		-0.350163	0.548613	0.551505	0.54374	1.10401	0.714401	1.78756
266882	nr9504	EB151325	bZIP family transcription factor; BZIP transcription factor; n=3; Arabidopsis thaliana|Rep:	contig_1960	100	47	9e-19		-0.0775016	0.000448148	0.529276	0.374434	0.504549	0.350601	0.535818
155585	nr69972	EB142495	bZIP transcription factor family protein; ATB2; n=2; Arabidopsis thaliana|Rep: ATB2 -Arabid	contig_1707	90.57	53	2e-10		-1.63212	-0.241826	-0.135456	-0.184697	0.492779	0.860861	0.224775
135380	nr68630	EB133884	bZIP transcription factor family protein; ATB2; n=2; Arabidopsis thaliana|Rep: ATB2 -Arabid	contig_2359	88.1	42	0.0007		0.604633	0.23401	0.0313875	0.319332	0.710336	0.621994	0.21367
163040	nr69412	EB129571	bZIP transcription factor family protein; BZIP DNA binding protein; n=1; Antirrhinum majus|	contig_1875	95.12	41	2e-10		-0.220249	-0.191321	-0.342178	-0.250638	-0.22659	-0.119289	-0.15208
150062	nr3404	CN897807	bZIP transcription factor family protein; CAMP response element binding (CREB) protein; n=1	contig_2926	89.47	38	0.0007		-0.199089	-0.500729	-0.632057	-0.855124	-0.871701	-0.557629	-0.547503
77912	nr57940	CN868577	bZIP transcription factor family protein; Hypothetical protein At2g16770	contig_1931	93.75	48	3e-12		-0.678713	-0.156498	-0.179647	-0.355218	-0.360365	0.162048	0.328185
183474	nr75019	EB144190	bZIP transcription factor family protein; Opaque2 heterodimerizing protein 2; n=1; Zea mays	contig_4206	100	20	0.011		1.11427	0.122997	0.446374	-0.352146	-0.21932	-0.325991	-0.0361387
227163	nr75019	EB123614	bZIP transcription factor family protein; Opaque2 heterodimerizing protein 2; n=1; Zea mays	contig_1891	95.83	24	9e-07		0.17176	0.266362	0.0758764	0.309586	0.310552	0.516993	0.51195
127701	nr80367	EB133081	bZIP transcription factor; bZIP family transcription factor; bZIP protein; bZIP transcription factor	contig_2937	91.3	46	1e-08		0.0286976	-0.01573	0.413599	0.135812	0.038756	-0.00491173	-0.0221813
255571	nr8627	CN913405	C2 domain-containing protein	contig_2408	94.87	39	3e-09		0.472854	0.956997	0.762686	0.718371	0.941667	0.790693	0.25542
19288	nr82957	CN926065	C2 domain-containing protein (armadillo/beta-catenin repeat family protein); Os06g0223800 p	contig_2582	95.92	49	3e-15		-1.53296	-1.2179	-0.91516	-0.528573	-1.2308	-0.631899	-0.0303325
183876	nr75369	EB144349	C2 domain-containing protein (armadillo/beta-catenin repeat family protein); Os06g0223800 p	contig_2704	96.23	53	2e-17		-0.331547	0.316466	0.235509	0.317338	0.163568	0.128415	-0.065336
110342	nr93373	CN880034	C2 domain-containing protein (sytC); C2 domain-containing protein; Os01g0819200 protein; n=	contig_191	100	18	0.17		2.47256	0.798504	0.663129	0.6741	0.940096	0.819622	0.963278
43159	nr96079	CN855887	C2 domain-containing protein; Anthranilate phosphoribosyltransferase protein; n=1; Arabidop	contig_1134	95.74	47	5e-14		-0.0772871	-0.0833496	-0.202465	0.479165	0.453169	0.674502	0.356454
151799	nr3653	CN940174	C2 domain-containing protein; anthranilate phosphoribosyltransferase; anthranilate	contig_1379	90.91	44	2e-07		0.644413	0.0532655	0.0176124	-0.120438	-0.159142	0.0551627	0.0180657
4843	nr73161	CN936285	C2 domain-containing protein; anthranilate phosphoribosyltransferase; anthranilate	contig_844	95.56	45	8e-13		0.87919	0.329156	0.313782	0.0933183	0.116007	0.0145913	0.191608
155738	nr80677	CN900282	C2 domain-containing protein; anthranilate phosphoribosyltransferase; anthranilate	contig_2865	91.67	48	8e-10		0.712471	1.9366	1.1783	1.00859	1.22859	0.729694	0.413074
272912	nr79598	CN919599	C2 domain-containing protein; C2 domain-containing protein (sytC); CLB1 protein; n	contig_1144	95.45	22	0.17		-0.195356	-0.473918	-0.781016	-0.575502	-0.862972	-0.901602	-0.718416
143466	nr88712	CN890174	C2 domain-containing protein; C2 domain-containing protein; n=1; Oryza sativa (japonica cul	contig_1977	100	20	0.013		-1.07481	0.128835	0.133378	0.268725	0.907681	0.705164	0.90696
15017	nr82693	CN932072	C2 domain-containing protein; C2; n=1; Medicago truncatula|Rep: C2 -Medicago truncatula (Ba	contig_1134	100	47	9e-19		0.136486	-0.500325	-0.614734	-0.676961	-0.782217	-0.820559	-0.687013
138505	nr91077	CN893074	C2 domain-containing protein; Hypothetical protein; n=1; Arabidopsis tha	contig_916	100	16	3.2	yes	-0.888335	-0.380727	-0.492135	-0.66548	-0.422004	-0.356261	-0.139
133185	nr68667	CN892373	C2 domain-containing protein; P0543D10.14 gene product; C2 domain-containing protein; n=1;	contig_3381	95	40	7e-10		-0.331289	0.103049	0.118249	0.339684	-0.0973063	0.918976	0.485346
315946	nr82444	CN915850	C2 domain-containing protein; P0543D10.14 gene product; C2 domain-containing protein; n=1;	#N/A	#N/A	#N/A	#N/A	yes	-2.03525	-0.888254	-0.997426	-1.10641	0.111286	-0.270522	-0.185541
162764	nr91189	CN943135	C2 domain-containing protein; Phosphoribosylanthranilate transferase protein; n=1; Arabidop	contig_1379	90.91	33	0.003		0.737004	-0.00328401	0.431214	0.345787	0.720097	0.459613	0.464442
288990	nr10389	CN948931	C2 domain-containing protein; Protein piccolo (Aczonin); OSJNBb0020J19.7; Highly similar to	contig_2637	97.67	43	5e-14		-0.0854938	0.529325	0.496219	0.528175	0.69009	0.277691	0.133761
36076	nr17163	CN929242	C2 domain-containing protein; SDL-1 protein; n=1; Medicago truncatula|Rep: SDL-1 protein -M	contig_681	100	16	2.8	yes	-0.338322	0.504996	0.333312	0.293789	0.321524	-0.136608	-0.204819
193756	nr88171	CN860122	C2 domain-containing protein; shock protein SRC2; Shock protein SRC2 protein; n=1; Oryza sa	contig_4492	100	16	2.8	yes	-0.82126	-0.0873207	0.26584	-0.239329	-0.158055	-0.327147	-0.142158
154881	nr61995	CN900928	C2 domain-containing protein; SRC2; n=1; Glycine max|Rep: SRC2 -Glycine max (Soybean); Clus	contig_310	100	34	5e-11		-0.602326	-0.325411	0.0340406	0.55611	1.21464	0.809492	2.26889
153379	nr3874	CN900313	C2 domain-containing protein; Synaptotagmin-1 (Synaptotagmin I) (SytI) (p65); Synaptotagmin-1 (Synap	contig_2183	93.33	45	2e-10		0.116713	0.390009	0.150925	0.417561	0.28327	0.645263	0.396658
151578	nr62813	EB139753	C2 domain-containing protein; zinc finger and C2 domain protein; Hypothetical protein F5A18	contig_3133	100	18	0.18		-0.263115	-0.324236	-0.618757	-0.123701	-0.439641	-0.493832	-0.034951
14393	nr80204	CN931672	C3H2C3 RING finger protein; n=1; Oryza sativa (japonica cultivar-group)|	contig_3808	91.11	45	5e-08		-0.660946	-0.112517	-0.0566581	0.00683479	-0.107548	-0.0932397	-0.135853
63117	nr93066	CN849667	C3HC4 zinc finger containing protein, expressed; n=1; Oryza sativa (japonica cultivar-group	#N/A	#N/A	#N/A	#N/A	yes	0.598789	-0.0775247	-0.0294105	-0.425509	-0.343628	0.0309007	-0.0793454
136840	nr70394	CN893578	C-4 methylsterol oxidase (Methylsterol monooxygenase); sterol 4-alpha-methyl-oxidase 1 (SMO1); stero	contig_978	92.16	51	1e-11		-0.416033	0.282516	0.155652	0.256229	0.265376	0.302072	0.167565
180490	nr86518	EB147494	C5a peptidase precursor (SCP); subtilase family protein; Putaive subtilisin proteinase; n=1	contig_565	89.58	48	2e-07		-0.492801	0.663223	0.459198	0.350986	0.519644	0.557109	0.868836
267019	nr84692	EB151275	Ca(2+)-dependent nuclease; Staphylococcal nucleaseue family protein, expressed; n=3; Oryza	contig_3724	100	16	2.6	yes	0.356179	0.0956636	0.124926	0.914047	-0.142067	-0.311984	0.0649891
320924	nr73799	EG631305	Caffeic acid 3-O-methyltransferase (S-adenosysl-L-methionine:caffeic acid 3-O-methyltransferase) (CO	contig_3353	100	17	0.65		1.03339	-0.0225193	-0.0493486	-0.172381	-0.505466	-0.695613	-0.916924
321048	nr82967	EG631308	Caffeic acid 3-O-methyltransferase (S-adenosysl-L-methionine:caffeic acid 3-O-methyltransferase) (CO	contig_3367	100	16	2.6	yes	-0.749821	-0.580098	-0.408928	0.0494869	0.420694	0.523797	0.687427
229433	nr82967	EB123788	Caffeic acid 3-O-methyltransferase (S-adenosysl-L-methionine:caffeic acid 3-O-methyltransferase) (CO	contig_1929	95.24	21	0.0001		0.888651	0.810134	0.650362	0.939248	0.824305	0.321396	-0.177692
263145	nr68095	CN909351	calcineurin B protein 1 (CBL1); calcineurin B protein; calcineurin B protein 10 (CBL10); calcineurin	contig_2265	100	19	0.046		0.313207	-0.147274	-0.195345	-0.24498	-0.550745	-0.588859	-0.494132
69504	nr88771	CN851072	calcineurin B protein 10 (CBL10); calcineurin B protein 3 (CBL3); Calcineurin B protein 10; Cluster:	contig_2806	100	16	3.1	yes	-1.75094	-0.274698	-0.661542	0.0558277	-0.179629	0.122989	0.0473182
173537	nr63530	EB141872	calcineurin phosphoesterase family protein; Diphosphonucleotide phosphatase 1, expressed; n	contig_2149	93.75	48	4e-12		0.406604	-0.284822	-0.429261	-0.230079	-0.372618	-0.429338	-0.325251
297610	nr89180	CN915423	calcineurin phosphoesterase family protein; Diphosphonucleotide phosphatase 1, expressed; n	contig_965	92.86	28	0.012		-1.23986	0.0315437	-0.410904	-0.224627	-0.142843	0.126576	0.0983038
92215	nr67669	CN873993	calcineurin phosphoesterase family protein; Emb|CAB76911.1; n=1; Arabidopsis thaliana|Rep:	contig_2415	100	20	0.013		-0.739425	-0.279682	-0.831748	-0.69243	-0.747556	-0.556551	-0.461501
133220	nr68041	CN892396	calcineurin phosphoesterase family protein; PREDICTED: similar to vacuolar protein sorting	contig_2166	95.83	48	1e-14		0.433387	0.759994	0.843416	0.80958	0.445504	0.00454339	0.0182086
162971	nr66592	CN943278	calcineurin phosphoesterase family protein; purple acid phosphatase (PAP10); Purple acid ph	contig_791	95.83	24	0.013		0.318043	0.902837	1.0586	-0.211786	-0.244429	0.0216475	0.285575
254103	nr84931	CN912830	calcium binding EF hand family protein; Calcium binding EF hand protein; n=1; Oryza sativa	contig_1556	93.75	48	4e-12		0.8424	0.425732	0.430654	0.0764491	0.459607	0.197131	0.13393
147713	nr66724	CN895811	calcium binding EF hand family protein; Hypothetical protein At2g34020; n=1; Arabidopsis th	contig_4018	100	17	0.81		-0.881582	-0.0651088	-0.115538	0.247792	0.370793	0.474679	1.32424
87039	nr66723	CN870062	calcium binding EF hand family protein; Hypothetical protein At2g34020; n=1; Arabidopsis th	contig_2004	95.24	42	6e-11		-0.723068	0.127468	0.327687	0.338089	0.431487	0.668388	1.37478
248720	nr83685	CN910939	calcium binding EF hand family protein; protein phosphatase 2A 48 kDa regulatory subunit isoform 1;	contig_2029	95.56	45	8e-13		-0.528378	0.501146	0.368132	0.573087	0.59115	-0.121654	-0.381426
111505	nr76741	CN879732	calcium binding EF hand family protein; Sarcalumenin precursor; EH domain-containing protein 3; EH d	contig_3885	89.29	28	2.8		-0.356774	-0.0379816	-0.212169	-0.448911	-0.392839	0.0434309	0.261417
160356	nr69046	EB128695	calcium binding protein; calmodulin; n=1; Arabidopsis thaliana|Rep: calmo	contig_3677	100	18	0.17		0.611358	-0.074304	0.051487	0.177926	-0.164531	-0.149643	-0.417296
286405	nr67155	EE663851	calcium exchanger (CAX1); Vacuolar cation/proton exchanger 1b (Ca(2+)/H(+) exchanger 1b) (OsCAX1b);	contig_3604	100	16	2.6	yes	1.07721	-0.380731	0.0918951	0.0129921	-0.87404	-1.27864	-1.52932
182232	nr81533	CN905665	calcium-dependent protein kinase (CDPK); Calcium/calmodulin-dependent protein kinase type 1 (CaM kin	#N/A	#N/A	#N/A	#N/A	yes	-0.774233	0.447765	0.347777	0.319005	0.224693	-0.491351	-0.323885
11686	nr77890	EB109024	calcium-dependent protein kinase (CDPK); calcium-dependent protein kinase 19 (CDPK19); Calcium-depen	contig_274	97.92	48	5e-17		0.796801	-0.497201	-0.379813	-0.299494	-1.13259	-1.2565	-1.08931
103587	nr73107	CN880845	calcium-dependent protein kinase (CDPK); calcium-dependent protein kinase 19 (CDPK19); Calcium-depen	contig_2166	96.23	53	2e-17		-0.583182	-0.151439	-0.0239812	0.00633372	0.564817	0.577527	0.293349
246391	nr75451	CN903246	calcium-dependent protein kinase (CDPK); Calcium-dependent protein kinase 2 (PfCDPK2); Calcium/calmo	contig_4020	95.12	41	2e-10		-0.709955	-1.07256	-1.04637	-0.593228	-0.243028	-0.272582	-0.219064
58093	nr66822	EB175462	calcium-dependent protein kinase (CDPK); Calcium-dependent protein kinase 2 (PfCDPK2); Calcium/calmo	contig_2029	92.5	40	2e-07		-0.738639	0.129345	0.130374	0.348002	0.251184	-0.16771	-0.478524
257253	nr82794	EB155565	calcium-dependent protein kinase (CDPK); Calcium-dependent protein kinase 2 (PfCDPK2); calcium-depen	contig_1109	100	18	0.2		0.392241	-0.34877	-0.286395	-0.36829	-0.919851	-0.78871	-0.614673
138774	nr76788	EB136608	calcium-dependent protein kinase (CDPK); Calcium-dependent protein kinase 2 (PfCDPK2); Calcium-depen	contig_2367	93.75	48	3e-12		-1.71634	-1.12042	-0.986697	0.0232197	-0.218175	0.0375587	-0.150976
170831	nr73768	CN882588	calcium-dependent protein kinase (CDPK); Calcium-dependent protein kinase 2 (PfCDPK2); calcium-depen	contig_3874	100	26	3e-06		-0.423655	0.502678	0.463513	0.405818	0.275372	-0.242997	-0.16559
149691	nr68569	EB139151	calcium-dependent protein kinase (CDPK); Calcium-dependent protein kinase 2 (PfCDPK2); calcium-depen	contig_2343	97.78	45	3e-15		0.332027	0.306852	0.311858	0.167715	0.533714	0.188212	0.245844
186867	nr5823	EB149995	calcium-dependent protein kinase (CDPK); calcium-dependent protein kinase; calmodu	contig_1166	90.32	31	0.042		-1.31472	-1.07285	-0.776071	-1.69655	-1.58727	-0.828519	-0.769595
187681	nr5913	EE663623	calcium-transporting ATPase 8, plasma membrane-type (Ca(2+)-ATPase isoform 8 (ACA8)); calcium-transp	contig_148	87.18	39	0.052		0.0743927	0.442141	0.449144	0.430537	0.417613	0.238853	-0.119447
98866	nr88910	EB122431	calcium-transporting ATPase, plasma membrane-type (Ca(2+)-ATPase (ACA12)); calcium-transporting ATPa	contig_3541	100	16	2.7	yes	0.169413	1.62907	2.55289	0.560797	0.0586766	0.28824	0.988844
170602	nr85722	EB141014	calcium-transporting ATPase, plasma membrane-type (Ca2+-ATPase (ACA9)); calcium-transporting ATPase	contig_3746	86.67	45	0.003		0.0177803	0.571883	0.361672	0.46142	0.480299	0.648153	0.620225
184744	nr79900	EB147968	Callus associated protein; n=1; Nicotiana tabacum|Rep: Callus associated protein -Nicotiana	contig_3678	100	17	0.65		-2.07362	-1.19767	-0.953511	-0.892637	-0.460622	-0.339898	-0.212916
111050	nr83383	CN871047	Calmodulin (CaM); calcium binding protein; Calcium binding EF-hand; n=1; Medicago truncatul	contig_1379	100	16	2.8	yes	0.934188	0.446906	0.660253	0.181121	0.12405	0.139041	0.359579
151936	nr62766	EB128051	Calmodulin (CaM); calmodulin; Calmodulin; n=74; Metazoa|Rep: Calmodulin -Homo sapiens (Huma	contig_1359	94.44	36	2e-07		0.0970865	0.135467	-0.154234	-0.179493	0.121607	-0.225777	0.579837
153803	nr68621	CN900448	Calmodulin (CaM); calmodulin-2/3/5 (CAM5) (TCH1); calmodulin; Calmodulin; n=11; Euglenozoa|	contig_4009	100	16	2.8	yes	-0.534871	-0.741128	-0.692475	-0.444717	-0.213471	-0.13311	-0.011898
224125	nr90065	EE663778	Calmodulin (CaM); unknown protein; calmodulin protein; Calmodulin (CaM) (Ci-CaM); Calmodulin 4 (Calc	contig_2185	100	17	0.72		0.501322	0.349022	0.361891	0.217863	0.26747	0.307554	0.594293
161423	nr83708	EB129028	calmodulin binding family protein	contig_3103	91.43	35	0.0002		0.400786	0.0711377	0.472015	0.381243	0.566986	0.818918	0.0333491
144426	nr67707	CN884924	calmodulin binding family protein; Calmodulin binding family protein, expressed; n=1; Oryza	contig_3365	100	17	0.7		-0.250493	-0.242549	-0.076978	-0.324734	-0.159081	-0.57688	0.185971
2829	nr70225	CN921505	calmodulin binding family protein; F6F9.8 protein; n=5; Arabidopsis thaliana|Rep: F6F9.8 pr	contig_185	95.12	41	2e-10		0.71264	-0.00929024	0.0248765	0.180399	0.307475	0.129067	-0.149773
185334	nr85202	EB148551	calmodulin binding family protein; Hypothetical protein F28P22.14; n=1; Arabidopsis thalian	contig_3930	95.92	49	3e-15		-0.252303	0.413929	-0.24296	0.469393	0.458037	0.77789	0.475571
33159	nr77258	CN928680	calmodulin binding family protein; IQ calmodulin binding region; n=1; Medicago truncatula|R	contig_2166	89.36	47	9e-07		-0.268773	0.533239	0.49675	0.582719	0.849949	0.185985	-0.173779
155364	nr70371	CN901040	calmodulin binding family protein; Os05g0123200 protein; n=2; Oryza sativa (japonica cultiv	contig_3778	96.77	31	7e-07		-0.860953	-0.58869	-0.845415	-0.539077	-0.549183	-0.728575	-0.496368
144002	nr68384	EB140796	calmodulin binding family protein; Os05g0123200 protein; n=2; Oryza sativa (japonica cultiv	contig_255	93.62	47	1e-11		0.00731051	0.323023	0.0360391	0.569137	0.580486	0.762622	0.740176
150038	nr70371	CN897794	calmodulin binding family protein; Os05g0123200 protein; n=2; Oryza sativa (japonica cultiv	#N/A	#N/A	#N/A	#N/A	yes	3.22749	-0.0516066	-0.194014	0.149285	1.77391	0.345743	-1.05604
179683	nr5268	EE663601	calmodulin binding protein; calmodulin binding protein; n=1; Oryza sativa (japonic	contig_785	100	20	0.011		-1.02676	0.294323	-0.0332013	0.0893163	0.372881	-0.414128	-0.494142
33612	nr12491	CN929003	calmodulin binding protein; Arabidopsis thaliana genomic DNA, chromosome 5, P1 clone:MSN9;	contig_390	87.04	54	4e-06		-0.606749	0.273852	0.117673	0.293019	0.370147	-0.323049	-0.210803
6266	nr56017	CN937226	calmodulin binding protein; Calmodulin binding transcription activator 3 (Signal-responsive protein	contig_1067	89.58	48	2e-07		7.83e-05	0.138988	0.178366	-0.0735315	-0.256068	-0.242353	-0.303766
233010	nr80828	CN878683	calmodulin binding protein; Calmodulin binding transcription activator 3 (Signal-responsive protein	contig_2726	92.59	27	0.046		1.07742	0.263833	0.434927	0.24247	0.258176	0.218536	0.463913
63461	nr80828	CN849761	calmodulin binding protein; Calmodulin binding transcription activator 3 (Signal-responsive protein	contig_2726	95.83	48	1e-14		0.249034	0.730593	0.233194	0.815626	0.929009	0.660908	0.707966
117116	nr1043	EE663692	calmodulin binding protein; Hypothetical protein; n=1; Medicago truncatula|Rep: Hypothetica	#N/A	#N/A	#N/A	#N/A	yes	0.227408	0.358403	0.44996	0.0620479	0.399855	0.425629	0.125227
285738	nr65651	EE663842	calmodulin; Hypothetical protein B1147A04.15; n=1; Oryza sativa (japonica cultivar-group)|R	contig_4278	90.24	41	1e-05		0.531805	0.114217	0.152933	-0.0761587	-0.000957639	-0.0613857	0.330634
148416	nr3141	CN896721	Calponin actin binding; Kinesin, motor region; n=1; Medicago truncatula|Rep: Calponin actin	contig_3360	95	20	2.6		-0.299021	0.502804	0.406068	0.864583	0.760109	0.346736	0.00620501
171577	nr64421	EB141319	Calreticulin precursor; calreticulin; calreticulin 3 (CRT3); calreticulin; n=1; Or	contig_309	95.92	49	3e-15		1.28135	0.124051	0.422483	0.221095	0.376506	-0.122705	-0.112121
290137	nr64421	EB142034	Calreticulin precursor; calreticulin; calreticulin 3 (CRT3); calreticulin; n=1; Or	contig_309	94.55	55	3e-16		1.31811	0.188699	0.343746	0.225193	0.418447	-0.0274491	-0.168219
15525	nr84041	CN932395	CAMP receptor protein; n=2; Dictyostelium discoideum|Rep: CAMP receptor protein -Dictyostel	contig_158	95	40	8e-10		-0.433305	0.659451	0.257868	0.569455	0.613803	-0.0827605	-0.124386
215811	nr74889	CN946671	CAO protein; Probable signal recognition particle 43 kDa protein, chloroplast precursor; n=	contig_1923	100	18	0.17		-0.623333	-0.705015	-0.601903	-0.213456	-0.183827	-0.388612	-0.293332
297161	nr10621	CN915160	Carbamoyl-phosphate synthase large chain (Carbamoyl-phosphate synthetase ammonia chain); ca	contig_1819	87.18	39	0.042		1.20689	0.0579727	0.696077	0.0839648	0.325678	0.341459	-0.139218
279301	nr79888	CN910700	Carbamoyl-phosphate synthase small chain (Carbamoyl-phosphate synthetase glutamine chain); anthranil	contig_2860	93.75	32	3e-07		0.355939	-0.515659	-0.373551	-0.344353	-0.526658	-0.398692	-0.236975
254364	nr77835	CN913007	carbohydrate kinase family; not determined by homology or experimentation ; hypothetical or unknown	contig_2351	100	17	0.85		0.0131891	-0.30431	-0.223824	-0.213814	-0.54423	-0.165252	-0.186643
109467	nr521	CN880381	Carbon catabolite derepressing protein kinase; CBL-interacting protein kinase 9 (CIPK9); Serine/thre	#N/A	#N/A	#N/A	#N/A	yes	1.32999	0.26643	0.51027	0.00794504	-1.60519	0.11357	-0.0420816
267647	nr9588	EB152342	carbonic anhydrase (carbonate dehydratase); carbonic anhydrase 1, chloroplast (carbonate dehydratase	contig_1250	100	16	3.3	yes	0.142757	0.62474	0.108163	0.617882	0.322155	0.19151	0.0399467
121386	nr70616	EB135086	carbonic anhydrase (carbonate dehydratase); carbonic anhydrase 1, chloroplast (carbonate dehydratase	contig_3066	100	49	6e-20		-0.380465	2.11042	2.00796	1.20491	1.07178	-0.723277	-0.645559
117012	nr64137	CN878972	carbonic anhydrase (carbonate dehydratase); carbonic anhydrase family protein (carbonate dehydratase	contig_383	94.29	35	7e-07		-0.667463	-0.161455	-0.331686	-0.434168	-0.571166	-0.0479963	-0.432491
213859	nr6521	EB157423	carbonic anhydrase (carbonate dehydratase); Carbonic anhydrase, chloroplast precursor (Carbonate deh	contig_383	90	40	4e-05		-0.412898	-0.39011	-0.591936	-0.549575	-0.0380643	0.0923671	0.254363
43229	nr89736	CN855945	carbonic anhydrase family protein; dioscorin class A precursor; dioscorin class A;	contig_2336	92.59	27	0.052		0.983107	-0.645536	-0.241985	-0.345534	-2.17926	-1.82938	-2.51121
254768	nr94525	CN913149	carbon-nitrogen hydrolase family protein; Hydrolase, carbon-nitrogen family protein, expres	contig_3879	100	17	0.81		-0.0141384	0.252355	0.352147	0.281778	0.0670679	0.477086	0.684734
226895	nr96992	EB123506	Carbonyl reductase [NADPH] 1 (NADPH-dependent carbonyl reductase 1); Short chain dehydrogen	contig_3918	91.3	46	1e-08		-0.544685	-0.457605	-0.25975	-0.432918	-0.366323	-0.285544	0.0771708
265522	nr82824	EB151933	Carbonyl reductase [NADPH] 1 (NADPH-dependent carbonyl reductase 1); Short chain dehydrogen	contig_2995	95.56	45	8e-13		-0.946745	-0.465699	-0.655542	0.251855	0.532585	-0.281227	0.107135
92038	nr60058	CN873879	CarD transcriptional regulator family protein, expressed; n=1; Oryza sativa (japonica culti	contig_364	93.75	32	4e-05		0.211048	0.617486	0.759136	0.931969	1.13227	0.918105	0.66879
267943	nr9627	EB152438	Carnitine O-palmitoyltransferase 2, mitochondrial precursor (Carnitine palmitoyltransferase II) (CPT	contig_3960	96	25	0.003		-0.345156	-0.259963	-0.331174	-0.493097	-0.669669	-0.505617	-0.127584
244417	nr71872	CN902541	Carnitine operon protein caiE; bacterial transferase hexapeptide repeat-containing protein; Cluster:	contig_175	95.45	44	3e-12		0.328428	-0.177033	-0.0382807	-0.277232	-0.410249	-0.265799	-0.0524599
155010	nr62378	EB140342	Carnitine operon protein caiE; bacterial transferase hexapeptide repeat-containing protein; Cluster:	contig_2358	95.74	47	5e-14		-0.517376	-0.614611	-0.362857	-0.150972	-0.0322796	-0.154551	-0.210249
218129	nr85941	CN948127	Casein kinase I isoform alpha (CKI-alpha) (CK1); casein kinase; Casein kinase I isoform delta (CKI-d	contig_131	96.97	33	1e-09		-0.239155	-0.475216	-0.344147	-0.409942	-0.18866	-0.233514	-0.184865
164102	nr69755	CN944046	casein kinase II beta chain; Casein kinase II subunit beta (CK II beta); Casein kinase II subunit be	contig_2265	94.87	39	2e-12		-0.689633	-0.806871	-0.608861	-0.317336	-0.24548	-0.382734	-0.236839
246546	nr69220	EB145946	casein kinase II beta chain; Casein kinase II subunit beta (CK II beta); Casein kinase II subunit be	contig_3240	96.23	53	2e-17		-1.32349	-1.02011	-0.868914	-0.405129	0.108074	0.119744	-0.165701
253678	nr72448	CN912556	casein kinase; Casein kinase I isoform alpha (CKI-alpha) (CK1); Casein kinase I; Protein ki	contig_802	88.89	45	1e-05		-1.34444	-0.794414	-1.07855	0.13254	0.0988531	-0.0527485	0.0901758
139760	nr72596	EB126708	casein kinase; Casein kinase I; Casein kinase I isoform alpha (CKI-alpha) (CK1); OSJNBb0070J16.10; C	contig_806	86.96	46	0.0007		-0.19259	0.70975	1.07544	0.456487	0.836969	0.620585	0.885805
137703	nr72355	CN889637	casein kinase; Casein kinase I; protein kinase (ADK1); Casein kinase I isoform alpha (CKI-alpha) (CK	contig_4000	100	17	0.65		-1.54311	-1.3895	-1.31767	-1.01861	-1.18555	-0.715154	-0.579422
229361	nr61394	CN878219	Catalase isozyme 1; catalase 3 (SEN2); Catalase; P0036E06.27-1 gene product; Catalase isozyme 2; Clu	contig_3193	91.11	45	5e-08		-2.489	-0.997716	-0.952258	-0.460532	-0.501428	-0.460227	-0.312004
184385	nr61638	EB147618	Catalase; Catalase isozyme 2; Catalase isozyme 1; catalase 3 (SEN2); P0036E06.27-1 gene product; Cat	contig_3193	88.68	53	6e-08		-3.09724	-1.64845	-1.62722	-0.761337	-0.713227	-0.867787	-0.421169
188644	nr61638	CN929312	Catalase; Catalase isozyme 2; Catalase isozyme 1; catalase 3 (SEN2); P0036E06.27-1 gene product; Cat	contig_3193	92.11	38	3e-06		-3.10255	-1.38224	-1.23656	-0.444264	-0.55748	-0.629318	-0.671094
166024	nr61638	CN945379	Catalase; Catalase isozyme 2; Catalase isozyme 1; catalase 3 (SEN2); P0036E06.27-1 gene product; Cat	contig_3193	92.11	38	3e-06		-3.54787	-1.51639	-1.32332	-0.635775	-0.510408	-0.878363	-0.443629
185765	nr93803	EB148977	Catalase; n=1; Aspergillus oryzae|Rep: Catalase -Aspergillus oryzae; Peroxidase/ca	contig_32	100	17	0.67		0.316931	0.548751	0.536875	0.36896	0.519124	0.645666	0.116748
272620	nr66425	CN919425	cathepsin B cysteine protease; cathepsin B protease; n=1; Pisum sativum|Rep: Putat	contig_3766	92.68	41	5e-08		-0.431539	-0.2135	-0.334354	-0.336963	-0.189558	-0.0925378	-0.31525
110383	nr697	CN879999	Cathepsin D precursor; aspartyl protease family protein; aspartic protease; Aspartic protei	contig_2272	100	16	2.6	yes	-1.43225	-0.737799	-0.783454	-0.576485	-0.168985	-0.299408	-0.240102
43467	nr75755	EB113595	cation efflux family protein (metal tolerance protein (MTPc1)); Metal tolerance protein C1 (AtMTPc1)	contig_1878	90.91	33	0.003		-0.594706	0.188688	0.381649	0.366804	0.337038	0.124851	0.317389
173012	nr86516	CN884054	cation efflux family protein; cation transporter/ efflux permease; n=1; Arabidopsis thalian	contig_3420	100	18	0.17		-0.677993	0.486164	0.165694	0.712347	0.769672	0.194473	-0.0817716
253961	nr8493	CN912740	Cation-transporting ATPase pacS; Copper-transporting ATPase 1 (Copper pump 1) (Menkes disease associ	contig_3406	93.33	45	2e-10		-0.198727	0.211177	-0.19678	0.206979	0.53229	0.681257	0.835106
9609	nr60764	CN923843	cation-transporting ATPase; ATPase E1-E2 type family protein (haloacid dehalogenase hydrolase famili	contig_2529	93.33	45	2e-10		-0.0186438	0.16595	-0.233733	0.396222	0.269264	0.624935	0.57263
120766	nr87544	CN890755	CBL-interacting protein kinase 19 (CIPK19); CBL-interacting serine/threonine protein kinase	contig_938	100	18	0.17		-0.340851	0.365156	0.577262	0.428431	0.650046	0.433704	0.0893072
138559	nr69501	CN893108	CBL-interacting protein kinase 3 (CIPK3); 5'-AMP-activated protein kinase catalytic subunit alpha-2	contig_4110	100	17	0.65		0.449698	0.266755	0.425032	-0.00714293	-0.193491	-0.563099	0.11576
23675	nr84148	EB112313	CBL-interacting protein kinase 9 (CIPK9); CBL-interacting protein kinase 2 (CIPK2); Serine/	#N/A	#N/A	#N/A	#N/A	yes	-0.777298	-0.142007	0.178937	-0.206657	0.167286	0.104147	0.322459
27947	nr10032	CN925672	CBL-interacting protein kinase 9 (CIPK9); serine/threonine kinase; Calcineurin B interactin	contig_2200	100	17	0.65		0.731421	-0.0809085	0.221419	0.124392	0.296275	0.393561	0.265489
247192	nr8164	EB152929	CBS domain-containing protein (octicosapeptide/Phox/Bemp1 (PB1) domain-containing protein); Cluster:	#N/A	#N/A	#N/A	#N/A	yes	2.36584	1.83027	2.65065	1.88293	1.74147	2.09171	1.92248
250597	nr75907	CN911221	CBS domain-containing protein; YZ1; n=1; Oryza sativa (japonica cultivar-group)|Re	contig_983	93.88	49	8e-13		-1.15202	-0.283001	-0.341328	-0.0292476	0.193328	0.154029	-0.118437
180877	nr73642	CN904870	CBS domain-containing protein; CBS domain containing protein; n=1; Oryza sativa (japonica c	contig_1648	91.84	49	2e-10		-0.748277	0.0435981	-0.943683	-0.627541	-0.776282	-0.193107	-0.0618835
253931	nr74546	CN912718	CBS domain-containing protein; Hypothetical protein OSJNBa0014C03.12; n=	contig_984	95.45	22	0.2		0.149077	0.324531	0.0401944	0.364744	0.553256	0.43587	0.0493248
150221	nr3429	CN897902	CBS domain-containing protein; Hypothetical protein; n=1; Medicago trunc	contig_1937	88.57	35	0.042		-0.728089	-0.653765	-0.424176	-0.585215	-0.796647	-0.540781	-0.656248
151525	nr74547	CN898725	CBS domain-containing protein; Hypothetical protein; n=1; Medicago trunc	contig_172	97.14	35	4e-09		0.276303	-0.317227	-0.100379	0.158688	-0.364736	-0.501678	-0.478405
135945	nr90680	CN892642	CCA-adding enzyme (tRNA nucleotidyltransferase) (tRNA adenylyl-/cytidylyl-transferase) (tRNA CCA-pyr	contig_3940	92.11	38	3e-06		-0.515365	0.886001	0.743842	0.894171	0.964285	0.0934356	-0.300853
220588	nr68856	EB132350	CCAAT-box binding transcription factor Hap5a; CONSTANS interacting protein 2a; n=1; Solanum	contig_2149	91.84	49	2e-10		1.03785	0.0642512	0.271242	0.122971	0.147882	-0.0375182	0.310519
109417	nr72505	EB124988	CCAAT-box binding transcription factor Hap5a; Nuclear transcription factor Y subunit gamma (Nuclear	contig_3420	96.3	27	0.0002		0.347708	-0.677266	-0.406674	-0.291516	-0.55639	-0.504627	0.0446703
163494	nr72504	EB129704	CCAAT-box binding transcription factor Hap5a; Nuclear transcription factor Y subunit gamma (Nuclear	contig_3420	91.84	49	2e-10		0.450185	-0.128256	-0.118257	0.147277	0.0962467	-0.092667	0.191744
287113	nr71201	CN872980	CcmFC protein; n=13; Poaceae|Rep: CcmFC protein -Triticum aestivum (Wheat); Cytoch	contig_4362	91.3	46	1e-08		-0.621108	-0.445609	-0.626038	-0.855522	-0.896151	-1.00461	-0.573183
126806	nr74553	CN896182	Cdc2 protein kinases; n=1; Oryza sativa (japonica cultivar-group)|Rep: C	#N/A	#N/A	#N/A	#N/A	yes	0.76837	-0.158616	0.0721859	0.43258	-0.267288	-0.208642	-0.347512
148785	nr3212	CN896960	CDC45 (Cell division cycle 45)protein; n=1; Arabidopsis thaliana|Rep: CDC45 (Cell division	contig_1917	91.49	47	3e-09		-0.385381	-0.550357	-0.45222	0.118065	0.870113	-0.0473131	-0.107648
93516	nr76853	EB121779	CDNA FLJ12564 fis, clone NT2RM4000833; n=18; Amniota|Rep: CDNA FLJ12564 fis, clone NT2RM400	contig_2150	95	40	8e-10		0.450543	0.181131	0.434899	0.176278	0.099904	0.190643	0.0387086
166028	nr86163	CN945383	CDP-alcohol phosphatidyltransferase family protein; P0557A01.7; T4B21.19 protein; n=2; Arab	contig_3874	94.44	36	2e-07		0.406747	-0.52274	0.0475214	-0.236629	-0.945864	-0.725861	-0.120619
87969	nr71403	EB120295	cell death associated protein; Cell death associated protein; n=1; Oryza	contig_2343	100	17	0.67		-1.23819	-0.934662	-0.80126	-1.35342	-1.10071	-0.593894	-0.703782
226704	nr73168	CN877641	cell death suppressor protein; Vanillate O-demethylase oxygenase subunit (4-hydroxy-3-methoxybenzoat	contig_2853	95.74	47	6e-14		-1.07239	-0.00263801	-0.068203	0.406355	0.651629	0.254406	0.228457
185444	nr90968	EB148660	Cell division control protein 2 homolog (p34 protein kinase) (Cyclin-dependent kinase 1) (CDK1); pro	contig_2185	95.56	45	8e-13		-0.829001	-0.321677	-0.623287	0.0122031	0.284781	-0.0748691	0.400514
5126	nr70186	EB107042	Cell division control protein 2 homolog (p34cdc2); cell division protein kinase; Cell division contr	#N/A	#N/A	#N/A	#N/A	yes	-0.36893	-0.0602164	0.123264	0.0426185	-0.00652213	-0.300005	-0.304477
93456	nr96037	EB121751	Cell division control protein 68; transcriptional regulator; OSJNBb0062H02.2; Transcription	contig_301	93.18	44	7e-10		0.729993	0.696018	0.696779	0.871331	0.813671	0.155589	0.135549
72233	nr57575	CN861438	Cell division protein ftsH homolog, chloroplast precursor; FtsH protease; Cell division pro	contig_3420	87.5	48	5e-05		0.193207	-0.189588	-0.158199	-0.263401	-0.36576	-0.0526198	0.0844309
47624	nr93240	CN858864	cell division protein FtsH3; FtsH protease	contig_3972	100	17	0.67		0.154942	-0.494451	-0.404658	-0.638314	-1.4234	-1.225	0.00177745
93978	nr71791	CN874847	Cell division protein ftsY; signal recognition particle receptor; signal recognition particle protei	contig_782	97.67	43	5e-14		-0.262355	0.313087	0.171952	0.134149	-0.0969354	0.147053	0.329816
26636	nr72781	EB112401	Cell elongation protein DIMINUTO (Cell elongation protein Dwarf1); cell elongation protein (DWARF1)	contig_210	89.8	49	5e-08		0.761092	0.0106417	-0.230034	-0.101681	-0.346093	-0.41048	-0.42497
109583	nr564	EB124942	Cell elongation protein DIMINUTO (Cell elongation protein Dwarf1); cell elongation protein (DWARF1)	contig_210	85.71	49	0.003		0.879789	0.152207	0.474581	0.372866	0.335175	0.236682	-0.0954101
223123	nr7198	EB122799	Cellular nucleic acid binding protein (CNBP) (Zinc finger protein 9); cold-shock DNA binding family	#N/A	#N/A	#N/A	#N/A	yes	-0.478591	-0.577895	-0.586036	-0.885546	-0.661738	-0.449788	-0.110693
139679	nr94940	CN937929	cellulose synthase family protein; Hypothetical protein AT4g24010; n=1; Arabidopsis thalian	contig_3139	97.5	40	3e-12		-1.77319	-0.108719	-0.440331	-0.513292	0.0611544	0.117359	-0.40422
315839	nr89635	CN915781	cellulose synthase, catalytic subunit; cellulose synthase family protein; Cellulose synthase A catal	contig_3090	88.89	45	1e-05		0.611233	0.956278	0.308671	0.637797	0.713569	0.567701	0.966944
176390	nr79029	CN901914	cellulose synthase, catalytic subunit; cellulose synthase family protein; cellulose synthase-8; Cell	contig_1525	95.92	49	3e-15		0.897619	0.561225	0.390865	0.276694	0.438945	0.552501	-0.120374
171407	nr86575	CN882980	cellulose synthase, catalytic subunit; cellulose synthase-8; Cellulose synthase A catalytic subunit	contig_2592	93.18	44	8e-10		-1.18083	-0.106842	4.79e-05	-0.769837	-0.921927	-0.574866	-0.421373
150289	nr87270	CN897941	cellulose synthase, catalytic subunit; cellulose synthase-8; Cellulose synthase A catalytic subunit	contig_2922	90.24	41	1e-05		-0.381339	0.727288	0.644481	-0.279733	-0.315181	0.00778982	-0.0254003
152325	nr3706	CN898844	cellulose synthase, catalytic subunit; cellulose synthase-8; Cellulose synthase A catalytic subunit	contig_1444	91.11	45	5e-08		-0.054811	0.326934	0.726309	2.00701	2.77378	2.21437	1.66174
147068	nr91153	CN895423	cellulose synthase, catalytic subunit; cellulose synthase-8; Cellulose synthase BoCesA4a; n	contig_2617	97.78	45	3e-15		-0.839175	0.0653705	0.258914	-0.41675	-0.417209	-0.210328	-0.0125925
165695	nr81548	CN945145	cellulose synthase, catalytic subunit; Hypothetical protein AT4g24010; n=1; Arabidopsis tha	contig_3139	94.12	34	3e-06		-0.711779	-0.206542	-0.346061	-0.303704	-0.197316	-0.0959495	-0.803416
257046	nr69880	CN907991	centromere/microtubule binding protein; Centromere/microtubule binding protein CBF5 (Centromere bind	contig_3227	96.77	31	7e-07		0.297237	-0.22219	-0.249385	-0.282859	-0.531505	-0.393737	-0.226622
262979	nr9092	CN909253	Centromeric histone; n=2; Brassicaceae|Rep: Centromeric histone -Crucihimalaya himalaica (R	#N/A	#N/A	#N/A	#N/A	yes	-1.07583	0.210822	-0.104111	0.214147	-0.0851875	-0.424108	-0.460189
9257	nr69632	EB108406	CER1 protein; CER1; Gl1 protein; n=1; Oryza sativa (japonica cultivar-group)|Rep:	contig_2276	94.55	55	3e-16		0.831192	-0.396723	-0.545102	-0.55763	-0.497351	-0.342082	-0.394762
14905	nr72941	CN931994	CER1 protein; CER1; Gl1 protein; n=1; Oryza sativa (japonica cultivar-group)|Rep:	contig_2274	94.12	51	6e-14		1.90786	-0.18921	-0.0113369	-0.414624	-0.308724	-0.0910397	-0.482414
151316	nr73157	CN898597	ceramidase family protein; Neutral/alkaline nonlysosomal ceramidase; n=1; Medicago truncatu	contig_1600	92.16	51	2e-11		0.976698	0.190246	0.153148	0.176528	-0.0871796	0.16829	0.248798
263766	nr92618	CN909776	CGI-144 protein; CGI-144 protein; n=1; Solanum lycopersicum|Rep: CGI-144 protein -Solanum l	contig_117	93.18	44	9e-10		0.626706	0.212002	0.291921	0.0636081	0.355526	0.225089	0.0116743
170309	nr96090	CN882227	Cgi67 serine protease; Protein At5g38220; n=1; Arabidopsis thaliana|Rep:	contig_686	100	16	2.6	yes	0.489675	1.15197	1.33626	0.995378	0.864597	0.586601	0.434147
173776	nr62906	CN884398	chalcone synthase; Chalcone synthase (Naringenin-chalcone synthase); Chalcone synthase 2 (Naringenin	contig_1562	95.83	24	0.011		0.125801	1.40827	1.39757	1.67308	1.56011	1.63625	1.68354
111468	nr63237	CN879754	chalcone synthase; Chalcone synthase (Naringenin-chalcone synthase); Chalcone synthase 2 (Naringenin	contig_4391	100	17	0.72		1.03347	2.26232	2.01503	2.67922	3.05404	2.83764	1.77737
163480	nr62906	EB129698	chalcone synthase; Chalcone synthase (Naringenin-chalcone synthase); Chalcone synthase 2 (Naringenin	contig_1562	92.11	38	3e-06		0.648826	3.15254	2.99296	3.12408	3.56389	3.52258	3.01975
266186	nr9438	CN917723	chalcone synthase; Chalcone synthase (Naringenin-chalcone synthase); Chalcone synthase 8 (Naringenin	contig_2260	94.59	37	5e-08		0.176332	0.480493	0.347519	0.465252	0.501887	-0.0195574	0.0114429
163681	nr62516	EB129769	chalcone synthase; Chalcone synthase 2 (Naringenin-chalcone synthase 2); Chalcone synthase (Naringen	contig_1562	93.48	46	5e-11		0.482686	2.71464	2.77034	2.88563	3.02327	2.63776	2.25533
14101	nr69606	EB109779	Chaperone clpB; ATP-dependent Clp protease ATP binding subunit (ClpC); Chaperone clpB 2; Clp amino t	contig_2171	92.31	39	7e-07		-0.573661	-0.300967	-0.367012	0.743495	0.631466	-0.118299	0.302166
165382	nr62194	EB130302	Chaperone clpB; ATP-dependent Clp protease ATP binding subunit clpA; ATP-dependent Clp protease ATP	contig_185	100	16	3.2	yes	-0.41512	-0.739802	-0.953214	-0.704059	-2.51951	-0.464705	-0.646995
142877	nr67326	CN939822	Chaperone clpB; Chaperone clpB 1; Chaperone clpB 2; ATP-dependent Clp protease ATP binding subunit (	contig_403	93.75	48	3e-12		-0.176292	-0.561009	-0.381446	1.10225	0.798818	0.0242286	0.412512
29564	nr67326	EB111265	Chaperone clpB; Chaperone clpB 1; Chaperone clpB 2; ATP-dependent Clp protease ATP binding subunit (	#N/A	#N/A	#N/A	#N/A	yes	-1.06108	-0.23319	-0.155617	0.974149	0.843297	-0.0442149	0.210148
27700	nr61474	EB112708	Chaperone clpB; heat shock protein 100 (HSP100) (heat shock protein clpB) (HSP100/ClpB); heat shock	contig_3125	97.37	38	6e-11		-0.960836	-0.657511	-0.812366	-0.858445	-0.804428	-0.65287	-0.777707
222791	nr99009	CN876241	chaperone protein dnaJ; At2g24395; n=1; Arabidopsis thaliana|Rep: At2g24395 -Arabidopsis th	contig_3443	100	17	0.7		-0.626389	-0.63132	-0.541179	-0.443436	-0.845915	-0.404119	-0.28574
70791	nr84023	CN861852	chaperone protein dnaJ; Chaperone protein dnaJ; n=1; Oryza sativa (japon	contig_3421	100	16	3.2	yes	-0.0827243	0.966257	0.407058	0.654598	0.694498	0.137261	-0.201498
145006	nr76207	CN894177	Chaperone protein dnaJ; DNAJ heat shock N-terminal domain-containing protein (sec63 domain-containin	contig_3110	91.3	23	0.002		0.378338	-0.0504846	-0.237476	-0.237866	-0.447193	-0.127815	-0.0146892
180806	nr5374	EB143091	Chaperone protein dnaJ; DNAJ heat shock protein; DNAJ heat shock family protein; DNAJ heat shock N-t	contig_1420	93.62	47	1e-11		-0.189762	0.433658	0.23529	0.40917	0.758329	0.698652	0.0746253
266086	nr88743	CN917663	Chaperone protein dnaJ; heat shock protein 40; DNAJ heat shock protein; DNAJ heat shock family prote	contig_2075	100	16	0.5	yes	0.12199	1.1226	1.2869	0.645363	0.678228	0.524453	0.730157
175282	nr5125	CN904069	Chaperone protein dnaK (Heat shock protein 70) (Heat shock 70 kDa protein) (HSP70); Chaperone protei	contig_4394	87.23	47	0.0002		0.0769923	-0.662611	-0.474572	-0.422899	-0.314508	-0.487521	-0.396475
154837	nr68119	#N/A	chitinase; OJ1081_B12.117 gene product; chitinase precursor; LP6; n=1; Pinus taeda|Rep: LP6	#N/A	#N/A	#N/A	#N/A	yes	0.313969	-0.616342	-0.339239	0.425081	1.31389	1.18692	0.387922
255506	nr84999	CN916577	Chitobiosyldiphosphodolichol beta-mannosyltransferase (GDP-mannose-dolichol diphosphochitobiose mann	#N/A	#N/A	#N/A	#N/A	yes	1.09427	0.422691	0.38327	-1.11273	0.483723	0.450637	-0.712789
267169	nr80885	CN916122	Chloride channel protein 3 (ClC-3); Chloride channel protein 6 (ClC-6); Chloride channel protein 7 (	contig_791	92.86	42	1e-08		2.65209	3.86555	3.33826	2.37825	2.44209	1.58396	0.776291
223109	nr7194	EB122795	Chloride channel protein 7 (ClC-7); chloride channel; OSJNBa0033G05.20; chloride channel protein; Cl	contig_4217	100	16	2.8	yes	-0.265469	0.306251	0.524115	0.577992	0.233402	-0.14393	-0.225681
29986	nr10728	CN927673	chloride channel; OSJNBa0033G05.20; chloride channel protein; chloride channel pro	contig_2390	89.36	47	8e-07		-0.136467	-0.38527	-0.157427	-0.186458	-0.451197	-0.40975	-0.0122135
185881	nr61637	EB149092	Chlorophyll a-b binding protein of LHCII type I, chloroplast precursor (CAB) (LHCP); P0406F06.33 gen	contig_483	91.3	46	1e-08		1.38396	0.716362	1.58486	2.1612	2.53722	1.42218	1.3913
160065	nr65068	CN941348	chloroplast ADP, ATP carrier protein (ADP, ATP translocase) (adenine nucleotide translocase); Cluste	contig_637	100	49	6e-20		-1.04035	-0.777198	-0.821819	-1.11298	-1.17283	-0.921938	-0.18499
217926	nr6793	CN948006	Chloroplast channel forming outer membrane protein; n=1; Pisum sativum|R	contig_821	95.45	22	0.17		0.218327	-0.0501114	-0.330903	-0.0960382	-0.308407	-0.112329	-0.208526
289124	nr82686	CN949016	chloroplast nucleoid DNA binding protein cnd41; aspartyl protease family protein; Aspartic	contig_3359	100	16	2.6	yes	-1.03956	-1.00106	-1.06928	-1.02556	-1.4223	-0.967652	-1.07405
87002	nr82686	CN870037	chloroplast nucleoid DNA binding protein cnd41; aspartyl protease family protein; Aspartic	contig_944	95.45	44	3e-12		0.175572	1.1275	1.09156	0.766784	0.625887	0.439733	0.516538
163354	nr81275	CN943551	chloroplast outer membrane protein; Protein TOC75, chloroplast precursor (75 kDa translocon at the o	contig_2879	100	19	0.042		0.531425	0.4495	0.39871	0.284619	0.158708	0.348453	0.105772
11693	nr79584	CN929862	Choline dehydrogenase (CHD) (CDH); mandelonitrile lyase; n=1; Oryza sativa (japoni	#N/A	#N/A	#N/A	#N/A	yes	-0.115009	-0.336392	-0.190018	-0.382747	-0.312323	-0.104385	0.158894
222779	nr92836	EB122695	Choline dehydrogenase (CHD) (CDH); Choline dehydrogenase, mitochondrial precursor (CHD) (CDH); Gluco	contig_1972	95	20	2.6		-0.517442	-0.409739	-0.317073	0.0649808	0.279012	0.478323	0.485249
255203	nr62915	CN914330	choline kinase; Choline kinase alpha (CK) (CHETK-alpha); choline kinase; n=1; Oryz	contig_1328	93.33	45	2e-10		-0.243531	-0.234797	-0.262212	-0.265865	-0.282061	-0.400151	-0.174513
233008	nr91808	CN878682	Cholinesterase precursor (Acylcholine acylhydrolase) (Choline esterase II) (Butyrylcholine esterase)	#N/A	#N/A	#N/A	#N/A	yes	-0.389138	0.225712	-0.618379	0.604557	0.87622	0.405702	0.561765
145313	nr83166	CN894368	chorismate mutase precursor; Chorismate mutase, chloroplast, expressed; n=1; Oryza sativa (	contig_400	90.57	53	2e-10		0.471367	-0.208277	0.0240944	0.0364542	-0.390603	-0.466596	-0.818435
183815	nr63581	CN906584	chorismate mutase precursor; Similar to CA1784|CaARO7 Candida albicans CaARO7 chorismate mu	contig_400	92.73	55	6e-14		0.565805	0.910676	1.1149	0.118871	0.272062	1.04011	0.587051
264758	nr9280	CN910421	Chromatin remodeling complex SWI/SNF, component SWI2 and related ATPases; n=1; Ostreococcus	contig_2354	96.67	30	3e-06		0.999858	-0.500731	-0.413759	-1.27612	-0.648196	-0.654462	-1.18189
166830	nr92184	EE663939	chromodomain helicase DNA binding protein protein; Mi-2 autoantigen protein; n=2; Arabidops	contig_3406	97.92	48	5e-17		0.544349	0.203851	0.199994	0.142532	-0.0170458	-0.101978	-0.0435536
287150	nr10317	CN873009	chromodomain helicase DNA binding protein protein; Mi-2 autoantigen protein; n=2; Arabidops	contig_3406	98	50	4e-18		-0.27571	0.849349	0.814895	0.550617	0.478441	0.136116	0.27444
290276	nr80118	CN884696	Chromodomain-helicase-DNA binding protein 1 (ATP-dependent helicase CHD1) (CHD-1); Chromodomain heli	contig_167	95.92	49	3e-15		0.663582	0.222901	0.262511	0.338917	0.454775	0.454488	0.244304
31358	nr10975	CN928075	chromosome associated kinesin; Chromosome associated kinesin KIF4A (Chromokinesin); KIF4; kinesin pr	contig_2554	94.23	52	2e-14		-0.134544	-1.31793	-1.02875	-1.11877	-1.85013	-1.57397	-1.33936
71105	nr57438	CN866287	chromosome structural maintenance protein; Chromosome structural maintenance protein; n=1;	contig_2166	86.67	45	0.003		0.0949557	-0.218837	-0.22425	-0.279273	-0.379523	-0.290162	-0.240388
68615	nr57065	CN864933	cig3; Protein At5g19400; n=1; Arabidopsis thaliana|Rep: Protein At5g1940	contig_3336	94.29	35	7e-07		0.388023	0.246031	0.131093	0.312109	0.152889	0.242904	0.189948
163774	nr4671	CN943823	cinnamoyl-CoA reductase; cinnamoyl CoA reductase; n=2; Arabidopsis thaliana|Rep: P	contig_167	100	18	0.2		-0.118374	-0.0327791	-0.432453	-0.691169	-0.780227	-0.677238	-0.673246
272688	nr64640	CN919470	Cinnamyl alcohol dehydrogenase (CAD); mannitol dehydrogenase (NAD-dependent mannitol dehydrogenase);	contig_3482	90.24	41	1e-05		1.05293	0.943483	0.931586	0.509798	0.406286	-0.17742	0.446356
148821	nr68551	EB138864	Cinnamyl alcohol dehydrogenase (CAD); mannitol dehydrogenase; cinnamyl alcohol dehydrogenase; cinnam	contig_1645	100	39	6e-14		-1.47046	-0.551002	-0.878143	0.270635	0.853772	0.719118	-0.123984
187022	nr82742	EB150146	cinnamyl-alcohol dehydrogenase; Cinnamyl alcohol dehydrogenase (CAD); mannitol dehydrogenase (NAD-de	contig_3282	93.75	48	3e-12		1.18698	0.101408	0.47714	0.190286	0.288291	0.234624	0.209725
148170	nr72709	CN896101	circadian clock coupling factor; circadian clock coupling factor ZGT; n=1; Oryza s	contig_403	93.88	49	8e-13		0.12973	0.151403	0.181422	0.272192	0.411981	0.41566	0.151677
176593	nr66142	CN904133	Citrate synthase, mitochondrial precursor; citrate synthase, mitochondrial; citrate synthase, glyoxy	contig_490	100	17	0.85		0.531923	-0.0919735	0.00998674	-0.321445	-0.637943	-0.395104	-0.348062
57319	nr67880	EB118032	Citrate synthase; citrate synthase, mitochondrial; citrate synthase, glyoxysomal; not determined by	contig_526	91.3	46	1e-08		-0.96863	-0.88813	-0.905978	-0.968948	-0.706859	-0.267936	-0.397399
186091	nr5730	EB149300	clathrin adaptor complex small chain family protein; coatomer subunit zeta (Zeta-coat protein) (Zeta	contig_1773	95.45	22	0.17		0.0403423	-0.25954	-0.430338	-0.418958	-0.530093	-0.389597	-0.192825
165283	nr79557	CN944857	clathrin adaptor complex small chain family protein; coatomer subunit zeta (Zeta-coat protein) (Zeta	contig_595	92.5	40	2e-07		0.343072	-0.00264483	0.332721	0.317168	0.6718	0.585174	0.252619
117240	nr68019	CN878840	clathrin adaptor complexes medium subunit family protein; AP-3 complex subunit mu-1 (Adapter protein	contig_1009	100	23	0.0002		-0.81862	-0.226136	-0.0779803	-0.0239251	0.219222	-0.14341	0.136915
111883	nr846	CN879486	Clathrin light chain (CLC); Hypothetical protein 94C8.110; n=1; Neurospora crassa|Rep: Hypo	contig_1349	100	18	0.17		0.490957	0.0819688	0.354746	0.160101	0.475548	0.198709	0.103823
130415	nr89383	CN891643	cleavage and polyadenylation specificity factor (CPSF) A subunit C-terminal domain-containing protei	contig_834	89.58	48	2e-07		-0.0742541	0.738478	0.549995	-0.40054	0.379058	0.493754	0.708273
60731	nr88717	CN860848	Cleavage and polyadenylation specificity factor 5; cleavage and polyadenylation s	contig_807	91.67	48	9e-10		-0.357999	-0.202829	-0.0802519	-0.0477791	-0.089463	0.00275846	-0.376837
153344	nr83199	CN900288	Cleavage and polyadenylation specificity factor, 160 kDa subunit (CPSF 160 kDa subunit); cleavage an	contig_3121	94	50	2e-13		-0.436492	-0.232256	-0.221774	-0.065491	-0.303788	-0.159844	-0.298716
216974	nr95371	CN947409	Cleavage and polyadenylation specificity factor, 73 kDa subunit (CPSF 73 kDa subunit); cleavage and	contig_916	100	50	2e-20		-0.644464	1.08672	1.52796	0.92531	0.604681	0.633367	0.719924
150605	nr93257	CN898155	Cleavage and polyadenylation specificity factor, 73 kDa subunit (CPSF 73 kDa subunit); not determine	contig_3979	97.62	42	2e-13		-0.667508	0.554206	0.478016	0.533056	0.61175	-0.0938	-0.370103
62011	nr55887	CN860981	CMP-sialic acid transporter (CMP-Sia-Tr) (CMP-SA-Tr) (Solute carrier family 35 member A1); Cluster:	#N/A	#N/A	#N/A	#N/A	yes	-0.785432	0.31349	0.301315	0.0948084	-0.0152353	-0.237279	-0.204635
166552	nr74294	CN945736	Coat protein; n=33; Varicosavirus|Rep: Coat protein -Tobacco stunt virus	contig_1410	100	18	0.17		0.142347	-0.254374	-0.38549	-0.429606	-0.85333	-0.524624	-0.408033
10088	nr84271	CN924195	coatomer protein complex, subunit beta 2 (beta prime); Coatomer subunit beta' (Beta'-coat protein) (	contig_1998	100	17	0.65		1.29542	-0.0688827	0.305666	-0.0744727	-0.0328164	0.10479	0.144892
152059	nr3676	CN940327	Coatomer subunit alpha (Alpha-coat protein) (Alpha-COP) (HEPCOP) (HEP-COP) [Contains: Xenin (Xenopsi	#N/A	#N/A	#N/A	#N/A	yes	0.566017	0.181627	0.715567	0.0429789	-0.192929	-0.341707	-0.344932
222178	nr7110	CN876169	Coatomer subunit delta (Delta-coat protein) (Delta-COP) (Archain); Delta-COP; n=3; Poaceae|	contig_928	100	18	0.17		3.58479	3.03385	3.60984	3.11594	2.66614	2.50148	1.21533
162493	nr67643	CN942969	Coatomer subunit gamma (Gamma-coat protein) (Gamma-COP); Coatomer subunit gamma-2 (Gamma-2 coat prot	contig_1695	87.8	41	0.003		-0.294885	-0.393837	-0.219773	-0.250977	-0.138333	-0.282083	0.460668
185399	nr5644	EB148616	Coatomer subunit gamma (Gamma-coat protein) (Gamma-COP); Coatomer subunit gamma-2 (Gamma-2 coat prot	contig_1695	93.55	31	3e-06		-0.430064	-0.0160774	0.432191	0.039058	0.672185	0.155838	0.491982
244438	nr77014	CN902555	Cobalt import ATP binding protein cbiO 1; Cobalt import ATP binding protein cbiO 2; possibl	contig_2888	100	17	0.72		0.532619	-0.373431	-0.0615284	-0.0889189	-0.584378	-0.819243	-0.316536
185841	nr73710	EB149053	COG0398: Uncharacterized conserved protein; n=1; Nostoc punctiforme PCC	contig_3945	100	19	0.046		-0.960594	0.579696	0.448187	0.68779	0.727252	-0.0869179	-0.313388
175885	nr80832	CN901623	COG1028: Dehydrogenases with different specificities (related to short chain alcohol dehydr	contig_3485	97.22	36	8e-10		-0.390808	-0.403685	-0.254073	-0.213432	-0.170646	-0.0859269	-0.115994
86978	nr72297	EB119974	Coiled-coil domain-containing protein 47 precursor; not determined by homology or	#N/A	#N/A	#N/A	#N/A	yes	-0.976249	-0.930502	-1.83947	-0.515271	-0.917584	-0.588002	-0.737261
263271	nr9124	CN909445	coiled-coil protein; coiled-coil protein; n=1; Oryza sativa (japonica cultivar-gro	contig_2554	92.31	52	4e-12		-1.09031	0.309768	-0.63063	0.135552	0.7	0.756815	0.283596
162699	nr61719	CN943096	cold-shock DNA binding family protein; Cold shock protein cspE (CSP-E); DNA binding protein A (Cold	#N/A	#N/A	#N/A	#N/A	yes	0.736684	0.165167	0.231343	0.220016	0.200552	0.207927	0.236964
63741	nr61719	CN849904	cold-shock DNA binding family protein; Cold shock protein cspE (CSP-E); DNA binding protein A (Cold	contig_1932	96.15	26	0.0007		0.747515	0.332153	0.117334	0.682583	0.685512	0.171966	0.304802
13853	nr2235	CN931312	Conserved oligomeric Golgi complex component 2 (Low density lipoprotein receptor defect C-complement	contig_2149	93.94	33	1e-05		0.436765	1.91155	2.50426	0.404665	-0.0743194	0.410229	0.486811
141951	nr2565	EB127450	CONSTANS protein 1; n=1; Malus x domestica|Rep: CONSTANS protein 1 -Malus domestica (Apple)	contig_1538	91.43	35	0.0002		-0.567504	0.0704156	0.10469	0.564626	0.65575	0.417902	0.217883
65754	nr56554	CN863460	COP1-interacting protein; COP1-interacting protein 7 (CIP7); n=2; Oryza sativa (japonica cu	contig_587	94.34	53	4e-15		-0.963514	-0.718439	-0.681534	-0.848615	-0.709233	-0.157724	-0.49898
19277	nr88901	CN926058	COP1-interacting protein; COP1-interacting protein 7 (CIP7); n=2; Oryza sativa (japonica cu	contig_588	100	25	1e-05		-1.05722	-1.41111	-1.21977	-0.91496	-0.634044	-0.377861	-0.746391
247325	nr76673	CN903733	COP9 signalosome complex subunit 2 (Signalosome subunit 2); 26S proteasome non-ATPase regulatory sub	contig_3827	100	45	1e-17		-0.537077	-0.308793	-0.538788	-0.276401	-0.0748095	-0.32573	-0.44264
166107	nr74596	CN945441	COP9 signalosome complex subunit 7ii (CSN complex subunit 7ii (CSN7) (COP15)) (FUSCA protein (FUS5))	contig_2239	89.8	49	6e-08		-0.202298	-0.131536	0.157043	-0.0376099	-0.273157	-0.193117	-0.35787
149441	nr3324	CN897387	Copalyl diphosphate synthase 1; n=2; Cucurbita maxima|Rep: Copalyl diphosphate synthase 1 -	contig_1885	85.71	49	0.003		0.050764	0.246458	0.217212	0.385965	0.241481	-0.0556148	-0.154306
38502	nr61495	CN925913	copine; Copine I; n=1; Oryza sativa (japonica cultivar-group)|Rep: Copine I -Oryza sativa (	contig_2151	100	29	5e-08		0.403967	0.0543839	0.151458	-0.155209	-0.224906	-0.173537	-0.203796
297202	nr71954	CN915183	copine; Copine-3 (Copine III); Copine I; n=1; Oryza sativa (japonica cultivar-group)|Rep: C	contig_3414	95	20	2.8		-0.722863	-0.273914	-0.382239	-1.10877	-0.631708	-0.222934	-0.00599024
69876	nr64505	CN865104	copper amine oxidase; copper amine oxidase; n=1; Oryza sativa (japonica cultivar-g	contig_3891	95.65	46	2e-13		-0.981257	-1.3018	-1.15118	-1.0319	-1.06135	-1.10031	-0.682939
137664	nr81804	CN889611	copper amine oxidase; Amine oxidase [copper-containing] precursor; Membrane copper amine oxidase (Se	contig_2152	96.23	53	2e-17		-0.613628	-0.571907	-0.446107	-0.4325	-0.345067	-0.151589	-0.149944
90621	nr59938	CN871631	copper amine oxidase; copper amine oxidase family protein	contig_4161	100	18	0.17		0.171677	-0.0477865	0.223324	0.374772	0.669514	0.228512	1.09156
297665	nr82173	CN915463	copper binding family protein; heavy-metal associated domain-containing protein (copper chaperone (C	contig_310	100	16	2.6	yes	0.358902	0.246775	-0.122899	0.316382	0.203186	0.520697	0.151326
137410	nr76519	EB137025	Copper chaperone for superoxide dismutase (Superoxide dismutase copper chaperone); PREDICTE	contig_3905	90.7	43	8e-07		0.588728	-0.212184	0.192693	-0.000114519	-0.494637	-0.295317	-0.526707
252281	nr8391	CN911622	copper transporter; copper transporter 1 (COPT1); copper transport protein; n=1; A	contig_2189	100	17	0.7		0.801448	0.0186715	0.175861	0.183425	0.221079	-0.102069	0.257496
135046	nr1926	EB133768	Copper-transporting ATPase 2 (Copper pump 2) (Wilson disease associated protein homolog); H	contig_3406	93.18	44	7e-10		0.0471216	0.388333	0.56083	0.178529	0.135389	0.0784616	0.45311
65427	nr73862	CN863412	Cp protein; n=1; Celosia cristata|Rep: Cp protein -Celosia cristata; Clu	contig_2357	100	17	0.65		-0.326829	-0.146995	-0.207863	0.126136	0.470218	-0.352379	-0.0275338
141551	nr84334	CN938993	Cryptochrome DASH; cryptochrome 2 apoprotein (CRY2) (blue light photoreceptor (PHH1)); Cryp	#N/A	#N/A	#N/A	#N/A	yes	-0.418246	0.185527	0.317301	0.506579	0.820762	0.656229	0.502813
185857	nr65644	EB149069	CS domain containing protein; n=1; Medicago truncatula|Rep: CS domain co	contig_1317	95.65	23	0.046		1.09515	0.804557	0.93433	0.491408	0.565654	0.441028	0.41749
126751	nr1461	CN896146	C-terminal binding protein 2 (CtBP2); C-terminal binding protein 1 (CtBP1); PREDICTED: simi	contig_1122	95.92	49	3e-15		-0.183335	0.531868	0.369239	0.694427	0.86573	0.352411	-0.16827
193760	nr6059	CN860126	C-terminal processing protease; C-terminal processing protease of the D1 protein; n=2; Spin	#N/A	#N/A	#N/A	#N/A	yes	-3.17972	-1.21015	-1.1131	-1.0017	-0.931913	-1.0204	-0.79402
544	nr54535	CN934042	CTP synthase (UTP--ammonia ligase) (CTP synthetase); CTP synthase (UTP--ammonia ligase); CTP synthas	contig_3227	87.5	32	2.6		-0.436045	-0.47228	-0.475701	0.0259331	0.577576	0.48351	0.533213
112614	nr67568	EB124328	CTP synthase (UTP--ammonia ligase) (CTP synthetase); CTP synthase (UTP--ammonia ligase); CTP synthas	contig_3414	95.65	23	0.045		1.53527	0.603123	-0.124332	0.183046	0.845324	0.646042	0.366245
187227	nr5862	EB150279	ctpA serine protease; peptidase S41 family protein; C-terminal processing protease; Carboxy	contig_1453	93.48	46	6e-11		-0.885563	-0.155653	-0.433043	-0.257108	-0.294794	-0.749712	-0.636459
268425	nr9699	CN918668	Cullin associated NEDD8-dissociated protein 1 (Cullin associated and neddylation-dissociated protein	contig_2697	100	29	5e-08		-0.458067	-0.394343	-0.160546	-0.291016	-0.536859	-0.326403	-0.357856
137807	nr67687	CN892918	cullin protein; cullin family protein; Cullin-1 (CUL-1); Cullin homolog 1 (Lin-19 homolog protein);	contig_1458	93.94	33	2e-06		-0.457138	-0.313798	-0.470066	-0.16771	-0.249663	-0.183651	-0.245239
92166	nr72329	CN873961	cullin protein; cullin; Cullin-1 (CUL-1); E3 ubiquitin ligase, Cullin 2 component; n=1; Ost	contig_2073	94.34	53	4e-15		-0.389732	-0.170213	-0.187441	0.0734774	0.59425	0.579854	0.212298
222889	nr85862	CN876312	cullin protein; cullin; E3 ubiquitin ligase, Cullin 2 component; n=1; Ostreococcus tauri|Re	contig_353	95.56	45	8e-13		-1.8646	-0.144775	-0.959054	-0.13637	0.499939	0.492628	0.284872
214774	nr6592	CN946063	cullin; Cullin-3 (CUL-3); Cullin-4A (CUL-4A); cullin 3B; PREDICTED: similar to cullin 3, pa	contig_978	96	50	1e-15		-0.196461	-0.051777	-0.116298	-0.263898	-0.403725	-0.297883	-0.0573112
261436	nr67688	CN914084	Cullin-4A (CUL-4A); cullin 3B; LOC548647 protein; n=3; Xenopus tropicalis|Rep: LOC548647 pr	contig_1458	92.68	41	5e-08		1.2266	0.135048	0.206694	0.345078	0.350129	0.148205	0.308678
224981	nr7390	EB123261	cupin family protein; Globulin protein; n=2; Arabidopsis thaliana|Rep: Globulin protein -Ar	contig_2512	92.86	42	1e-08		-0.673911	1.49192	1.4296	2.00897	2.13426	1.53043	1.14026
216853	nr82224	CN947337	Cupin, RmlC-type; n=1; Medicago truncatula|Rep: Cupin, RmlC-type -Medica	contig_1360	88	50	3e-06		-0.0978084	0.0960678	0.512928	-0.280405	0.376908	0.455345	-0.178021
215580	nr78191	CN946527	Curculin (Mannose binding) lectin; n=2; Medicago truncatula|Rep: Curculin (Mannose binding)	#N/A	#N/A	#N/A	#N/A	yes	-0.428426	-0.414034	-0.491814	-0.211344	0.0287647	0.296452	0.186126
170951	nr85551	CN882663	CwfJ family protein (zinc finger (CCCH-type) family protein); CDNA FLJ10998 fis, clone PLAC	contig_804	97.62	42	2e-13		-0.914804	0.473856	0.224447	0.382963	0.372976	-0.200267	-0.285195
187639	nr80834	EE663615	CXE carboxylesterase; n=1; Actinidia deliciosa|Rep: CXE carboxylesterase -Actinidia delicio	contig_2591	90.7	43	8e-07		-0.390756	0.329593	0.332836	0.544634	0.587691	0.0369684	-0.269592
1876	nr73031	CN934972	Cyanate hydratase (Cyanase) (Cyanate lyase) (Cyanate hydrolase); cyanate lyase family; Cyan	contig_1496	95.65	23	7e-05		-1.01335	-0.764202	-0.591595	-0.468004	-0.394877	-0.43003	-0.775239
233080	nr7852	CN878728	cyclic nucleotide-regulated ion channel (cyclic nucleotide-gated channel (CNGC5)); Cyclic n	contig_2898	100	17	0.74		-0.33192	0.559985	0.592449	0.327001	0.38639	-0.0432097	-0.114608
85493	nr89206	EB119578	cyclic nucleotide-regulated ion channel (cyclic nucleotide-gated channel (CNGC5)); cyclic nucleotide	contig_3104	97.92	48	5e-17		0.184918	0.00154735	0.287682	0.758086	1.31316	1.41338	-0.140547
45319	nr89946	EE663944	cyclic nucleotide-regulated ion channel (cyclic nucleotide-gated channel (CNGC5)); OSJNBa0033G05.7;	contig_2644	100	16	2.7	yes	-0.695005	-0.10394	-0.253578	-0.928274	-1.00959	-0.168694	-0.801083
158884	nr70845	CN940550	Cyclin dependent kinase inhibitor; n=1; Pisum sativum|Rep: Cyclin dependent kinase inhibito	contig_2342	84.78	46	0.18		-0.0224949	0.669976	0.401242	0.360011	0.573082	0.355128	0.228403
138879	nr91675	CN896549	cyclin family protein; Cyclin T1; n=1; Medicago truncatula|Rep: Cyclin T1 -Medicago truncat	contig_1918	100	18	0.18		-0.550333	-0.503247	-0.302193	-0.259713	-0.296238	-0.00381917	-0.249512
290442	nr69418	CN881828	cyclin family protein; cyclin; cyclin D1; Cyclin delta-2; cyclin delta-2 (CYCD2); Cyclin de	contig_1647	90.91	44	2e-07		1.69969	0.284786	0.109705	-0.222778	0.0456527	-0.121252	-0.103571
149575	nr80152	CN897477	cyclin family protein; Cyclin-H; Cyclin mcs2 (Mitotic catastrophe suppressor 2); Cyclin-H;	contig_2152	100	16	2.8	yes	0.117841	0.0149679	0.18928	0.90497	1.72343	1.57264	0.506249
138385	nr81587	CN892991	cyclin family protein; Cyclin-L1; Cyclin-T1 (CycT1) (Cyclin-T); Cyclin-L2; Cyclin-K; Cyclin	contig_2021	94.74	38	1e-08		0.583498	0.509091	0.365642	0.296037	0.499892	0.205363	0.306449
57	nr54992	CN933709	Cyclin F-box; n=1; Medicago truncatula|Rep: Cyclin F-box -Medicago truncatula (Barrel medic	contig_1925	93.18	44	7e-10		-0.657007	-0.282106	-0.201189	-0.175677	-0.0789588	-0.0476975	0.14004
68284	nr83773	CN864744	cyclin; Cyclin delta-2; cyclin delta-2 (CYCD2); Cyclin; n=2; Oryza sativa (japonica cultiva	contig_2557	93.48	46	5e-11		-0.017176	-0.782355	-0.762153	-0.745246	-0.870206	-0.47886	-0.672228
164481	nr95990	CN944297	Cyclin; n=1; Lupinus luteus|Rep: Cyclin -Lupinus luteus (European yellow lupin); G	contig_2878	100	41	3e-15		0.643984	-0.359832	-0.264886	-0.614074	-0.742204	-0.348541	0.0204678
14395	nr91679	CN931673	cyclin; T23E18.24; n=1; Arabidopsis thaliana|Rep: T23E18.24 -Arabidopsis thaliana (Mouse-ea	contig_3056	100	19	0.046		0.281558	0.351462	0.0634403	-0.318055	-0.0305045	0.180223	-0.141836
253146	nr70846	CN912198	Cyclin-dependent kinase inhibitor 2;2; n=1; Glycine max|Rep: Cyclin-dependent kinase inhibi	contig_2342	96.43	28	4e-05		-0.715174	0.400646	0.00500019	0.413685	0.729511	0.403185	-0.052561
252817	nr68603	CN911985	cystathionine beta-lyase, chloroplast (beta-cystathionase) (cysteine lyase (CBL)); Cystathionine gam	contig_845	100	16	2.6	yes	-0.534902	0.283416	0.385628	0.200645	0.207239	-0.226414	-0.318597
252219	nr65561	CN911577	Cystathionine gamma-synthase (CGS) (O-succinylhomoserine (thiol)-lyase); cystathionine beta-lyase, c	#N/A	#N/A	#N/A	#N/A	yes	1.46088	0.359968	-0.150673	-0.348806	-0.0610984	-1.0476	-0.327662
226961	nr63721	EB123532	cysteine proteinase; Cathepsin H precursor [Contains: Cathepsin H mini chain; Cathepsin H heavy chai	contig_3844	95	20	3.2		-0.724637	-0.801779	-0.895765	-0.764521	-0.818912	-0.578732	-0.591129
142644	nr66190	EB127709	cysteine proteinase; cysteine endopeptidase, papain-type (XCP1); Low-temperature induced cysteine pr	contig_1440	95.92	49	3e-15		0.667418	1.64464	1.28797	0.610194	0.519977	0.579131	0.217312
163959	nr92590	CN943951	cysteine proteinase; cysteine endopeptidase, papain-type (XCP2); cysteine proteinase At4g11320 precu	contig_180	88.89	45	1e-05		-0.634454	0.656105	0.476524	0.665854	0.594495	-0.107372	-0.396776
44101	nr76092	EB113712	cysteine proteinase; Low-temperature induced cysteine proteinase precursor; Peptidase C1A,	contig_767	100	20	4e-08		-1.37021	-0.206253	-1.11466	-1.60694	-1.00811	-0.328642	-0.516207
143489	nr61878	EB134479	cysteine proteinase; OJ1371_D04.6 gene product; cysteine proteinase (thiol protease); Putat	contig_3803	90.91	44	2e-07		-0.179787	-0.201308	-0.551424	-0.608363	-0.551419	-0.473829	-0.180293
165251	nr4796	#N/A	cysteine proteinase; peptidase C1A papain family protein; Low-temperature induced cysteine proteinas	#N/A	#N/A	#N/A	#N/A	yes	-0.352898	0.163598	-0.186416	0.0361423	0.289832	0.159245	0.173371
219239	nr78131	CN872477	Cytochrome b; apocytochrome b; Cob intron3 ORF; n=2; Marchantia polymorpha|Rep: Cob intron3	contig_4361	97.78	45	3e-15		-1.4775	-1.00515	-1.30747	-1.35064	-1.06443	-0.207344	0.302913
12048	nr1297	CN930092	Cytochrome b-245 heavy chain (p22 phagocyte B-cytochrome) (Neutrophil cytochrome b 91 kDa polypeptid	contig_2171	95.83	48	2e-14		-0.251963	-0.23654	-0.305308	-0.578655	-0.327145	0.0707405	-0.0283447
260200	nr83867	CN914800	Cytochrome b-245 heavy chain (p22 phagocyte B-cytochrome) (Neutrophil cytochrome b 91 kDa polypeptid	contig_3153	100	20	8e-05		0.905335	-0.163977	0.734336	2.14521	2.28143	2.47625	1.67253
289366	nr70111	CN893351	cytochrome b5 domain-containing protein; steroid membrane binding protein; Membrane associated proge	contig_3823	100	18	0.17		-0.85825	0.265167	-0.0325458	0.164764	0.101226	-0.338321	-0.389634
170826	nr65694	CN882583	cytochrome b5 domain-containing protein; steroid membrane binding protein; Neudesin precursor (Neuro	contig_3113	97.44	39	1e-11		-0.516296	-0.387871	-0.257298	-0.15081	0.130351	0.242976	-0.0153717
12402	nr78216	EB109252	Cytochrome b5 outer mitochondrial membrane isoform precursor; cytochrome b5; nitrate reductase apoen	contig_1914	87.23	47	0.0002		-0.372287	0.499062	0.530205	0.530083	0.509422	-0.029409	-0.111842
155792	nr81518	EB142294	Cytochrome b5; Cytochrome b5 outer mitochondrial membrane isoform precursor; nitrate reductase apoen	contig_3098	91.11	45	5e-08		0.640976	-0.0430031	-0.00218651	-0.428916	-0.828475	-0.423917	-0.299257
55308	nr61622	CN859758	Cytochrome b6; Cytochrome b6; n=3; cellular organisms|Rep: Cytochrome b6 -Emiliania huxleyi	contig_4009	95.35	43	1e-11		-0.503008	-0.363525	-0.661589	-0.577707	-0.179662	-0.32919	0.172285
117189	nr66465	CN878869	Cytochrome b6-f complex iron-sulfur subunit, chloroplast precursor (Rieske iron-sulfur protein) (Pla	contig_3108	100	17	0.65		-0.224548	-0.4845	-0.133164	-0.278781	0.585871	0.16674	-0.173742
139283	nr2325	CN889790	cytochrome c biogenesis protein CcmE family; G1p; n=1; Arabidopsis thaliana|Rep: G1p -Arabi	contig_2879	95.83	24	0.011		-0.513577	0.201413	0.326231	0.265966	0.0326801	0.225957	0.0409962
44372	nr80254	CN856861	Cytochrome c biogenesis protein ccsA; cytochrome c biogenesis protein; Cytochrome c biogene	contig_3258	98.11	53	6e-20		0.779423	-0.283415	-0.289204	-0.420101	-0.593673	-0.407299	-0.233202
22980	nr7770	CN933168	cytochrome c biosynthesis protein; Hypothetical protein orf160-b; n=1; Zea mays|Rep: Hypoth	contig_4360	100	30	9e-13		-0.208072	0.743437	0.963575	0.416558	0.204722	0.22904	0.486309
151810	nr77541	EB128000	Cytochrome c oxidase assembly protein COX15; cytochrome c oxidase subunit 15(COX15) homolog isoform	contig_3795	93.48	46	5e-11		-0.362558	0.269605	0.373452	0.236673	0.248049	0.0974252	-0.0102886
175253	nr94036	EB142554	Cytochrome c oxidase polypeptide V, mitochondrial precursor; Cytochrome c oxidase polypepti	contig_366	100	17	0.67		1.40263	0.0330518	0.0321768	-0.356462	-0.212322	0.0857324	-0.136703
164960	nr78273	EB130180	Cytochrome c oxidase subunit 2 (Cytochrome c oxidase polypeptide II); cytochrome c oxidase subunit 2	contig_4362	89.58	48	2e-07		-0.542777	-0.186876	-0.194186	-0.261994	-0.59603	-0.29908	-0.13185
147666	nr77368	EB138219	Cytochrome c oxidase subunit VIb isoform 1 (COX VIb-1); Cytochrome c oxidase subunit VIb isoform 2 (	contig_3913	95.65	23	0.053		-0.0715089	-0.279228	-0.255349	-0.32002	-0.250938	-0.412733	-0.334954
267403	nr69252	CN918097	Cytochrome c oxidase subunit VIb isoform 1 (COX VIb-1); Cytochrome c oxidase subunit VIb isoform 2 (	contig_2566	92	50	6e-11		-0.323386	-0.651867	-0.502285	-0.550654	-0.206873	-0.198551	-0.518719
180740	nr66665	CN904795	Cytochrome c; Cytochrome c; n=1; Nigella damascena|Rep: Cytochrome c -Nigella damascena (Lo	contig_3174	95	20	3.2		-0.232207	-0.272127	-0.417422	-0.773983	-0.646463	-0.362272	-0.134576
82529	nr58404	CN873175	Cytochrome c; Cytochrome c; n=2; Sordariomycetes|Rep: Cytochrome c -Chaetomium globosum CBS	contig_2543	95.45	22	0.17		-0.00430985	0.564116	0.629808	0.646941	0.610311	0.289841	-0.0990864
160019	nr86205	EB128589	Cytochrome P450 family protein, expressed; n=2; Oryza sativa (japonica cultivar-group)|Rep:	contig_2335	91.3	46	1e-08		0.156997	-0.325697	-0.263802	0.0374828	-0.337261	-0.535145	0.0416547
254217	nr80583	EB154476	cytochrome P450 family protein; cytochrome P450; n=1; Oryza sativa (japonica culti	contig_1101	96	25	0.003		-0.724155	0.050163	0.103529	0.0507808	0.450634	-0.061398	-0.0176863
171066	nr71569	EB141170	cytochrome P450 family protein; cytochrome P450; n=1; Oryza sativa (japonica culti	contig_1101	95.12	41	2e-10		-0.467248	0.462074	0.487379	0.863797	0.646879	0.288082	8.77e-05
166369	nr63564	EB130580	cytochrome P450 family protein; Cytochrome P450 51 (CYPLI) (P450-LIA1) (Sterol 14-alpha demethylase)	#N/A	#N/A	#N/A	#N/A	yes	-0.204218	-0.238081	0.679151	0.275108	0.462585	0.140939	0.361292
162607	nr68828	EB129431	cytochrome P450 family protein; Cytochrome P450 71A1 (CYPLXXIA1) (ARP-2); elicitor inducible cytochr	#N/A	#N/A	#N/A	#N/A	yes	-0.314641	-0.177673	-0.504582	-0.622855	-0.454918	-0.284017	0.0324554
135662	nr69833	EG631234	cytochrome P450 family protein; cytochrome P450 71A22 (CYP71A22); Cytochrome P450; n=1; Cap	#N/A	#N/A	#N/A	#N/A	yes	2.18257	0.26967	0.2805	-0.574775	-0.0156966	-0.688348	0.467716
180478	nr69834	EB147482	cytochrome P450 family protein; cytochrome P450 71B20 (CYP71B2); Cytochrome P450 71B7; Cyto	contig_2151	89.58	48	2e-07		2.52516	0.632844	0.536718	-0.0947696	-0.10287	0.062227	-0.0549414
18822	nr76065	EB112082	cytochrome P450 family protein; cytochrome P450 76C2 (CYP76C2) (YLS6); Cytochrome P450 98A1; Cluster	contig_1591	96.88	32	2e-07		-0.654614	0.340942	0.225519	-0.0741756	0.0433037	-0.112564	-0.17571
145776	nr73465	EB137446	cytochrome P450 family protein; Cytochrome P450 85A2; n=1; Arabidopsis thaliana|Rep: Cytoch	contig_418	86.49	37	0.67		-0.125516	-0.315515	0.0343429	0.028697	0.632238	0.521927	0.325561
93279	nr60259	EB121684	cytochrome P450 family protein; Cytochrome P450 protein; n=2; Arabidopsis thaliana|Rep: Cyt	contig_2635	89.8	49	6e-08		1.31894	0.596376	0.477309	0.383923	0.675559	0.183948	0.209873
185481	nr68829	EB148697	cytochrome P450 family protein; cytochrome P450; cytochrome P450; n=1; Nicotiana t	contig_1917	86.54	52	5e-05		-0.747414	0.736771	0.178099	0.519013	0.586365	0.253253	0.351139
319181	nr73669	EE663911	cytochrome P450 family protein; cytochrome P450; ripening P-450 enzyme; n=1; Vitis	contig_4086	88.68	53	6e-08		0.470363	1.03783	0.671876	0.894331	0.520334	0.212953	0.188579
154266	nr66273	EB140233	cytochrome P450 family protein; cytochrome P450; Cytochrome P450 71A1 (CYPLXXIA1) (ARP-2); Cluster:	contig_2171	100	20	0.012		0.774453	1.71377	1.55554	0.959178	1.51713	0.726758	0.765501
148647	nr83771	EB138797	cytochrome P450 family protein; Cyt-P450 monooxygenase; thromboxane-A synthase; Thromboxane-A syntha	contig_152	95.74	47	5e-14		-0.46901	0.681786	0.537665	0.746088	0.808442	-0.0848454	-0.168855
148949	nr63381	EB138901	cytochrome P450 family protein; elicitor inducible cytochrome P450; Cytochrome P450 81F1; P	contig_3972	93.02	43	3e-09		-3.78851	-1.33104	-1.29834	-1.1625	-0.630539	-0.97415	-0.908566
184810	nr63381	EB148034	cytochrome P450 family protein; elicitor inducible cytochrome P450; Cytochrome P450 81F1; P	contig_3933	100	16	2.8	yes	-0.773796	0.44179	0.146025	0.234286	0.259506	-0.422412	-0.406338
137988	nr63381	EB138554	cytochrome P450 family protein; elicitor inducible cytochrome P450; Cytochrome P450 81F1; P	contig_2171	100	16	2.7	yes	0.860466	1.94341	1.869	1.99242	2.84643	2.16458	1.68831
153232	nr70751	EB140103	cytochrome P450 family protein; Ferulate-5-hydroxylase; n=1; Solanum lycopersicum x Solanum	#N/A	#N/A	#N/A	#N/A	yes	-0.819487	-0.186746	-1.41745	-0.149399	-0.492548	-0.204097	-0.122488
68894	nr82772	EB118360	cytochrome P450 family protein; Flavonoid 3',5'-hdyroxylase; n=3; Verbena x hybrida|Rep: Fl	contig_4259	95.56	45	8e-13		-0.446102	-0.455247	-0.249402	-0.623188	-0.527224	-0.532387	-0.386066
475	nr70363	EB105971	cytochrome P450 protein; myb family transcription factor; Cytochrome P450 52A5 (CYPLIIA5) (Alkane in	contig_2178	94.74	38	1e-08		1.09781	1.63292	0.960665	0.865615	0.688556	0.626977	0.124969
132169	nr73794	EB133390	cytochrome P450; cytochrome P450; n=1; Oryza sativa (japonica cultivar-group)|Rep:	contig_1650	100	19	0.052		-0.353446	0.549727	0.515309	0.432112	0.164527	0.25698	0.244218
319141	nr75377	EG631281	cytochrome P450; cytochrome P450; n=1; Oryza sativa (japonica cultivar-group)|Rep:	contig_1484	100	19	0.046		1.35003	1.18183	1.11873	0.505033	0.330062	-0.451455	1.95487
57387	nr87452	EB114898	cytochrome P450; cytochrome P450 family protein; Cytochrome P450 4A10 (CYPIVA10) (Lauric acid omega-	contig_2168	95.24	21	0.81		-1.74447	-1.35917	-0.955194	-0.225195	-0.157038	-0.374882	-0.619284
112772	nr83695	EB124267	cytochrome P450; cytochrome P450 family protein; Cytochrome P450 71A1 (CYPLXXIA1) (ARP-2); Cluster:	contig_2151	91.67	48	8e-10		1.91248	0.15032	-0.0528367	-0.355473	-0.22059	-0.578861	-0.508691
286418	nr68075	EE663853	cytochrome P450; cytochrome P450 family protein; cytochrome P450 71B20 (CYP71B2); Cytochrome P450 71	contig_3724	100	17	0.65		-0.8927	0.425522	0.522947	0.896583	0.427127	0.525009	0.256316
318828	nr83636	EG631275	cytochrome P450; cytochrome P450 family protein; cytochrome P450 76C2 (CYP76C2) (YLS6); Cytochrome P	#N/A	#N/A	#N/A	#N/A	yes	-0.1479	-0.203261	-0.163229	-0.25773	-0.343769	0.15985	-0.145415
186110	nr73838	EB149319	cytochrome P450; cytochrome P450 family protein; Cytochrome P450 85A1 (C6-oxidase) (OsDWARF) (Dwarf	contig_2356	93.62	47	1e-11		-0.0896305	-0.361858	-0.467957	-0.519693	-0.814068	-0.247289	-0.20599
320829	nr73838	EG631390	cytochrome P450; cytochrome P450 family protein; Cytochrome P450 85A1 (C6-oxidase) (OsDWARF) (Dwarf	contig_2408	100	18	0.18		0.224863	-0.113443	-0.259398	-0.443794	-0.566593	-0.284487	-0.213603
164743	nr4747	EB130111	cytochrome P450; cytochrome P450 family protein; Cytochrome P450 protein; n=1; Arabidopsis	contig_272	95.83	24	0.012		-0.157889	-0.557276	-0.414304	-0.00311308	0.355799	0.498073	0.583042
15967	nr67518	EB114525	cytochrome P450; cytochrome P450 family protein; OSJNBa0019K04.13 protein; n=1; Oryza sativ	#N/A	#N/A	#N/A	#N/A	yes	-0.468596	0.000120132	-0.123891	-0.304544	-0.308122	-0.0226765	0.367003
23012	nr80561	EB113037	cytochrome P450; cytochrome P450 protein; Cytochrome P450 family protein, expressed; n=2; O	contig_373	93.33	45	2e-10		-3.2242	-2.82454	-2.9541	-2.7151	-2.9177	-2.15804	-1.53697
180395	nr69416	EB147401	cytochrome P450; Cytochrome P450 protein; n=1; Arabidopsis thaliana|Rep: Cytochrome P450 pr	contig_168	88.1	42	0.0007		-1.04281	1.04171	0.750857	1.21232	0.988986	0.043402	0.0107388
154484	nr86796	EB140297	cytochrome P450; Cytochrome P450; n=1; Arabidopsis thaliana|Rep: Cytochrome P450 -Arabidops	#N/A	#N/A	#N/A	#N/A	yes	-0.526627	0.103349	-0.381791	-0.15567	0.0225603	0.105044	-0.124717
180998	nr69377	EB143174	cytochrome P450; Cytochrome P450; n=1; Oryza sativa (japonica cultivar-group)|Rep: Cytochro	contig_955	94.59	37	6e-08		-0.340404	-0.397648	-0.321316	-0.429846	-0.491365	-0.219941	-0.417667
32728	nr77992	EB111672	cytochrome P450; Cytochrome P450; n=1; Oryza sativa (japonica cultivar-group)|Rep: Cytochro	contig_962	96	50	1e-15		0.558319	0.0949463	0.0438931	0.0460125	-0.436565	-0.105633	-0.0271937
93944	nr77913	EB121924	cytochrome P450; Cytochrome P450; n=1; Oryza sativa (japonica cultivar-group)|Rep: Cytochro	contig_169	87.23	47	0.0002		-0.418736	0.298599	-0.326653	-0.247877	-0.429986	-0.655252	-0.544763
3181	nr77913	EB106456	cytochrome P450; Cytochrome P450; n=1; Oryza sativa (japonica cultivar-group)|Rep: Cytochro	contig_3899	100	17	0.65		-0.597295	0.174127	0.1502	0.257779	0.322639	-0.190357	-0.208263
92375	nr80494	EB121488	cytochrome P450; E-class P450, group I; n=1; Medicago truncatula|Rep: E-class P450, group I	contig_804	91.89	37	1e-05		0.858547	0.744015	1.09571	0.488139	0.520857	0.531167	0.714404
226747	nr72809	CN877673	cytokinesis Sec1 protein; Protein transport Sec1a; n=1; Arabidopsis thaliana|Rep: Protein t	contig_2493	100	15	0.49	yes	-0.586754	1.37734	1.18366	2.54497	1.82646	1.41967	1.09972
182690	nr66261	EB143864	cytosol aminopeptidase (Leucine aminopeptidase) (LAP) (Leucyl aminopeptidase); cytosol aminopeptidas	contig_3091	100	16	3	yes	-0.526446	-0.249607	-0.44016	-0.391924	-0.350577	-0.01072	-0.0642225
257632	nr8811	CN913905	cytosolic aldehyde dehydrogenase; aldehyde dehydrogenase (ALDH3); Aldehyde dehydrogenase 3B1 (Aldehy	contig_2102	95.65	46	2e-13		-0.41997	0.29936	0.529814	0.56813	0.214808	0.889806	0.00327587
321156	nr77051	EG631317	Cyt-P450 monooxygenase; cytochrome P450; cytochrome P450 family protein; Berbamunine synthase (Cytoc	contig_3199	100	18	0.17		-0.193447	0.374174	-0.136113	0.187672	0.991629	0.597592	0.348591
142739	nr72156	CN939727	D-3-phosphoglycerate dehydrogenase (3-PGDH); D-3-phosphoglycerate dehydrogenase (PGDH); Hyp	contig_527	90.7	43	8e-07		-1.98816	-0.512321	-1.0003	-0.263362	-0.401738	-0.182978	-0.685853
216812	nr72156	CN947312	D-3-phosphoglycerate dehydrogenase (3-PGDH); D-3-phosphoglycerate dehydrogenase (PGDH); Hyp	contig_527	88.1	42	0.0007		-0.409237	-0.381092	-0.521685	0.0447891	-0.120545	-0.256862	-0.025189
264822	nr68688	CN910468	D-3-phosphoglycerate dehydrogenase (PGDH); D-3-phosphoglycerate dehydrogenase (3-PGDH); D-3	contig_1645	100	26	3e-06		0.031741	-0.544838	-0.354228	0.215404	0.901591	0.599683	-0.0188032
135789	nr75041	EB134021	D-alanine aminotransferase (D-aspartate aminotransferase) (D-amino acid aminotransferase) (D-amino a	contig_2019	91.18	34	0.0001		-0.76145	-0.579532	-0.551209	-0.186524	-0.332067	-0.152662	-0.425944
245309	nr8069	CN902787	D-alanine--D-alanine ligase family; D-alanine--D-alanine ligase; n=1; Candidatus P	contig_278	96.15	26	7e-06		-0.338839	0.00429893	-0.280745	0.933048	1.73574	1.59342	0.51913
27157	nr80487	EB113056	D-amino acid dehydrogenase small subunit; D-amino acid dehydrogenase 2 small subunit; NAD b	#N/A	#N/A	#N/A	#N/A	yes	-0.31004	-0.337473	-0.144216	-0.235874	-0.232037	-0.0871319	-0.183075
69432	nr81524	EB177114	DCL protein; defective chloroplasts and leaves protein (DCL protein); Defective chloroplast	contig_139	87.5	40	0.012		0.138661	-0.0347428	-0.0617003	0.11761	0.268645	0.354806	0.493275
121460	nr77408	CN891167	D-cysteine desulfhydrase; 1-aminocyclopropane-1-carboxylate deaminase (ACC deaminase) (ACCD); Cluste	contig_2196	91.11	45	5e-08		-0.546523	-0.517576	-0.181881	-0.495254	-0.193637	-0.395853	-0.334581
142911	nr94860	CN939842	DEAD box RNA helicase (RH11)	contig_2558	100	17	0.65		0.0140523	0.143377	0.522442	0.373316	0.398126	0.251465	0.379052
159115	nr70423	CN940697	DEAD box RNA helicase (RH3); RNA helicase; DEAD-box ATP-dependent RNA helicase 3 (Protein EMBRYO DEF	contig_292	100	44	5e-17		0.37915	-0.013482	-0.162028	-0.465194	-0.653658	-0.439124	-0.128589
152912	nr98168	CN899234	DEAD box RNA helicase; Pre-mRNA splicing ATP-dependent RNA helicase PRP28; ATP-dependent RNA helicas	contig_2933	95.45	22	0.17		0.12393	-0.281944	-0.609042	-0.890613	-0.931186	-0.515722	-0.219941
70969	nr73273	CN866208	DEAD/DEAH box helicase; ATP-dependent RNA helicase DBP4; DEAD box RNA helicase; ATP-dependent RNA he	#N/A	#N/A	#N/A	#N/A	yes	1.54758	0.0830884	0.248363	-0.140798	-0.288107	-0.345454	0.151887
268136	nr64502	CN918479	DEAD/DEAH box helicase; Eukaryotic initiation factor 4A (ATP-dependent RNA helicase eIF4A) (eIF-4A);	contig_806	92.45	53	9e-13		-0.0199207	-0.405148	-0.0137903	-0.328556	-0.431873	-0.271137	0.323208
215742	nr81481	CN946628	DEAD/DEAH box helicase; RNA helicase; DEAD-box ATP-dependent RNA helicase 51; n=1; Arabidop	contig_794	100	16	2.6	yes	-0.237866	-0.233928	-0.366307	-0.197562	-1.11077	-0.12503	-0.406924
268873	nr71487	CN918941	Defective in cullin neddylation protein 1; DCN1 protein 2 (Defective in cullin neddylation protein 2	contig_3420	94	50	2e-13		1.01435	-0.0100314	-0.231657	-0.119294	0.114724	-0.0294348	0.0139466
67794	nr74072	EB176854	Defender against cell death 1 (DAD-1); defender against cell death 2 (DAD2); Defender again	contig_2394	89.36	47	7e-07		-0.216592	-0.16672	-0.214904	-0.222399	-0.401809	-0.141047	-0.306815
166329	nr67073	CN945596	dehydration induced protein (ERD15); P0496C02.113 gene product; unknown protein; Poly(A) bi	contig_3369	93.94	33	1e-05		-0.790863	-0.42106	-0.658289	0.11687	0.0448696	-0.0146966	0.239186
162345	nr68445	CN942866	dehydration-responsive family protein; methyltransferase family protein; n=1; Sola	contig_3129	90.48	42	3e-06		-0.710005	0.46325	0.0269147	0.299489	0.140182	-0.350223	-0.377981
317338	nr92023	CN916058	dehydration-responsive family protein; dehydration-responsive protein; Ankyrin protein kina	contig_2166	93.33	45	2e-10		0.637332	0.816831	1.00103	0.289158	0.35725	0.34137	0.461433
109022	nr82050	CN880650	dehydration-responsive family protein; Dehydration-responsive protein; n=1; Oryza sativa (j	contig_1139	95	40	8e-10		0.245983	0.263039	-0.168918	0.396104	0.212342	0.626235	0.587378
171546	nr77886	CN883072	dehydration-responsive protein; dehydration-responsive family protein; At1g29470; n=3; Arab	contig_2508	100	16	2.6	yes	-0.400518	0.553996	0.334044	0.621865	0.604242	-0.0818869	-0.196155
130719	nr83870	CN891815	dehydration-responsive protein; dehydration-responsive family protein; Hypothetical protein	contig_4278	89.36	47	8e-07		-0.286254	0.68281	0.5623	0.811799	0.925756	0.136394	-0.110678
264257	nr65609	EB156492	dehydration-responsive protein; Dehydration-responsive protein; n=1; Oryza sativa (japonica	contig_2804	100	16	2.6	yes	0.918793	0.632561	0.383001	0.0577657	0.25537	0.153178	0.134657
57197	nr55030	CN865406	dehydration-responsive protein; F3F9.21; n=1; Arabidopsis thaliana|Rep: F3F9.21 -Arabidopsi	contig_2567	91.49	47	4e-09		-0.828894	0.230001	0.151521	0.327276	0.327278	0.466346	0.4825
215679	nr71463	CN946592	dehydration-responsive protein; Hypothetical protein At1g04430; F19P19.11; n=4; Arabidopsis	contig_2027	100	16	0.44	yes	-0.556701	-0.310078	-0.300993	-0.520001	-0.48442	-0.448173	-0.189416
161856	nr64900	EB129177	dehydrin xero2 (XERO2) (low-temperature induced protein LTI30 (LTI30)); Dehydrin Xero 2 (Low-tempera	contig_1511	100	17	0.72		0.411921	1.16606	0.938297	0.687893	0.659542	0.0467617	-0.214787
246243	nr64902	EB145819	Dehydrin; n=4; Prunus|Rep: Dehydrin -Prunus persica (Peach)	contig_2888	100	16	2.6	yes	0.167035	2.16551	2.57231	0.437886	-0.34209	0.287543	0.987725
187776	nr76111	EG631369	dehydroascorbate reductase; Chloride intracellular channel protein 4 (Intracellular chloride ion cha	contig_3350	95	20	3.3		0.183232	1.4136	1.72818	0.33908	-0.133504	0.0316193	0.112578
11169	nr96460	CN929513	Dehydrogenase/reductase SDR family member 8 precursor (17-beta-hydroxysteroid dehydrogenase 11) (17-	contig_1025	100	18	0.18		0.570893	0.135173	0.301181	0.0670344	-0.0463808	-0.284099	0.0422873
265099	nr78010	CN917130	DEIH-box RNA/DNA helicase; RNA helicase A; n=5; Arabidopsis thaliana|Rep:	#N/A	#N/A	#N/A	#N/A	yes	0.254748	0.0583454	0.0668782	-0.218757	0.377914	0.424986	-0.630936
222074	nr87854	CN876100	DELLA protein RGL2 (RGA protein 2) (Scarecrow protein 19); scarecrow transcription factor 5 (SCL5);	contig_4335	88.24	51	9e-07		0.0383212	-0.678178	-0.655554	-1.08568	-0.847923	-1.0479	-0.514237
224720	nr7357	CN877162	Delta-12 fatty acid desaturase; n=2; Cryptococcus curvatus|Rep: Delta-12 fatty acid desatur	contig_3542	100	18	0.17		-0.877363	0.500006	0.399909	0.399984	0.532384	-0.301303	-0.514607
185751	nr5690	EB148963	dentin sialophosphoprotein; Hypothetical protein F13G24.180; n=1; Arabid	contig_2171	88.89	45	1e-05		-0.299227	0.265951	0.42558	0.66376	0.979137	0.835058	0.798053
179583	nr73682	EB146596	Deoxyribodipyrimidine photo-lyase (DNA photolyase) (Photoreactivating enzyme); Blue-light p	#N/A	#N/A	#N/A	#N/A	yes	0.460072	-0.368633	-0.436682	-0.373748	-1.01458	-0.68788	-0.744405
261861	nr91595	CN908461	dermal glycoprotein precursor; extracellular dermal glycoprotein (EDGP); Peptidase aspartic	#N/A	#N/A	#N/A	#N/A	yes	-0.566135	0.243709	0.988398	0.355882	0.106145	0.222191	0.948144
257850	nr69984	CN914475	dermal glycoprotein precursor; P0504E02.14; Os05g0402900 protein; n=2; O	contig_1881	90.48	42	3e-06		-0.134487	-0.637485	-0.238687	-0.361369	-0.622992	-0.605453	-0.262627
15390	nr94195	EB110199	Diacylglycerol kinase alpha (Diglyceride kinase alpha) (DGK-alpha) (DAG kinase alpha) (80 kDa diacyl	#N/A	#N/A	#N/A	#N/A	yes	-0.541508	-0.359149	-0.15298	-0.252895	0.0146461	-0.178269	0.171297
159900	nr81972	CN941234	diacylglycerol kinase family protein; H0501D11.3 protein; n=2; Oryza sativa|Rep: H0501D11.3	contig_3971	95.65	23	0.046		0.653043	-0.00760861	-0.202838	-0.175624	-0.615031	-0.499831	-0.554086
94827	nr60477	CN874967	Diacylglycerol kinase gamma (Diglyceride kinase gamma) (DGK-gamma) (DAG kinase gamma) (88 kDa diacyl	contig_31	93.75	48	3e-12		-0.699676	-0.0371347	-0.208031	-0.44744	-0.29002	-0.784287	-0.544432
164860	nr90295	CN944557	diacylglycerol kinase; Diacylglycerol kinase variant B; n=4; Solanum lycopersicum|Rep: Diac	contig_441	97.37	38	5e-11		0.361166	-0.434205	-0.156953	-0.352992	-0.10319	-0.0176092	0.971414
152341	nr3708	CN898856	Diacylglycerol kinase; n=1; Arabidopsis thaliana|Rep: Diacylglycerol kinase -Arabidopsis th	contig_31	93.18	44	7e-10		0.0414703	-0.367299	-0.270515	-0.19126	-0.222371	-0.254001	-0.0442035
142765	nr64680	CN939746	diaminopimelate decarboxylase (DAP carboxylase); Orn/DAP/Arg decarboxylase 2; n=1; Medicago	#N/A	#N/A	#N/A	#N/A	yes	-0.0448265	-0.268542	-0.147648	-0.405938	-0.22672	-0.391627	-0.0973869
226751	nr72853	CN877675	Diaminopimelate decarboxylase (DAP decarboxylase); diaminopimelate decarboxylase (DAP carboxylase);	contig_1706	90.57	53	2e-10		0.136861	-0.379606	-0.285436	-0.344379	-0.3342	-0.381873	-0.107355
118284	nr77087	CN887045	Differentially expressed osmotic protein ODE1; n=1; Capsicum annuum|Rep: Differentially exp	contig_1646	87.23	47	0.0002		0.392413	0.00995573	0.0435577	-0.176384	-0.0687375	-0.148407	0.246707
154726	nr67408	EB140679	Dihydroflavonol-4-reductase (DFR) (Dihydrokaempferol 4-reductase); cinnamoyl-CoA reductase; cinnamoy	contig_684	100	30	6e-11		-1.21859	-0.449892	-0.524887	0.218555	0.398616	0.715123	0.372362
144086	nr67408	EB140828	Dihydroflavonol-4-reductase (DFR) (Dihydrokaempferol 4-reductase); cinnamoyl-CoA reductase; cinnamoy	contig_684	88.1	42	0.0008		-0.379569	0.350216	0.902106	0.548523	0.849144	0.290329	0.718827
103362	nr72097	EB125333	Dihydroflavonol-4-reductase (DFR) (Dihydrokaempferol 4-reductase); cinnamoyl-CoA reductase; P0528B09	contig_3183	89.13	46	3e-06		0.0748907	-0.353289	-0.0302193	-0.0360339	-0.410653	-0.551979	-0.636536
159003	nr79385	CN940621	Dihydroflavonol-4-reductase (DFR) (Dihydrokaempferol 4-reductase); cinnamoyl-CoA reductase; P0528B09	contig_3962	92.86	42	1e-08		-0.0285418	0.177865	0.643296	0.38964	0.422905	0.384919	0.335209
15032	nr72097	CN932081	Dihydroflavonol-4-reductase (DFR) (Dihydrokaempferol 4-reductase); cinnamoyl-CoA reductase; P0528B09	contig_2056	95.45	22	0.19		-0.381112	0.879722	0.45791	0.79387	0.916079	0.303651	-0.271702
154744	nr69286	EB140685	Dihydroflavonol-4-reductase (DFR) (Dihydrokaempferol 4-reductase); cinnamoyl-CoA reductase; P0528B09	contig_4181	100	16	2.6	yes	0.656855	1.21214	1.66393	1.72887	2.03161	1.46589	1.01608
58532	nr55299	EB118193	Dihydroflavonol-4-reductase (DFR) (Dihydrokaempferol 4-reductase); cinnamyl-alcohol dehydrogenase fa	contig_2500	91.43	35	0.0002		-0.503572	-0.25841	-0.703579	-0.573454	-0.953041	-0.517251	0.103605
188340	nr66699	EE663689	Dihydroflavonol-4-reductase (DFR) (Dihydrokaempferol 4-reductase); cinnamyl-alcohol dehydrogenase fa	contig_176	97.92	48	5e-17		0.0577377	0.532199	0.718714	0.313095	0.186325	0.0187614	0.141843
11183	nr84270	EB108870	Dihydroflavonol-4-reductase (DFR) (Dihydrokaempferol 4-reductase); cinnamyl-alcohol dehydrogenase fa	contig_1922	90.7	43	7e-07		-0.677103	-0.651733	-0.258833	-0.0836908	0.358616	0.182663	0.403382
321127	nr66700	EG631316	Dihydroflavonol-4-reductase (DFR) (Dihydrokaempferol 4-reductase); cinnamyl-alcohol dehydrogenase fa	contig_1179	95.65	23	0.052		1.21778	1.53863	1.48461	1.13403	1.47885	1.91097	1.13173
165622	nr66700	EB130375	Dihydroflavonol-4-reductase (DFR) (Dihydrokaempferol 4-reductase); cinnamyl-alcohol dehydrogenase fa	contig_176	90.7	43	7e-07		1.60914	1.57969	1.62923	1.99383	2.46059	2.00076	1.21309
252639	nr8412	EB153951	Dihydroflavonol-4-reductase (DFR) (Dihydrokaempferol 4-reductase); Dihydroflavonol-4-reduct	contig_176	100	19	0.052		0.979252	1.64699	1.5726	1.98601	2.27557	1.51823	0.939364
184981	nr83563	EB148203	dihydrofolate synthetase/folylpolyglutamate synthetase (DHFS/FPGS4); FolC bifunctional prot	contig_3284	100	18	0.2		-0.214164	0.252805	0.193735	0.58454	0.493233	0.597581	0.606563
94071	nr64078	EB121966	dihydrolipoamide S-acetyltransferase; Dihydrolipoyllysine-residue succinyltransferase component of 2	contig_471	92.31	26	0.17		-0.663649	-0.693104	-0.708903	-0.516882	-0.604824	-0.441563	-0.128853
148409	nr3138	CN896716	dihydroneopterin aldolase; dihydroneopterin aldolase; n=2; Oryza sativa (japonica	contig_829	95	40	7e-10		-1.01428	-0.452002	-0.306304	-0.313514	-0.192546	-0.097485	-0.00960487
29699	nr82570	CN927467	Dihydroorotase (DHOase); Dihydroorotase, homodimeric type; n=1; Silicibacter sp. TM1040|Rep	contig_3764	100	16	2.8	yes	-0.122439	0.0137125	0.118828	0.0174974	0.195989	0.286649	0.236415
223210	nr69408	EB122829	Dihydroorotate dehydrogenase (Dihydroorotate oxidase) (DHOdehase) (DHODase) (DHOD); DIHYDRO	contig_2191	94.44	36	2e-08		-1.25435	-0.906703	-0.748717	-0.77266	-0.35751	-0.247194	0.724256
146658	nr72068	CN895184	Dihydropyrimidinase protein 4 (DRP-4) (Collapsin response mediator protein 3) (CRMP-3) (UNC33 phosph	contig_3342	96.3	54	4e-18		-1.62048	-0.811816	-1.1631	-0.436191	-0.286623	-0.486237	-0.301025
155141	nr69906	CN899985	Dihydroxy-acid dehydratase (DAD); P0562A06.23 gene product; dihydroxy-acid dehydra	contig_1932	100	17	0.81		0.210918	-0.220707	-0.16329	-0.230598	-0.619153	-0.558051	-0.234095
135507	nr69906	CN889250	Dihydroxy-acid dehydratase (DAD); P0562A06.23 gene product; dihydroxy-acid dehydra	contig_1562	89.13	46	3e-06		0.473981	0.0521544	0.146402	0.152561	0.169578	0.0301043	0.0522075
43357	nr83877	EB113564	dimethylaniline monooxygenase; P0560B06.15; flavin-containing monooxygenase family protein (FMO fami	contig_2169	95.74	47	5e-14		-0.317051	0.703308	0.541913	0.71838	0.491774	-0.0328389	-0.244229
267257	nr74467	CN918002	Dipeptidyl aminopeptidase protein 6 (Dipeptidylpeptidase VI) (Dipeptidylpeptidase 6) (Dipeptidyl pep	contig_3102	90	50	1e-08		0.154898	0.648717	0.692751	0.454911	0.213533	0.357379	0.0716389
124041	nr68269	EB126503	Diphosphomevalonate decarboxylase (Mevalonate pyrophosphate decarboxylase) (Mevalonate (diphospho)de	contig_4127	96.67	30	3e-06		-0.959406	-0.124499	-0.336535	0.261097	0.259278	0.488888	0.720675
161123	nr4486	CN942069	Diphthamide biosynthesis protein 2; diphthamide synthesis DPH2 family protein; Diphthamide biosynthe	#N/A	#N/A	#N/A	#N/A	yes	-0.245743	-0.569838	-0.402387	-0.124018	0.126808	0.249606	0.366417
72323	nr84010	CN861496	Dirigent protein; n=1; Medicago truncatula|Rep: Dirigent protein -Medicago truncatula (Barr	contig_2372	95.65	46	2e-13		-0.657286	0.184504	-0.0719153	0.0324444	0.0908246	-0.298019	-0.327892
188852	nr96788	EE663749	disease resistance family protein (LRR family protein); disease resistance family protein; leucine r	contig_1277	86.36	44	0.011		0.737865	1.64912	1.86833	0.828137	0.598891	0.352939	1.10026
166997	nr91289	EE663965	disease resistance family protein; verticillium wilt disease resistance protein; Leucine ri	contig_277	87.8	41	0.003		0.706539	-0.124028	-0.0752179	-0.0694867	-0.143037	0.0995212	0.11063
87557	nr82124	EB120155	disease resistance protein (CC-NBS-LRR class); Leucine Rich Repeat family protein, expresse	#N/A	#N/A	#N/A	#N/A	yes	0.793711	-0.165585	-0.0649986	-0.191624	-0.0707513	-0.249555	-0.344721
65047	nr82124	CN863288	disease resistance protein (CC-NBS-LRR class); Leucine Rich Repeat family protein, expresse	contig_514	95.24	21	0.65		-0.603113	-0.160037	-0.109611	-0.355947	0.0712189	0.0490498	0.129739
180534	nr5358	EB142980	disease resistance protein (CC-NBS-LRR class); RPP13 protein; n=1; Arabidopsis arenosa|Rep:	contig_903	100	18	0.2		1.19047	0.261157	0.290636	0.136077	0.0450085	0.0987846	0.221063
264113	nr9220	EB156439	disease resistance protein (TIR-NBS class); disease resistance protein (TIR-NBS-LRR class); Cluster:	contig_2936	97.14	35	4e-09		-0.404115	0.00351725	-0.144598	-0.334301	-0.470228	-0.401419	-0.179298
256288	nr94442	EB151533	disease resistance protein (TIR-NBS-LRR class); disease resistance gene analog NBS	contig_1946	100	16	2.8	yes	-0.571322	-0.359652	-0.278301	-0.422878	-0.276188	-0.0748688	-0.330564
167308	nr79556	DQ644473	disease resistance protein (TIR-NBS-LRR class); TIR-NBS-LRR resistance protein; n=	contig_3031	95	20	3.1		0.108333	-0.775503	-0.637191	-0.677452	-1.49245	-1.36073	-1.24275
31362	nr88848	EB111549	disease resistance protein (TIR-NBS-LRR class); disease resistance protein (TIR-NBS class); Cluster:	#N/A	#N/A	#N/A	#N/A	yes	0.833995	1.88869	1.42363	0.71145	0.377032	-0.341247	0.420164
251612	nr80063	EG631263	disease resistance protein (TIR-NBS-LRR class); disease resistance protein RPP1-WsB (TIR-NBS-LRR cla	contig_2151	100	21	0.003		-0.984738	-0.246904	-0.669248	-0.256124	0.0497883	0.00529103	-0.104157
166128	nr73013	EB130510	disease resistance protein (TIR-NBS-LRR class); Disease resistance protein; AAA ATPase; n=1	contig_3227	100	19	0.052		-0.399887	-0.750834	-0.681083	-0.821247	-1.15774	-1.06607	-0.944828
172662	nr78909	EB141678	disease resistance protein (TIR-NBS-LRR class); MRGH21; n=2; Cucumis melo|Rep: MRGH21 -Cucu	#N/A	#N/A	#N/A	#N/A	yes	0.688403	0.064609	0.322561	0.426166	0.156442	-0.303928	-0.621478
255453	nr91378	EB151484	disease resistance protein (TIR-NBS-LRR class); TIR-NBS disease resistance protein; n=1; Po	contig_1069	100	17	0.65		-0.483927	-0.649024	-0.917823	-1.39837	-1.45133	-1.23738	-0.983424
245510	nr92287	EB145640	disease resistance protein (TIR-NBS-LRR class); TIR-NBS disease resistance protein; n=1; Po	contig_1225	96	25	0.003		-0.589301	-0.788758	-0.775625	-0.788557	-1.193	-0.72299	-0.216623
258035	nr8843	EB155291	disease resistance protein (TIR-NBS-LRR class); TIR-NBS-LRR type disease resistance protein	contig_4175	100	16	3.2	yes	-1.28061	-0.989864	-1.2284	-0.54034	-0.936438	0.15495	0.00721864
279429	nr10030	EB156829	disease resistance protein (TIR-NBS-LRR class); TIR-NBS-LRR type disease resistance protein	contig_3032	100	25	1e-05		-0.257022	-0.22378	-0.31285	-0.462402	-0.324046	-0.26888	-0.17654
139272	nr2319	EB134221	disease resistance protein RGA4 (RGA4-blb); Disease resistance protein; AAA ATPase; n=1; Me	contig_2359	100	16	2.6	yes	0.339501	0.3015	0.0988146	0.709329	0.51126	0.585089	0.489239
193743	nr6050	EB114473	Disease resistance protein; AAA ATPase; n=1; Medicago truncatula|Rep: Disease resistance pr	contig_2894	100	16	2.6	yes	-0.50135	-0.263692	-0.429991	-0.595334	-0.961802	-0.994382	-0.364802
260325	nr94944	EB155395	Disease resistance protein; AAA ATPase; n=1; Medicago truncatula|Rep: Disease resistance pr	contig_2795	90.91	33	0.003		-0.521926	-0.163472	-0.258164	-0.235498	-0.606848	0.206919	0.0516373
11352	nr88058	EB108917	Disease resistance protein; AAA ATPase; n=1; Medicago truncatula|Rep: Disease resistance pr	contig_2792	89.47	38	0.0007		-0.573679	-0.133238	-0.176453	-0.278576	-0.56654	-0.152646	0.251768
263701	nr9183	EB156300	Disease resistance protein; AAA ATPase; n=1; Medicago truncatula|Rep: Disease resistance pr	#N/A	#N/A	#N/A	#N/A	yes	0.521732	0.164066	0.108297	0.392275	0.647851	0.392192	0.675663
251365	nr96606	EE663816	disease resistance protein; HcrVf1 protein; n=1; Oryza sativa (japonica cultivar-group)|Rep	contig_3412	96.77	31	7e-07		-0.266227	-0.277814	-0.149839	-0.34484	-0.476195	-0.667443	-0.276457
138594	nr2238	EB136529	Disease resistance protein; n=1; Medicago truncatula|Rep: Disease resistance protein -Medic	contig_2629	84.31	51	0.052		0.0369734	-0.346384	-0.419427	-0.392325	-0.760772	-0.283858	-0.247074
266706	nr93555	EB151397	Disease resistance protein; n=1; Medicago truncatula|Rep: Disease resistance protein -Medic	contig_4246	100	16	3.2	yes	0.430896	0.142996	0.144536	0.202025	0.275981	0.369553	0.260718
264270	nr92366	EB156498	disease resistance protein; NB-ARC domain; n=1; Medicago truncatula|Rep: NB-ARC domain -Med	contig_2191	100	21	0.003		0.235993	0.869393	1.15968	0.84304	0.968743	0.949556	0.575821
166738	nr75985	EG631350	disease resistance protein; protein kinase Xa21; Polygalacturonase inhibitor 1 precursor (Polygalact	contig_2535	100	18	0.18		1.66936	2.59188	2.45508	1.08757	0.726303	0.394299	0.129019
148905	nr80049	CN897040	disease resistance-responsive family protein (dirigent family protein); dirigent protein; disease re	contig_3152	96.3	54	4e-18		0.538174	0.136408	1.54792	3.48985	3.80241	2.54643	1.0751
263937	nr73391	EB156384	disease resistance-responsive family protein; disease resistance response protein/ dirigent protein;	contig_2855	93.94	33	1e-05		0.832035	-0.031224	0.321157	0.0506918	-0.0113015	0.0847058	0.104836
151443	nr74508	EB139701	disease resistance-responsive protein (dirigent protein); disease resistance response protein/ dirig	contig_2855	90.32	31	0.052		0.400733	0.176637	0.75635	1.08093	1.44949	1.07327	0.238752
135567	nr71837	CN889286	disulfide isomerase protein; Adenosine 5'-phosphosulfate reductase 8; n=	contig_2567	85.42	48	0.013		-0.986795	-0.510011	-0.454872	-0.441667	-0.531719	-0.733144	-0.404606
70973	nr76436	EB114591	Divalent-cation tolerance protein cutA; Hypothetical protein; n=1; Aedes aegypti|Rep: Hypot	contig_2557	90.48	42	3e-06		0.209621	-0.696872	-0.697139	-0.522149	-0.673172	-0.915002	-0.944937
108803	nr76435	EB118993	Divalent-cation tolerance protein cutA; Protein CutA homolog precursor; copper binding protein (CUTA	contig_2557	100	20	0.013		-0.935668	-0.812674	-0.786441	-0.291508	-0.152321	-0.0802484	-0.0620082
252082	nr76437	EB155160	Divalent-cation tolerance protein cutA; Protein CutA homolog precursor; copper binding protein (CUTA	contig_2557	97.22	36	8e-11		-0.500392	-0.296285	-0.437398	-0.411222	0.194614	0.113317	0.125092
123880	nr1400	CN937574	DJ-1 family protein; 4-methyl-5(b-hydroxyethyl)-thiazole monophosphate biosynthesis protein; Protein	contig_1649	97.22	36	7e-10		0.386663	0.907033	0.6784	0.657524	0.477293	0.100169	0.345629
185502	nr5656	EB148717	DNA binding (N-acetyltransferase/ protein binding) (zinc ion binding; n=1; Arabidopsis thal	contig_1139	100	17	0.65		-0.168101	-0.237035	0.111691	-0.252296	-0.543373	-0.110137	-0.573221
92063	nr90945	CN873897	DNA binding bromodomain-containing protein; DNA binding protein family protein; C	contig_3191	93.55	31	5e-10		-0.371947	-0.27045	-0.163774	-0.78789	-0.78015	-0.0152109	-0.152744
98698	nr91621	CN875673	DNA binding bromodomain-containing protein; DNA binding protein family protein; C	contig_2476	100	29	1e-13		-0.357496	-0.168227	-0.439653	-0.184396	-0.371079	-0.275578	-0.159724
87303	nr81649	EB120067	DNA binding bromodomain-containing protein; Histone acetyltransferase GCN5; General control of amino	contig_1891	88	50	3e-06		0.981464	0.267596	0.133329	0.166567	-0.0868013	-0.341581	-0.25227
12918	nr1551	CN930677	DNA binding bromodomain-containing protein; OJ1791_B03.42-1 gene product; Bromodomain; n=1;	contig_375	91.89	37	1e-05		0.255083	0.213476	0.0939833	0.220451	0.191597	-0.261301	-0.443918
4522	nr75343	CN936065	DNA binding bromodomain-containing protein; OJ1791_B03.42-1 gene product; Gb|AAF01563.1; n=	contig_375	88.37	43	0.0002		0.441268	0.0113501	0.000420781	1.10394	2.26111	2.01796	0.854031
173471	nr72949	CN884185	DNA binding bromodomain-containing protein; OSJNBa0056O06.23 gene product; Bromodomain; n=3	contig_2276	100	16	2.8	yes	0.809001	-0.466299	0.0199518	-0.231993	-0.99258	-0.963685	-1.56854
263940	nr94562	CN909887	DNA binding family protein (AT-hook protein 1 (AHP1)); DNA binding family protein; DNA bind	contig_3712	93.02	43	3e-09		0.0758884	-0.283079	-0.266528	-0.391973	-0.242294	-0.170992	-0.0241565
98420	nr61003	EB125375	DNA binding family protein; DNA binding family protein (AT-hook protein 1 (AHP1)); HMG-I an	contig_3922	100	18	1e-05		0.334954	1.06526	1.13116	0.808025	0.761815	0.538346	0.414619
154728	nr78752	CN900828	DNA binding family protein; E3 SUMO protein ligase SIZ1; n=4; Arabidopsis thaliana|Rep: E3	contig_1824	100	20	0.002		-0.845017	-0.441581	-0.450121	-0.107565	-0.217998	-0.0121769	0.114664
266690	nr62438	CN917943	DNA binding protein; AT-hook DNA binding protein; n=1; Arabidopsis thaliana|Rep: P	contig_3680	100	16	2.6	yes	0.618775	0.0154777	-0.080257	-0.263096	-0.599095	-0.511136	-0.295519
219454	nr86566	EB132204	DNA binding protein; RAV B3 domain DNA binding protein; n=1; Oryza sativa (japonic	contig_822	100	24	5e-05		0.0654181	0.600339	0.53047	0.382702	0.307676	-0.0921946	0.133342
185259	nr61944	EB148476	DNA binding protein; RAV2 DNA binding protein; n=3; Arabidopsis thaliana|Rep: Puta	contig_3129	94.59	37	5e-08		0.619837	-0.281948	-0.123801	-0.0784493	-0.263572	-0.133987	-0.183613
218870	nr74389	EB177658	DNA binding protein; DNA binding protein ESCAROLA; DNA binding protein; n=1; Arabi	contig_3730	100	16	2.8	yes	0.495731	0.336714	0.204504	0.0959297	0.392148	0.358061	0.0720951
145266	nr87419	EB137269	DNA binding protein; Hypothetical protein F5I6.2; n=2; Arabidopsis thaliana|Rep: Hypothetic	contig_4274	96.43	28	7e-09		0.748699	-0.206439	-0.262089	-0.242849	-0.504782	-0.332401	-0.636329
117470	nr72409	EE663703	DNA binding protein; myb family transcription factor; Myb transcription factor; n=1; Planta	contig_229	89.13	46	3e-06		0.577625	0.305092	0.46631	0.377967	0.328293	-0.0137728	-0.112702
19202	nr5995	EB110682	DNA binding protein; n=1; Daucus carota|Rep: DNA binding protein -Daucus carota (Carrot); h	contig_3712	100	19	0.042		-0.151312	-0.389751	-0.432761	-0.255445	-0.427139	-0.474775	-0.101985
146931	nr72680	EB137926	DNA binding protein; transcriptional factor B3 family protein (leafy cotyledon 2 (LEC2)); V	contig_3040	100	17	0.72		0.414893	0.015387	-0.0920481	-0.23959	-0.212551	-0.182106	0.0249838
13555	nr91463	CN931098	DNA gyrase subunit B; DNA topoisomerase, ATP-hydrolyzing (DNA topoisomerase II) (DNA gyrase); Cluste	contig_4274	95.83	48	1e-14		1.21627	0.721354	0.305477	0.92516	1.06901	0.660447	0.480948
3573	nr16668	CN935431	DNA gyrase subunit B; DNA topoisomerase, ATP-hydrolyzing (DNA topoisomerase II) (DNA gyrase); Cluste	contig_4274	95.74	47	5e-14		0.484029	0.422622	0.820969	0.626473	1.07208	0.935077	0.503199
140737	nr85917	CN938547	DNA helicase INO80; SNF2 domain-containing protein (helicase domain-containing protein); homeotic ge	contig_2067	97.56	41	8e-13		-0.523103	-0.281841	-0.270239	-0.187334	-0.385783	-0.218805	-0.438292
290216	nr95643	CN884655	DNA ligase 1 (DNA ligase I) (Polydeoxyribonucleotide synthase [ATP] 1); ATP dependent DNA ligase fam	contig_561	95.56	45	8e-13		1.01466	-0.715146	-0.852589	-0.386541	-1.60764	-1.69004	-1.76315
185190	nr5616	EB148408	DNA mismatch repair protein MSH2 (AtMsh2); DNA mismatch repair protein MSH2 (MUS1); DNA mis	contig_2177	87.76	49	1e-05		0.200152	-0.271818	-0.158784	-0.391913	-0.210717	-0.602863	-0.362044
14125	nr2508	CN931496	DNA mismatch repair protein mutS; OSIGBa0157A06.3 protein; n=3; Oryza sativa|Rep: OSIGBa015	contig_1491	92.45	53	9e-13		0.256154	0.271331	0.271525	0.121514	0.0988077	0.109739	0.0659301
47218	nr89277	CN858541	DNA polymerase alpha catalytic subunit; DNA polymerase alpha catalytic subunit; n=2; Oryza	contig_2338	95.24	21	0.74		1.82468	0.430584	0.375628	-0.0812729	-0.23047	0.156805	0.421726
264654	nr79954	CN910347	DNA polymerase alpha catalytic subunit; DNA polymerase zeta, catalytic subunit; n=1; Ostreo	#N/A	#N/A	#N/A	#N/A	yes	1.00154	0.119118	0.205382	-0.0338671	-0.0179877	0.00315662	0.21629
91885	nr60010	CN871666	DNA polymerase lambda; n=1; Arabidopsis thaliana|Rep: DNA polymerase lambda -Arabidopsis th	#N/A	#N/A	#N/A	#N/A	yes	-0.0563631	0.2124	0.307223	0.138584	0.428237	0.304631	-0.0170732
144451	nr89678	CN884941	DNA primase large subunit; DNA primase large subunit (DNA primase 58 kDa subunit) (p58); DN	#N/A	#N/A	#N/A	#N/A	yes	0.0635015	-0.588694	-0.769283	0.535941	-1.52115	-0.346302	0.763793
161855	nr62784	CN942546	DNA repair ATPase; n=2; Arabidopsis thaliana|Rep: Expressed protein -Ara	contig_124	88.89	45	1e-05		0.00718406	-0.0840941	-0.450969	-0.290794	-0.490124	-0.430731	-0.319268
317356	nr64871	CN916068	DNA repair protein RAD23; ubiquitin family protein; RAD23 protein; n=1; Oryza sati	#N/A	#N/A	#N/A	#N/A	yes	0.430782	-0.096652	-0.0800397	-0.244434	-0.143102	-0.19298	-0.160933
12357	nr1398	CN930304	DNA repair protein RAD50; n=2; Arabidopsis thaliana|Rep: DNA repair protein RAD50 -Arabidop	contig_3019	97.87	47	2e-16		0.0801368	-0.0535322	-0.300215	-0.122779	-0.52771	-0.23008	-0.212598
163596	nr4664	CN943707	DNA replication licensing factor MCM5 (CDC46 homolog) (P1-CDC46); Minichromosome maintenance protein	contig_788	95.12	41	2e-10		-0.498304	-0.457201	-0.417493	-0.49189	-0.202337	-0.214322	-0.0780178
151886	nr3661	CN940222	DNA topoisomerase 1 (DNA topoisomerase I) (Omega protein) (Relaxing enzyme) (Untwisting enzyme) (Swi	contig_123	97.96	49	2e-17		0.613387	-0.547571	-0.409432	-0.449176	-1.15544	-1.21482	-1.09548
98477	nr73256	CN875524	DNA topoisomerase 1 (DNA topoisomerase I); DNA topoisomerase I; DNA topoisomerase IB, large	contig_4088	95.56	45	8e-13		0.601252	0.555512	0.772332	0.165864	0.3646	0.221928	0.490098
30346	nr73255	CN949413	DNA topoisomerase 1 (DNA topoisomerase I); DNA topoisomerase I; PREDICTED: similar to topoi	contig_2017	95	20	2.7		-0.754133	-0.0632082	-0.121821	0.206821	-0.0891806	-0.0732444	-0.180621
31066	nr85803	CN927871	DNA topoisomerase 2; n=1; Arabidopsis thaliana|Rep: DNA topoisomerase 2 -Arabidopsis thalia	contig_2358	100	16	0.26	yes	1.43344	0.188645	0.0656537	0.131068	0.589748	0.150966	0.154557
170603	nr74091	CN882430	DNA-damage-repair/toleration protein DRT102; Ribose-5-phosphate isomerase B (Phosphoriboisomerase B)	contig_2027	85.37	41	0.72		-1.07502	-0.856685	-0.720668	-0.639867	-0.219253	-0.385967	-0.326795
5633	nr54954	CN936813	DNA-dependent ATPase; chromatin remodeling protein (SYD); Chromodomain-helicase-DNA binding protein	contig_1223	93.62	47	1e-11		0.0409081	0.14587	-0.0311813	-0.122477	-0.496398	-0.209199	-0.238477
71284	nr57465	CN866338	DNA-directed RNA polymerase alpha subunit; n=1; Spinacia oleracea|Rep: DNA-directed RNA pol	contig_1780	93.02	43	4e-09		0.629712	0.131235	0.44547	0.313442	0.432758	0.0735821	0.0562944
162061	nr4563	CN942682	DNAJ heat shock family protein; Genomic DNA, chromosome 5, P1 clone:MTH12; n=2; Arabidopsis	contig_1585	92.31	52	4e-12		-0.704528	1.21854	1.04851	1.23235	1.31982	0.683535	0.572752
142170	nr89427	CN939366	DNAJ heat shock N-terminal domain-containing protein (cell division protein); Hypothetical J domain	contig_1921	95.24	21	0.81		1.50546	-0.00766751	0.363978	-0.283487	-0.060249	-0.238399	-0.260593
155900	nr88358	CN901164	DNAJ heat shock N-terminal domain-containing protein (cell division protein); OSJNBa0083D01.10; Clus	contig_1647	100	18	0.18		0.376875	0.152874	-0.0696423	0.0587307	0.0457663	0.314951	0.383559
143598	nr68987	CN940011	DNAJ heat shock N-terminal domain-containing protein; DnaJ, expressed; n=1; Oryza sativa (j	contig_310	100	20	0.011		-1.44452	-0.546919	-0.963006	-0.3133	-0.37539	0.0859713	-0.550605
149608	nr83454	CN897502	DNAJ heat shock N-terminal domain-containing protein; Heat shock protein DnaJ, N-terminal;	contig_3811	100	18	0.17		0.336633	-0.678964	-0.449666	-0.887884	-0.78592	-0.332357	-0.102017
214587	nr6580	CN945955	DNAJ heat shock N-terminal domain-containing protein; heat shock protein; A_TM021B04.9 prot	contig_484	97.56	41	8e-13		-1.01267	0.15452	0.0170423	-0.152513	0.255862	0.277419	0.65863
109264	nr85331	CN880512	DNAJ heat shock N-terminal domain-containing protein; heat shock protein; Cluster	contig_2367	100	16	2.7	yes	-2.65125	-0.915395	-0.854343	-0.490429	-0.745301	-0.270858	-0.338082
38487	nr74321	EB112877	DNAJ heat shock N-terminal domain-containing protein; Hypothetical protein At2g26890; n=1;	contig_796	91.43	35	0.0002		-0.108138	-0.344337	-0.379113	-0.384149	-0.0296726	-0.196194	0.123921
149382	nr94158	CN897349	DNAJ heat shock N-terminal domain-containing protein; Hypothetical protein At2g42080; n=1;	contig_842	97.06	34	1e-08		0.766264	-0.0887738	0.20948	0.179265	0.20068	0.263518	0.565012
28995	nr10454	CN927138	DNAJ heat shock N-terminal domain-containing protein; hypothetical protein; Clust	contig_2021	92.16	51	1e-11		0.0615815	-0.523276	-0.885817	-1.34246	-1.23949	-1.09666	-0.623885
223377	nr84168	CN876625	DNAJ heat shock N-terminal domain-containing protein; OSJNBa0018M05.19; Hypothetical protei	contig_207	90.91	33	0.003		-1.26277	-0.416554	-0.722114	-1.45483	-1.39478	-0.452487	-0.993328
222808	nr84168	CN876254	DNAJ heat shock N-terminal domain-containing protein; OSJNBa0018M05.19; Hypothetical protei	contig_207	95.12	41	2e-10		-1.2372	-0.469805	-1.13698	-1.13748	-1.01322	-0.516898	-0.809273
175856	nr62637	EB144734	DNAJ heat shock protein (J3); DnaJ protein ZMDJ1; n=3; Poaceae|Rep: DnaJ protein ZMDJ1 -Zea	contig_2835	91.84	49	2e-10		-2.12705	-1.77843	-1.74809	-0.354653	0.0520288	0.0852752	0.198179
170408	nr66049	EB140959	DNAJ heat shock protein; heat shock protein 40; heat shock protein; n=1; Arabidops	contig_2421	100	18	0.18		0.278495	-0.628454	-0.772808	-0.465046	-0.462797	0.0359324	-0.0163105
248744	nr8254	CN910954	DNAJ heat shock protein; heat shock protein 40; DnaJ homolog subfamily B member 13 (Testis spermatoc	contig_111	88.89	36	0.011		0.811609	0.117766	0.433583	-0.223948	-0.174409	-0.186229	0.0417386
159745	nr66046	EB128500	DNAJ heat shock protein; heat shock protein 40; DnaJ homolog subfamily B member 13 (Testis spermatoc	contig_274	91.3	46	1e-08		1.23248	1.04124	0.69223	1.27386	1.19991	0.685803	0.288998
180749	nr66047	EB143063	DNAJ heat shock protein; heat shock protein 40; DnaJ homolog subfamily B member 6 (Heat shock protei	#N/A	#N/A	#N/A	#N/A	yes	0.6723	-0.0950336	-0.177377	-0.411087	-0.84936	-0.39985	1.06455
62518	nr66047	EB116342	DNAJ heat shock protein; heat shock protein 40; DnaJ homolog subfamily B member 6 (Heat shock protei	contig_274	89.13	46	3e-06		0.704316	0.509545	0.410218	0.189601	0.681919	0.286918	-0.133608
12163	nr1363	EB109178	DNA-repair protein UVH3; n=1; Arabidopsis thaliana|Rep: DNA-repair protein UVH3 -Arabidopsi	contig_389	94.23	52	2e-14		0.337299	0.208597	0.31657	0.878438	1.35799	1.06461	0.625587
255826	nr8650	CN913585	Dof21b; n=2; Glycine max|Rep: Dof21b -Glycine max (Soybean)	contig_3099	90.24	41	1e-05		0.0286442	-0.0385804	-0.120535	-0.420402	-0.459712	-0.325405	-0.234325
108217	nr66658	EB119149	Dof-type zinc finger domain-containing protein; Dof zinc finger protein; n=1; Oryz	contig_3484	100	16	2.6	yes	0.305535	1.2109	0.870491	0.256354	0.121038	0.122051	0.119815
142747	nr80602	EB127743	Dof-type zinc finger domain-containing protein; Dof domain, zinc finger family protein, exp	contig_1575	90.62	32	0.012		0.576087	0.82008	0.751392	0.693843	0.640621	0.0718783	0.120044
165038	nr74656	EB130203	Dolichyl-diphosphooligosaccharide-protein glycosyltransferase 48 kDa subunit precursor (Oligosacchar	contig_1683	89.13	46	3e-06		-0.573496	-0.489205	-0.36171	-0.361615	-0.289554	-0.194059	-0.193168
265601	nr96698	EB151965	Dolichyl-diphosphooligosaccharide-protein glycosyltransferase 48 kDa subunit precursor (Oligosacchar	contig_4225	100	17	0.65		0.84359	0.814861	0.723818	0.911109	0.575172	0.531863	0.251756
33553	nr70432	EB111898	Dolichyl-diphosphooligosaccharide-protein glycosyltransferase 67 kDa subunit precursor (Ribophorin I	#N/A	#N/A	#N/A	#N/A	yes	0.300425	0.0185861	0.301384	-0.0658432	0.0719164	-0.191417	-0.1028
250239	nr8282	CN910983	double-stranded RNA binding domain (DsRBD)-containing protein; C-terminal domain phosphatas	contig_274	94.12	34	3e-06		-0.0169055	0.328455	-0.261018	0.497269	0.815369	0.783258	0.450796
252970	nr69728	CN912080	drought-responsive family protein; fiber protein Fb2; Protein At1g56280; n=1; Arabidopsis t	contig_3539	95.24	21	0.67		0.58165	-0.651411	-0.33304	-0.217588	-0.819178	-0.885041	-0.92474
71000	nr74564	CN866228	drought-responsive family protein; fiber protein Fb2; Protein At1g56280; n=1; Arabidopsis t	contig_2092	91.3	46	1e-08		-0.199603	-0.506894	-0.504252	-0.103996	0.242495	0.104606	0.565733
164752	nr87051	CN944484	Dual specificity protein phosphatase 12 (Dual specificity tyrosine phosphatase YVH1); dual specifici	contig_4274	86.79	53	1e-05		0.130569	0.141473	0.105876	1.00255	0.730556	0.442606	-0.0182696
181359	nr74450	CN905138	Dual specificity protein phosphatase 3; n=1; Zea mays|Rep: Dual specificity protein phospha	#N/A	#N/A	#N/A	#N/A	yes	-0.584559	0.311235	-0.143595	-0.211515	-0.199693	-0.26058	0.452432
86551	nr71496	EB119831	dual specificity protein phosphatase family protein; PREDICTED: similar to RE13143p; n=1; S	contig_3833	100	16	2.6	yes	-0.229296	0.231457	0.0182425	0.762519	0.495871	0.58791	0.78966
145567	nr63588	EB137360	D-xylulose reductase (Xylitol dehydrogenase) (XDH); cinnamyl-alcohol dehydrogenase; Sorbitol dehydro	contig_1635	97.37	38	5e-11		-1.20936	-0.198997	-0.185976	0.0841856	0.0344975	0.328642	-0.0289509
85120	nr58737	CN869049	dynamin family protein; Dynamin family protein; n=1; Musa balbisiana|Rep: Dynamin family pr	contig_2018	91.3	46	1e-08		-0.335562	0.367431	0.366037	0.402243	0.115341	-0.344568	-0.221881
218269	nr6816	CN948219	dynamin family protein; Interferon induced GTP binding protein Mx1; Interferon induced GTP binding p	contig_1791	95.45	22	0.17		0.7144	0.403648	0.305574	0.058235	0.0837581	-0.00565779	0.0418397
159810	nr79094	CN941173	dynamin; DRP; n=1; Cucumis melo|Rep: DRP -Cucumis melo (Muskmelon); Dynamin homolo	contig_4087	95.83	24	0.011		-0.441762	-0.354464	-0.0330852	-0.22246	-0.196791	-0.103478	0.120526
160484	nr79094	CN941631	dynamin; DRP; n=1; Cucumis melo|Rep: DRP -Cucumis melo (Muskmelon); Dynamin homolo	contig_4087	94.44	36	1e-08		-0.261094	-0.22526	0.414981	-0.225941	0.0405405	-0.199323	0.00401381
254247	nr98756	CN912925	dynamin; DRP; n=1; Cucumis melo|Rep: DRP -Cucumis melo (Muskmelon); Dynamin protei	contig_4088	93.33	45	2e-10		-0.339251	-0.0696454	-0.593849	-0.433465	-0.834382	-0.288504	-0.184443
155700	nr90422	CN900257	dynamin; GTP binding protein (phragmoplastin); dynamin protein D (DL1D); dynamin protein; O	contig_3217	93.88	49	8e-13		-0.0653004	-0.00344709	-0.0728995	0.235041	0.0708882	0.636803	0.167253
62613	nr75135	CN862915	dynamin; GTP binding protein (phragmoplastin); dynamin protein D (DL1D); dynamin protein; O	contig_1828	100	16	2.8	yes	0.633834	0.424031	0.357366	0.405522	0.239294	0.0808755	0.0377415
134762	nr75135	CN888780	dynamin; GTP binding protein (phragmoplastin); dynamin protein D (DL1D); dynamin protein; O	contig_915	100	45	1e-17		0.296881	0.0951586	0.412837	0.601038	1.03039	0.473423	0.365683
144351	nr75028	EB142139	dynein light chain; Dynein light chain 1, cytoplasmic; dynein light chain type 1 family protein; dyn	contig_2866	100	17	0.81		0.488004	1.94	2.87975	0.24967	-0.335832	0.389932	0.735717
94050	nr72128	CN874896	E3 ubiquitin protein ligase NEDD4 protein (Nedd4-2) (NEDD4.2); ubiquitin protein ligase; E3	contig_4042	100	16	3.2	yes	-0.368718	-0.654928	-0.202926	-0.214321	-0.398816	-0.29959	-0.31927
65051	nr74855	EB116662	early nodulin; Root-nodule protein Dg93; n=1; Datisca glomerata|Rep: Root-nodule protein Dg	contig_1124	100	16	2.8	yes	-0.0236528	-0.530207	-0.277269	-0.116872	-0.44128	-0.524765	-0.600743
255496	nr90058	CN916569	early-responsive to dehydration protein (ERD protein); early-responsive to dehydra	contig_3871	95.56	45	8e-13		-1.60401	-0.317623	-0.414457	-0.276141	-0.326837	0.27269	1.15969
14271	nr84396	CN931591	early-responsive to dehydration protein (ERD protein); ERD4 pro	contig_400	92.68	41	6e-08		0.109165	1.11454	1.39907	0.800856	0.695755	0.487281	0.533784
172425	nr83617	CN883669	Ectonucleotide pyrophosphatase/phosphodiesterase 5 precursor (E-NPP5) (NPP-5); type I phosphodiester	contig_1101	100	20	0.011		-0.921236	-0.316516	-0.489158	-0.479569	-0.475067	-0.310387	-0.0513247
146449	nr77965	CN895054	Ectonucleotide pyrophosphatase/phosphodiesterase 5 precursor (E-NPP5) (NPP-5); type I phosphodiester	contig_804	92.5	40	2e-07		-0.436214	-0.264382	-0.245741	-0.157076	-0.250792	-0.254259	-0.122176
137867	nr61385	CN896281	eIF4-gamma/eIF5/eIF2-epsilon domain-containing protein; Gb|AAD26879.1; n=2; Arabidopsis tha	contig_3258	100	16	2.6	yes	-0.0453865	0.211283	-0.327635	0.328254	0.684938	0.582151	0.607599
262093	nr9002	EB155813	EIX receptor 1; n=1; Solanum lycopersicum|Rep: EIX receptor 1 -Solanum lycopersicum (Tomato	contig_1139	95	20	2.6		0.584991	0.473918	0.339151	0.384194	0.566991	0.865539	0.389441
177106	nr78217	CN904436	EL5; P0485B12.26; RING-H2 finger protein ATL5G; OSJNBa0038J17.5; P0503C12.20; RING-H2 finger protein	contig_118	100	16	2.6	yes	1.22873	-0.70681	-0.599131	-0.354222	-1.51531	-1.45032	-1.62791
16102	nr74471	CN929387	ELAV protein 4 (Paraneoplastic encephalomyelitis antigen HuD) (Hu-antigen D); P0455F03.24 gene produ	#N/A	#N/A	#N/A	#N/A	yes	-0.60717	0.0733902	-0.299621	0.0171971	0.110281	-0.195457	-0.267492
27698	nr75565	CN925494	Electron transfer flavoprotein beta-subunit (Beta-ETF) (Electron transfer flavoprotein small subunit	contig_1518	100	36	7e-14		-1.14707	-0.70602	-0.578684	-0.632822	-0.490625	-0.504482	-0.43779
147182	nr61596	EB138021	Elicitor-responsive protein 3 (16 kDa phloem protein) (RPP16); Hypothetical protein AT4g341	contig_1647	85.71	49	0.003		-0.641548	-0.123762	-0.00812906	-0.0467325	-0.0322798	-0.0352112	-0.177594
181622	nr81723	CN905300	Elongation factor 1-alpha (EF-1-alpha) (Elongation factor Tu) (EF-Tu); elongation factor 1-alpha (EF	contig_119	93.55	31	0.0002		0.0319939	-0.419197	-0.36579	-0.4979	-0.64595	-0.680247	-0.512862
146618	nr67179	CN895159	Elongation factor 1-alpha (EF-1-alpha) (Elongation factor Tu) (EF-Tu); elongation factor 1-alpha (EF	contig_2185	97.3	37	2e-10		-0.404476	-0.577537	-0.53486	-0.168657	-0.249575	-0.262771	-0.049745
297167	nr61590	CN915164	Elongation factor 1-alpha (EF-1-alpha); EF-1-alpha GTP binding protein; Elongation factor 1	contig_1550	100	25	1e-05		0.157123	-0.306821	-0.347375	-0.426026	-0.475149	-0.686389	-0.216746
150943	nr3533	CN898338	elongation factor 1-alpha (EF-1-alpha); Elongation factor 1-alpha 1 (EF-1-alpha-1) (Elongation facto	contig_119	95.74	47	5e-14		0.256389	0.641309	0.911675	0.320696	0.339968	0.510219	0.0173835
92709	nr60218	CN874305	Elongation factor 1-alpha (EF-1-alpha); Elongation factor 1-alpha; n=5; Branchiopoda|Rep: E	contig_1984	100	16	2.8	yes	0.0373718	-0.295192	0.11249	-0.616907	-0.540939	-0.446831	0.112351
121105	nr64948	CN890951	Elongation factor 1-beta (EF-1-beta) (Elongation factor 1B-alpha 2) (eEF-1B alpha) (Elongation facto	contig_2393	90.48	42	3e-06		0.161381	-0.226518	-0.189237	-0.521797	-0.0329414	-0.082586	0.325928
151961	nr65214	CN940272	Elongation factor 1-beta (EF-1-beta); P0616D06.117 gene product; Elongation factor 1-delta	contig_3183	93.75	48	3e-12		-0.107611	-0.327592	-0.342083	-0.233346	-0.344376	-0.637055	-0.652652
160385	nr62466	CN941562	Elongation factor 1-gamma (EF-1-gamma) (eEF-1B gamma); elongation factor 1B-gamma (eEF-1B gamma); El	contig_3972	95.56	45	8e-13		0.323575	-0.222214	-0.137539	-0.282895	0.0796339	0.0322045	0.324944
111786	nr87400	CN879553	Elongation factor 2 (EF-2); elongation factor 2; mitochondrial elongation factor; GTP binding protei	contig_859	96.67	30	7e-11		0.324656	0.555092	0.33162	0.159051	0.00944726	0.168116	0.288387
64958	nr79071	CN863239	Elongation factor 2 (EF-2); elongation factor Tu family protein; elongation factor 2; PREDI	contig_1189	100	18	0.18		0.718491	-0.0190283	0.0630357	-0.0668084	-0.306208	-0.0733616	-0.143443
256749	nr8732	CN916937	Elongation factor 2 (EF-2); elongation factor Tu family protein; elongation factor 2; PREDI	contig_588	90.57	53	2e-10		-0.0412668	0.617235	0.409408	0.736426	0.550871	-0.109211	-0.195033
175961	nr5166	CN901669	Elongation factor G 1 (EF-G 1); Elongation factor G 1, mitochondrial precursor (mEF-G 1) (Elongation	contig_2226	98.11	53	6e-20		0.606881	-0.0312632	-0.164798	-0.0791448	-0.25771	0.00571848	0.0021756
245977	nr97555	CN903005	Emb|CAA66822.1; n=3; Arabidopsis thaliana|Rep: Emb|CAA66822.1 -Arabidopsis thaliana (Mouse-	contig_366	93.75	48	3e-12		-0.275611	-0.433964	-0.516962	-0.378937	-0.353257	-0.0649207	-0.137836
297199	nr10630	CN915181	Emb|CAB10262.1; n=3; Arabidopsis thaliana|Rep: Emb|CAB10262.1 -Arabidops	contig_2114	100	17	0.65		1.38791	0.0308682	0.545911	0.140418	-0.053683	-0.365291	-0.140923
112079	nr78824	CN879402	Emb|CAB62645.1; n=1; Arabidopsis thaliana|Rep: Emb|CAB62645.1 -Arabidops	contig_2367	95.12	41	2e-10		0.783246	-0.0960413	-0.129457	-0.186073	0.090138	0.123635	0.146908
43951	nr91434	CN856529	Emb|CAB66399.1; n=1; Arabidopsis thaliana|Rep: Emb|CAB66399.1 -Arabidops	contig_1231	96	25	0.003		0.011353	-0.0967407	-0.223548	-0.326289	-0.501505	-0.274554	-0.636068
267929	nr86545	CN918354	Emb|CAB72473.1; n=1; Arabidopsis thaliana|Rep: Emb|CAB72473.1 -Arabidops	contig_1878	95	20	3.2		-0.757797	-0.402767	-0.389602	-0.623464	-0.605484	-0.397354	-0.144801
137063	nr71376	CN893713	Emb|CAB89309.1; n=1; Arabidopsis thaliana|Rep: Emb|CAB89309.1 -Arabidops	contig_275	100	19	0.042		-0.65317	-0.552027	-0.668085	-1.15603	-0.850255	-0.806389	-0.139228
93817	nr90090	CN874749	embryogenesis associated protein; Abhydrolase domain-containing protein 2 (Protein PHPS1-2); CAAX am	contig_3138	92.45	53	9e-13		-0.354958	-0.519969	-0.442431	-0.414043	-0.644788	-0.476435	-0.432051
254339	nr72699	CN912988	emp24/gp25L/p24 family protein; Transmembrane emp24 domain-containing protein 10 precursor (Transmem	contig_2518	90.24	41	1e-05		0.126391	-0.133694	-0.243678	-0.431699	-0.548085	-0.191381	-0.267339
62696	nr68510	CN862951	emp24/gp25L/p24 family protein; transmembrane protein; Emp24 protein; n=1; Hyacinthus orien	contig_83	100	17	0.81		0.967454	1.08382	0.910972	0.246678	0.229215	0.54692	0.292449
289419	nr91089	CN893378	Emp24/gp25L/p24; n=1; Medicago truncatula|Rep: Emp24/gp25L/p24 -Medicago truncatula (Barrel	contig_292	89.74	39	0.0002		-0.202988	0.693569	0.254188	0.319651	0.274902	-0.145148	-0.113264
164537	nr72750	CN944339	emsy N terminus domain-containing protein (ENT domain-containing protein); Emb|CAB88266.1;	contig_2864	100	25	1e-12		0.351313	1.87849	2.63515	0.282323	-0.0843609	0.37537	0.95935
149006	nr3243	CN897105	emsy N terminus domain-containing protein (ENT domain-containing protein); Emb|CAB88266.1;	contig_2865	90.32	31	8e-06		-0.169288	-0.00235208	0.363466	0.241229	0.320115	0.147506	0.74248
250241	nr62584	EB153522	Endo-1,3;1,4-beta-D-glucanase precursor; P0682A06.39 gene product; dienelactone hydrolase family pro	contig_2055	93.1	29	1e-06		-0.654406	-0.728226	-0.497915	-0.780437	-0.288989	-0.267539	-0.138699
191900	nr91278	EB150773	Endo-1,3;1,4-beta-D-glucanase precursor; P0682A06.39 gene product; Hypothetical protein; n=	contig_3879	95	20	2.6		-0.530438	-0.486488	-0.711106	-0.662772	-0.543615	-0.405614	0.320832
28057	nr71206	CN925701	endomembrane protein 70; endomembrane protein emp70; n=1; Oryza sativa (japonica c	contig_441	100	17	0.65		-0.286534	-0.175811	-0.167901	-0.476466	-0.431397	-0.253186	-0.277128
26339	nr9139	CN848725	endomembrane protein 70; Endosomal protein; n=1; Oryza sativa (japonica cultivar-group)|Rep	contig_491	92.68	41	5e-08		0.0354882	0.342089	0.570275	0.383039	0.397063	0.0412497	-0.0361928
264312	nr75929	CN910126	endomembrane protein 70; Transmembrane 9 superfamily protein member 1 precursor; Transmembrane 9 sup	contig_788	90.7	43	9e-07		-0.00183577	0.212383	0.398751	0.194443	0.385284	0.336693	0.371839
138178	nr68561	CN896467	endomembrane protein 70; Transmembrane 9 superfamily protein member 1 precursor; Transmembrane 9 sup	contig_164	95.12	41	2e-10		-0.723245	-0.285705	0.173428	-0.0469058	0.418702	0.230609	-0.274274
250133	nr91308	CN914934	endomembrane protein 70; Transmembrane 9 superfamily protein member 2 precursor; Endosomal	contig_788	88.46	52	2e-07		-0.667542	0.556043	0.539349	0.678788	0.744026	0.184172	-0.121157
245540	nr8084	EB145654	endomembrane protein 70; Transmembrane 9 superfamily protein member 2 precursor; Transmembrane 9 sup	contig_911	93.33	45	2e-10		0.181391	-0.235846	-0.28663	-0.419667	-0.438132	-0.302168	0.0943656
14649	nr81815	CN931829	endonuclease/exonuclease/phosphatase family protein	contig_393	92.86	28	0.012		-0.322113	0.509416	0.139747	0.443143	0.423575	-0.0324956	-0.277357
279327	nr95319	CN910716	Endonuclease/exonuclease/phosphatase family protein, expressed; n=3; Ory	contig_2416	100	37	8e-13		-1.0185	-0.0938118	0.458098	0.645689	0.254252	0.532191	0.620816
180295	nr73406	EB147302	endonuclease/exonuclease/phosphatase family protein; AT3g58560/F14P22_150; n=2; Arabidopsis	contig_834	97.78	45	3e-15		0.249923	0.345807	0.493044	0.283593	0.205463	0.280602	0.127836
155158	nr73410	CN899997	endonuclease/exonuclease/phosphatase family protein; CCR4-NOT transcription complex subunit 6 (Cytop	contig_834	96.15	52	6e-17		0.0574976	-0.253699	-0.205018	-0.444017	-0.233812	-0.377656	0.0478539
62422	nr85159	CN866063	endonuclease/exonuclease/phosphatase family protein; Novel protein; n=2; Xenopus tropicalis	#N/A	#N/A	#N/A	#N/A	yes	-0.551886	-0.0651555	-0.522864	-1.05263	-0.432449	-0.485881	-0.148001
176010	nr88112	CN901696	endoribonuclease L-PSP family protein; Hypothetical protein; n=1; Aedes aegypti|Rep: Hypoth	contig_4105	95	20	3.2		0.768112	-0.00941019	0.144536	-0.210736	-0.0107674	-0.0293768	0.0770565
160252	nr66721	EB128665	endoxyloglucan transferase; cellulase; xyloglucan endo-1,4-beta-D-glucanase; n=1;	contig_913	95.65	46	2e-13		-0.95816	0.0587104	-0.0511826	-0.556308	-0.222463	-0.137904	-0.268009
150382	nr66721	EB139393	endoxyloglucan transferase; cellulase; xyloglucan endo-1,4-beta-D-glucanase; n=1;	contig_2351	100	19	0.046		-0.335603	-0.724791	-0.405991	-0.0315678	0.482725	0.562008	0.574921
164548	nr79989	CN944345	Enhancer of rudimentary; Protein enhancer of rudimentary; enhancer of rudimentary protein; Cluster:	contig_4143	100	16	2.8	yes	-0.266617	-0.23372	-0.135984	-0.28923	-0.310827	-0.321708	-0.419183
148595	nr70682	CN896840	Enoyl-[acyl-carrier protein] reductase [NADH] (NADH-dependent enoyl-ACP reductase); enoyl-[acyl-carr	contig_2857	95.65	46	2e-13		0.021814	0.0318454	0.228502	-0.0642092	0.253993	0.33301	0.16117
175847	nr63215	CN901597	ENSANGP00000026145; n=2; Anopheles gambiae str. PEST|Rep: ENSANGP00000026145 -Anopheles gam	contig_101	94.23	52	2e-14		1.50033	-0.528317	-0.0941162	-0.166284	-0.436069	-0.8696	-0.0366787
155553	nr87256	CN900165	epoxide hydrolase; Epoxide hydrolase 2 (Soluble epoxide hydrolase) (SEH) (Epoxide hydratase) (Cytoso	contig_3886	100	21	7e-06		-0.278896	-0.0403485	0.159269	0.353967	0.662529	0.45858	0.291959
108874	nr75893	CN868120	Epoxide hydrolase; n=1; Medicago truncatula|Rep: Epoxide hydrolase -Medi	contig_312	95.12	41	2e-10		-1.34226	-0.536805	-0.412432	-0.90741	-1.18666	-0.610292	0.303706
94949	nr60506	EB122048	epoxide hydrolase; unnamed protein product; hydrolase; Alpha/beta hydrolase fold; n=1; Medi	contig_1875	86.36	44	0.011		0.734661	-0.0191842	0.513349	0.344582	0.606548	0.530765	0.274738
163757	nr77660	CN943813	epsilon-adaptin	contig_225	100	18	0.19		-0.158466	-0.171437	-0.471133	-0.108521	-0.770284	-0.362708	-0.430846
298468	nr80057	CN915492	epsin N-terminal homology (ENTH) domain-containing protein (clathrin assembly protein); epsin N-term	contig_2185	100	16	2.7	yes	-0.0443931	-0.351149	-0.160293	-0.353733	-0.454572	-0.512771	-0.253174
256524	nr76020	CN916789	epsin N-terminal homology (ENTH) domain-containing protein (clathrin assembly protein); epsin N-term	contig_791	95.12	41	2e-10		-0.187546	0.497446	0.582393	0.537452	0.784208	0.830753	0.554365
92716	nr85611	CN874308	epsin N-terminal homology (ENTH) domain-containing protein (clathrin assembly protein); Hyp	contig_1578	91.67	48	8e-10		0.325398	0.262108	0.374444	0.670807	0.439035	0.962999	0.490106
109817	nr87275	EB124848	epsin N-terminal homology (ENTH) domain-containing protein (clathrin assembly protein); Put	contig_2590	92.68	41	6e-08		0.970841	-0.196971	-0.217931	-0.41184	-0.961206	-0.956267	-0.76993
183862	nr76019	CN906613	epsin N-terminal homology (ENTH) domain-containing protein; clathrin assembly protein At5g35200; eps	contig_2359	100	17	0.72		-0.181603	1.42202	1.80241	0.140704	0.422395	0.697939	0.666058
139696	nr80887	CN937940	epsin N-terminal homology (ENTH) domain-containing protein; epsin N-terminal homology (ENTH) domain-	contig_624	100	16	2.8	yes	0.189352	-0.412427	-0.0161373	-0.0764395	-0.311462	-0.278778	-0.0367513
147519	nr3027	EB138157	epsin N-terminal homology (ENTH) domain-containing protein; Epsin-1; epsin N-terminal homology (ENTH	contig_3290	95.83	24	3e-06		-0.396238	-0.518405	-0.134911	-0.0401476	0.438395	0.385968	0.605195
12122	nr81768	EB109165	epsin N-terminal homology (ENTH) domain-containing protein; Epsin-3 (EPS-15-interacting protein 3);	contig_804	100	16	2.6	yes	-0.147311	0.0142827	0.176615	-0.0501699	0.21562	0.207899	0.255723
297479	nr74836	EE663874	epsin N-terminal homology (ENTH) domain-containing protein; OJ1111_C07.17-1 gene product; epsin; eps	contig_3290	90	50	1e-08		-0.256947	0.177479	0.10602	0.0234238	0.215943	0.475523	0.331789
58896	nr74964	CN860343	equilibrative nucleoside transporter (ENT3); Equilibrative nucleoside transporter ENT8 spli	contig_1001	84.78	46	0.17		-0.588624	-0.137244	-0.39991	-0.460274	-0.610635	-0.387419	-0.00825677
120334	nr73582	CN887714	ER lumen protein retaining receptor; ER lumen protein retaining receptor 1 (KDEL receptor 1) (KDEL e	contig_1552	96.23	53	2e-17		0.0588448	-0.152741	-0.318317	-0.56573	-0.292019	-0.102831	-0.279084
187004	nr75535	EB150128	Esterase/lipase/thioesterase family active site protein; n=1; Synechococ	contig_2296	95.65	23	1e-05		0.628161	0.464972	0.480787	0.821371	0.537085	-0.0197544	-0.0788114
143977	nr87084	EB140784	esterase/lipase/thioesterase family protein; alpha/beta hydrolase; Os12g0152100 protein; n=	#N/A	#N/A	#N/A	#N/A	yes	2.44121	2.18303	1.56843	0.457276	0.296626	0.419171	0.119117
228889	nr99031	CN878133	esterase/lipase/thioesterase family protein; Esterase/lipase/thioesterase protein; n=1; Ory	contig_367	95.56	45	8e-13		-0.375767	-0.809347	-0.974974	-1.12177	-1.10469	-1.27958	-0.526675
154425	nr88055	CN899779	esterase/lipase/thioesterase family protein; Gb|AAC64874.1; n=1; Arabidopsis thaliana|Rep:	contig_3666	100	17	0.65		-0.726007	-0.50292	-0.859549	-0.0831351	-0.291568	-0.26024	-0.0934981
224922	nr82747	CN877294	esterase/lipase/thioesterase family protein; Hypothetical protein; n=2; Arabidopsis thalian	#N/A	#N/A	#N/A	#N/A	yes	0.491851	0.0438196	-0.00476378	0.0289158	0.148331	-0.291289	-0.2758
28177	nr10200	CN925783	esterase/lipase/thioesterase family protein; Os02g0207900 protein; n=1; Oryza sativa (japon	contig_3153	92.31	26	0.17		-1.05948	0.013997	0.00697816	-0.138191	0.136632	-0.211996	-0.278573
237074	nr72399	EE674220	esterase; esterase; n=1; Oryza sativa (japonica cultivar-group)|Rep: este	contig_3355	95.24	21	0.65		0.714164	0.51613	0.59976	-0.183315	-0.312064	-0.238895	0.0104365
187865	nr76440	EE663649	esterase; not determined by homology or experimentation ; hypothetical or unknown	contig_951	95	40	8e-10		0.169277	1.04073	1.16729	1.04612	1.3348	1.42281	0.981138
146855	nr67975	CN895299	ETC complex I subunit conserved region family protein, expressed; n=1; Oryza sativa (japoni	contig_3110	89.36	47	8e-07		0.594168	-0.414993	-0.127409	-0.110888	-0.273436	-0.528392	-0.432251
236711	nr7897	CN907646	Ethanolamine-phosphate cytidylyltransferase (Phosphorylethanolamine transferase) (CTP:phosphoethanol	contig_502	96.15	26	0.0007		-0.610613	-0.54503	-0.89026	-0.756885	-0.747826	-0.724685	-0.0158756
59750	nr83732	EB115078	ethylene insensitive 3 family protein; Ethylene insensitive 3 3; n=1; Dianthus caryophyllus	contig_2865	86.79	53	1e-05		0.680942	0.20669	0.111747	-0.0490352	-0.117593	0.257789	0.218741
152541	nr85429	CN898978	Ethylene receptor; ethylene receptor (EIN4); ethylene receptor protein 2; ethylene responsive factor	contig_1524	98.08	52	3e-19		0.932254	0.93971	0.822644	1.13409	0.261959	0.2418	-0.181254
166800	nr88170	EE663936	Ethylene receptor; ethylene receptor (EIN4); ethylene responsive factor; Ethylene receptor (PE-ETR1)	contig_1524	88.89	45	1e-05		0.354467	0.583562	0.828454	0.740825	0.369952	0.145742	0.454197
244637	nr86015	CN902679	Ethylene receptor; histidine kinase (AHK4) (WOL); Sensory/regulatory protein rpfC; Virulence sensor	contig_481	98.11	53	6e-20		0.271564	0.243273	0.741367	-0.139312	0.00518316	-0.142227	0.01557
11062	nr84491	CN929435	ethylene-responsive DEAD box RNA helicase (RH30); DEAD-box ATP-dependent RNA helicase 7; DEAD/DEAH b	contig_491	97.22	36	8e-10		-0.113685	-0.32842	-0.437893	-0.319893	-0.517512	-0.326227	-0.0761794
187289	nr64017	EB150341	Ethylene-responsive element binding protein ERF2; n=1; Gossypium hirsutum|Rep: Ethylene-res	contig_584	100	21	0.003		-1.68879	-0.57778	-0.249541	-0.246976	-0.47228	-0.175454	0.348678
315831	nr76588	CN915777	ethylene-responsive element binding protein; AP2 domain-containing transcription factor family prote	contig_1120	100	17	0.67		0.441317	1.16891	1.07071	0.730621	0.599146	0.293228	0.417396
149770	nr61427	EB139182	Ethylene-responsive transcription factor 4; n=2; Nicotiana|Rep: Ethylene-responsive transcr	contig_2462	96	25	0.0007		-0.334699	0.310579	0.297477	0.399482	0.237916	0.299291	0.186375
154749	nr67214	CN900844	Eukaryotic aspartyl protease family protein; n=1; Oryza sativa (japonica cultivar-group)|Re	contig_1787	91.49	47	3e-09		2.72394	2.42291	2.53148	0.6865	0.634526	0.411965	0.272687
134579	nr93113	CN888673	eukaryotic pantothenate kinase family protein; Pantothenate kinase 4; n=9; Euarchontoglires	contig_2157	94.34	53	4e-15		0.78135	0.0971871	0.459285	-0.192023	-0.487432	-0.17883	-0.324195
188333	nr65786	EE663688	Eukaryotic peptide chain release factor subunit 1 (eRF1) (Eukaryotic release factor 1); eukaryotic r	contig_2667	97.37	38	6e-11		0.0989257	-0.124861	-0.0121697	-0.620543	-0.782689	-0.277955	-0.230965
251673	nr8362	EB153033	Eukaryotic peptide chain release factor subunit 1 (eRF1) (Eukaryotic release factor 1); eukaryotic r	contig_3294	100	16	2.6	yes	0.571324	1.02091	1.4141	0.481138	0.0691257	0.616924	0.33185
93916	nr65817	CN874812	eukaryotic translation initiation factor 1A (eIF-1A) (eIF-4C); Eukaryotic translation initiation fac	contig_477	96.88	32	4e-12		-0.0857582	-0.316861	-0.637622	-0.352459	-0.197146	-0.175741	0.00108422
131887	nr1643	CN888084	eukaryotic translation initiation factor 2 family protein (eIF-2 family protein); expressed protein;	contig_2936	92.5	40	2e-07		0.311221	-0.00786427	-1.02341	-0.787088	-0.637022	-0.9368	-0.854071
13727	nr2111	CN931220	Eukaryotic translation initiation factor 2C 2 (eIF2C 2) (eIF-2C 2) (Argonaute-2); argonaute protein	contig_2806	93.75	32	6e-06		0.686041	0.509725	0.335298	0.245683	0.02873	0.106511	0.0758481
149436	nr64647	CN897383	Eukaryotic translation initiation factor 3 subunit 12 (eIF-3 p25) (eIF3k); not determined by homolog	contig_812	95.45	44	3e-12		0.367308	-0.417256	-0.297304	-0.274765	-0.248784	-0.458592	-0.161374
137206	nr76739	CN893806	eukaryotic translation initiation factor 3 subunit 3 (eIF-3 gamma) (eIF3h (TIF3H1)); Eukaryotic tran	contig_3309	86.79	53	1e-05		0.347742	0.400594	0.432675	-0.0520344	-0.0596699	0.194935	-0.00849744
265684	nr72160	CN910583	eukaryotic translation initiation factor 3 subunit 7 (eIF-3 zeta) (eIF3d); Eukaryotic translation in	contig_828	100	16	2.8	yes	0.498013	0.728077	0.336041	0.116462	0.258127	0.293769	0.123132
224121	nr7309	CN876972	Eukaryotic translation initiation factor 3 subunit EifCk; n=4; Trichocomaceae|Rep: Eukaryot	#N/A	#N/A	#N/A	#N/A	yes	-0.444744	-0.242562	-0.362272	-0.563177	-0.285226	-0.256447	-0.209511
95000	nr60521	CN875087	eukaryotic translation initiation factor 3G (eIF3g); initiation factor 3g; Eukaryotic translation in	contig_3258	100	17	0.72		0.457781	0.554674	-0.0908638	-0.248022	0.0522241	-0.166423	-0.0579403
139699	nr63293	CN937942	Eukaryotic translation initiation factor 4E (eIF4E) (eIF-4E) (mRNA cap binding protein) (eIF-4F 25 k	contig_1496	96	25	0.003		-0.262494	-0.434118	-0.510078	-0.198793	0.481748	-0.168834	0.189242
139164	nr2307	CN889718	Eukaryotic translation initiation factor 4E-1 (eIF4E-1) (eIF-4E-1) (mRNA cap binding protein) (eIF-4	contig_2886	100	17	0.81		-0.086563	0.775977	0.645917	0.723101	0.718529	0.0715777	-0.442839
228709	nr72322	CN878013	eukaryotic translation initiation factor 4F (eIF-4F); Eukaryotic translation initiation factor 4 gam	contig_2531	100	16	2.6	yes	-0.172036	0.363913	0.173572	0.00430257	0.069086	0.0214905	-0.0860942
254480	nr80705	CN907816	Eukaryotic translation initiation factor 5 (eIF-5); eukaryotic translation initiation factor 5; Clus	contig_560	88.89	45	1e-05		-0.468662	0.682428	0.545497	0.68736	0.627777	-0.196152	-0.378773
93687	nr60337	CN874663	Eukaryotic translation initiation factor 5 (eIF-5); eukaryotic translation initiation factor 5; euka	contig_560	90.62	32	0.011		0.789751	0.0925878	-0.105088	0.603473	0.388218	0.780333	0.564503
256549	nr75394	CN916804	eukaryotic translation initiation factor; At1g11480/T23J18_15; n=1; Arabidopsis thaliana|Re	contig_3876	94.12	34	3e-06		0.287411	0.0734603	0.0646758	0.112463	0.283743	0.244906	0.367138
63837	nr56204	CN849953	eukaryotic translation initiation factor; F3F19.4 protein; n=4; Arabidopsis thaliana|Rep: F	contig_1934	90.62	32	0.011		0.38425	0.250883	-0.0202804	-0.603585	-0.312263	0.0789199	0.427006
147419	nr68936	CN895630	eukaryotic translation initiation factor; Translation initiation factor 3, subunit b; n=1;	contig_1961	100	17	0.72		0.869874	-0.0302068	0.137885	0.149095	-0.163852	-0.379821	-0.511869
155021	nr4056	CN899901	exocyst complex subunit Sec15 family protein; exocyst complex component 6 (Exocyst complex component	contig_1875	92.16	51	1e-11		-0.181259	-0.183844	-0.183517	-0.192964	-0.384902	-0.16456	0.0797023
135258	nr85180	CN889086	exocyst subunit EXO70 family protein; leucine zipper-containing protein; n=1; Oryz	#N/A	#N/A	#N/A	#N/A	yes	-0.753307	-0.583986	-0.686525	0.0909727	0.186858	0.523853	0.389807
269134	nr9780	CN919007	exocyst subunit EXO70 family protein; leucine zipper-containing protein; n=1; Oryz	#N/A	#N/A	#N/A	#N/A	yes	0.769136	0.253137	-0.137023	0.255132	0.294004	0.121691	0.196749
298498	nr76800	CN915517	exocyst subunit EXO70 family protein; leucine zipper-containing protein; n=1; Oryz	contig_1817	100	18	0.21		0.406365	0.505968	0.680184	0.41138	0.656053	1.20651	0.637574
57459	nr75853	EB114916	exocyst subunit EXO70 family protein; Exo70 exocyst complex subunit; n=1; Medicago truncatu	#N/A	#N/A	#N/A	#N/A	yes	-0.830381	-0.345724	-0.358325	0.204047	0.278162	0.0929582	0.484903
250782	nr67866	CN911350	Exonuclease; n=3; Bartonella henselae|Rep: Exonuclease -Bartonella hense	contig_3188	100	17	0.65		-0.319154	-0.336725	-0.366596	-0.467736	-0.5512	-0.371714	-0.190706
27583	nr69440	EB112486	exostosin family protein; At1g74680/F1M20_36; n=2; Arabidopsis thaliana|Rep: At1g74680/F1M2	contig_1377	97.73	44	1e-14		-0.226379	0.618065	0.699534	0.384681	0.643539	-0.130323	-2.18e-05
256317	nr76899	CN916657	exostosin family protein; Exostosin; n=1; Medicago truncatula|Rep: Exostosin -Medicago trun	contig_2322	100	15	1	yes	0.0867141	0.974512	0.964794	0.89537	0.754189	0.512221	0.271217
188696	nr72417	EG631217	exostosin family protein; Exostosin; n=2; Medicago truncatula|Rep: Exostosin -Medicago trun	contig_593	100	16	3.2	yes	-0.608794	-0.193296	0.133565	-0.249906	-0.580299	-0.35561	-0.421152
188544	nr72433	EE663713	exostosin family protein; Exostosin; n=2; Medicago truncatula|Rep: Exostosin -Medicago trun	#N/A	#N/A	#N/A	#N/A	yes	-0.683155	-0.640708	-0.517059	-0.212053	-0.280851	-0.174945	-0.57128
252057	nr8385	CN914263	exostosin family protein; hypothetical protein; Hypothetical protein OSJNBb0011A08.3; n=1;	contig_1907	92	50	5e-11		-0.496719	-0.309944	-0.375505	-0.400346	-0.246732	-0.0629748	0.172355
120555	nr88702	CN890629	exostosin family protein; OSJNBa0039C07.13; Secondary cell wall glycosyltransferase family	contig_3127	93.33	45	2e-10		-0.292891	0.0298063	0.0643383	0.0194172	0.334523	0.248902	0.166873
151510	nr78414	CN898717	exostosin family protein; OSJNBa0039C07.13; Secondary cell wall glycosyltransferase family	contig_2662	97.37	38	5e-11		0.466658	0.404633	0.21969	0.723786	0.840202	0.12514	-0.428256
188556	nr80898	EG631205	exostosin family protein; Pectin-glucuronyltransferase; n=1; Oryza sativa (japonica cultiva	contig_4353	100	16	2.8	yes	1.15951	0.248202	0.077143	-0.168488	-0.110986	0.249787	-0.379489
18311	nr99075	CN932776	exostosin family protein; Secondary cell wall glycosyltransferase family 47; n=1; Populus t	contig_2175	100	17	0.72		-0.187538	-0.278061	-0.292616	-0.297365	-0.230451	-0.130708	-0.558296
162299	nr62600	EB129318	expansin (EXP1); alpha-expansin; expansin (EXP15); Alpha-expansin 10 precursor (AtEXPA10) (At-EXP10)	contig_269	91.49	47	4e-09		2.05371	1.21803	1.02718	0.774705	0.548805	0.417321	-0.0388145
24761	nr61773	EB112561	expansin (EXP1); expansin (EXP15); Expansin precursor; n=3; Rosaceae|Rep: Expansin precurso	contig_2899	92.68	41	5e-08		0.463093	0.137115	0.32265	0.063632	0.0577431	0.177793	0.146904
144057	nr65043	EB140812	expansin (EXP15); Expansin; n=3; Vitis labrusca x Vitis vinifera|Rep: Expansin -Vitis labru	contig_269	100	17	0.7		-1.21591	-0.639468	-0.715145	-0.472725	-1.169	-0.499084	-0.380798
264546	nr99117	EB156595	Expansin precursor; n=2; Solanaceae|Rep: Expansin precursor -Solanum lycopersicum (Tomato)	contig_3599	100	17	0.83		0.41016	0.528686	0.116916	0.864118	0.583132	0.328125	-0.819309
120756	nr82663	CN890746	Exportin-1 (Exp1) (Chromosome region maintenance 1 protein homolog); Exportin-1; n=4; Sopho	#N/A	#N/A	#N/A	#N/A	yes	-0.164509	-0.443391	-0.198223	-0.672906	-0.470991	0.00876911	-0.260248
166323	nr90778	CN945590	expressed protein	contig_2631	100	16	2.6	yes	0.593963	-0.247302	-0.0336562	-0.25121	-0.362842	-0.265887	-0.0777237
12398	nr87062	CN930333	expressed protein	contig_3724	95	20	3.2		-0.521236	-0.354269	-0.474919	0.0446175	-0.2587	0.156795	0.202547
184410	nr5512	EB147643	expressed protein	contig_704	92.45	53	9e-13		-0.00375894	-0.460089	-0.508592	-0.754237	-0.143974	-0.150854	0.441792
256691	nr8726	CN916894	expressed protein	#N/A	#N/A	#N/A	#N/A	yes	0.501751	0.335745	0.413822	-0.00842066	-0.037386	0.224602	0.314837
135506	nr62934	CN889249	expressed protein	contig_1190	87.76	49	1e-05		0.739514	-0.174056	-0.253958	-0.0806161	0.101499	-0.334899	0.171805
117293	nr91580	CN878799	expressed protein	contig_3514	88.64	44	4e-05		0.920343	0.489885	0.627744	0.217103	0.322873	0.327839	0.385279
121601	nr87459	CN891236	expressed protein	contig_804	100	16	2.6	yes	-0.332294	0.327316	0.19256	0.133618	0.376934	-0.127924	0.0230134
72663	nr57652	CN862081	expressed protein	contig_3908	91.11	45	5e-08		1.45988	1.01056	0.511179	0.350391	0.494716	0.352037	0.211446
280865	nr10145	EB153368	expressed protein	contig_169	92.31	39	8e-07		-0.696498	-0.232102	-0.26467	0.370733	0.729587	0.608731	0.773412
158539	nr64022	EE663793	expressed protein	contig_4332	93.18	44	9e-10		-0.417708	0.442836	0.389573	0.509048	0.755967	0.277766	0.0910531
28997	nr10456	CN927140	expressed protein	contig_2171	94.34	53	4e-15		-0.457569	1.27848	1.48177	1.2034	1.43443	1.07444	0.927143
142211	nr80507	EB127550	expressed protein (SWP1); SWP1 protein; Thyroid hormone receptor associated protein complex	contig_2027	97.87	47	2e-16		-0.458708	0.0501838	0.0822356	0.043614	0.395307	0.129623	0.216164
145206	nr93069	CN894302	expressed protein (SWP1); Thyroid hormone receptor associated protein complex component TRA	contig_2027	97.78	45	3e-15		-0.319448	1.0034	1.09706	0.993422	1.68261	0.82065	0.46632
251573	nr84285	EE663826	expressed protein (with alternative splicing); ankyrin repeat family protein (BTB/POZ domain-contain	contig_512	87.23	47	0.0002		0.282284	0.80937	0.588188	0.152456	0.299868	0.194515	0.120035
131784	nr73528	CN888019	expressed protein (with alternative splicing); Hypothetical protein At2g	#N/A	#N/A	#N/A	#N/A	yes	-0.70518	-0.516696	-0.55196	-0.25561	-0.440851	-0.394936	0.0537621
54636	nr54652	CN859568	expressed protein (with alternative splicing); Hypothetical protein P051	contig_1905	95.65	23	0.052		0.440134	0.0786293	0.0148875	0.0623291	-0.312062	-0.589139	-1.08021
59600	nr55428	CN860477	expressed protein (with alternative splicing); Hypothetical protein P051	contig_527	89.74	39	0.0002		-0.19651	1.7666	2.76364	0.215893	0.166346	0.4831	0.654156
155105	nr90480	CN899959	Expressed sequence AA960436; n=3; Murinae|Rep: Expressed sequence AA9604	contig_2419	100	21	0.004		1.1983	0.218922	0.137891	0.0301734	0.299899	-0.0650694	0.187559
260226	nr8879	CN914819	extracellular ribonuclease precursor; extracellular ribonuclease; n=1; Oryza sativ	contig_3505	91.11	45	5e-08		-0.711647	-0.430098	-0.514259	-0.216668	-0.141036	0.00252753	-0.0677786
172969	nr76357	CN884020	F11F12.2 protein; n=1; Arabidopsis thaliana|Rep: F11F12.2 protein -Arabi	contig_267	100	19	0.052		0.187651	0.371391	0.299102	-0.214589	0.229511	0.578247	0.147495
161938	nr78202	CN942603	F13O11.15 protein; n=1; Arabidopsis thaliana|Rep: F13O11.15 protein -Arabidopsis thaliana (	contig_2313	93.94	33	1e-05		0.46254	-0.134142	-0.122754	-0.496394	-0.482539	-0.230929	0.20792
66473	nr56697	CN863899	F14J22.5 protein; n=1; Arabidopsis thaliana|Rep: F14J22.5 protein -Arabi	contig_418	92.45	53	9e-13		0.214561	0.501985	0.634239	0.0012596	-0.0821464	0.242326	0.315512
142921	nr83170	EB127801	F14N23.27; n=2; Arabidopsis thaliana|Rep: F14N23.27 -Arabidopsis thalian	contig_841	100	17	0.81		1.28436	0.0947927	-0.0429835	-0.38177	-0.279633	-0.0553874	0.207431
148959	nr3231	CN897077	F14N23.29; n=1; Arabidopsis thaliana|Rep: F14N23.29 -Arabidopsis thaliana (Mouse-ear cress)	contig_1582	100	16	2.6	yes	-0.172493	0.245929	0.287857	0.251745	-0.0307191	0.0772007	0.493108
280856	nr87521	EB153359	F14N23.3; n=2; Arabidopsis thaliana|Rep: F14N23.3 -Arabidopsis thaliana (Mouse-ear cress);	#N/A	#N/A	#N/A	#N/A	yes	-1.516	-0.789765	-0.73687	0.0750188	0.417895	0.03733	-0.0707534
154560	nr93918	CN900712	F15H18.11; n=5; Arabidopsis thaliana|Rep: F15H18.11 -Arabidopsis thaliana (Mouse-ear cress)	#N/A	#N/A	#N/A	#N/A	yes	-0.1326	-0.21714	-0.266491	-0.19594	-0.0687843	-0.27091	-0.268428
164536	nr98472	CN944338	F16B3.11 protein; n=1; Arabidopsis thaliana|Rep: F16B3.11 protein -Arabi	#N/A	#N/A	#N/A	#N/A	yes	2.7405	2.50005	2.07419	0.161494	0.813724	1.6553	0.962879
11890	nr90093	EB109088	F17A9.3 protein; n=1; Arabidopsis thaliana|Rep: F17A9.3 protein -Arabidopsis thaliana (Mous	contig_2075	97.62	42	2e-13		-1.2808	-0.0489764	-0.122062	-0.615475	-0.962208	-0.953595	-1.38562
279268	nr83064	CN910675	F17A9.4 protein; n=1; Arabidopsis thaliana|Rep: F17A9.4 protein -Arabido	#N/A	#N/A	#N/A	#N/A	yes	0.476888	0.242721	-0.0113245	-0.240632	-0.280257	-0.00703398	-0.151436
108808	nr74154	EB118990	F17O7.4; n=1; Arabidopsis thaliana|Rep: F17O7.4 -Arabidopsis thaliana (M	contig_1004	93.48	46	5e-11		-0.211546	0.7055	0.532081	1.41432	0.484974	0.902097	1.0606
244052	nr8013	CN902337	F18C1.5 protein; n=2; Arabidopsis thaliana|Rep: F18C1.5 protein -Arabido	contig_624	95.24	21	0.74		-0.248351	-0.417547	-0.397231	-0.833339	-0.917305	-0.615617	-0.335143
173485	nr5104	CN884195	F18K10.27 protein; n=2; Arabidopsis thaliana|Rep: F18K10.27 protein -Ara	contig_2823	96.55	29	1e-05		-0.0563093	1.07316	0.797932	0.622938	0.488573	0.496712	0.410017
266980	nr9514	CN916226	F18O14.35; n=1; Arabidopsis thaliana|Rep: F18O14.35 -Arabidopsis thaliana (Mouse-ear cress)	contig_175	88.24	51	8e-07		-1.22697	-0.932827	-0.596116	-0.785797	-0.48521	-0.64126	-0.600645
265688	nr80977	CN910585	F18O14.8; n=1; Ostreococcus tauri|Rep: F18O14.8 -Ostreococcus tauri; Clu	contig_169	91.3	46	1e-08		0.828629	0.076401	0.150854	-0.16738	-0.220263	-0.256892	-0.17042
215614	nr68145	EB131083	F1C9.3 protein; n=1; Arabidopsis thaliana|Rep: F1C9.3 protein -Arabidops	contig_174	100	18	0.17		0.0712297	-0.149414	0.0491047	-0.282919	-0.482432	-0.41909	-0.357215
151371	nr87233	CN898629	F1K23.6; n=1; Arabidopsis thaliana|Rep: F1K23.6 -Arabidopsis thaliana (M	contig_1400	86.49	37	0.65		-0.718979	-0.693367	-0.628609	-0.717058	-0.897614	-0.400867	-0.138483
225164	nr7420	CN877438	F1N19.14; n=1; Arabidopsis thaliana|Rep: F1N19.14 -Arabidopsis thaliana	contig_3874	95.35	43	1e-11		-0.144356	0.576906	1.1046	1.47164	1.80507	1.64598	1.03266
18624	nr78061	CN925959	F1N19.25; n=1; Ostreococcus tauri|Rep: F1N19.25 -Ostreococcus tauri; Clu	#N/A	#N/A	#N/A	#N/A	yes	-0.162992	-0.147542	-0.191411	-0.130986	-0.26047	-0.204186	-0.374077
142685	nr69506	EB127723	F20D23.9 protein; n=1; Arabidopsis thaliana|Rep: F20D23.9 protein -Arabi	contig_1988	100	18	0.18		0.159229	-0.300039	-0.111935	-0.144456	-0.133603	-0.128252	-0.43273
248772	nr72183	CN910974	F21D18.22; n=2; Arabidopsis thaliana|Rep: F21D18.22 -Arabidopsis thaliana (Mouse-ear cress)	contig_3874	100	16	2.8	yes	1.87481	2.58175	3.34827	0.8436	0.654081	1.03597	1.23192
297608	nr82202	CN915422	F21O3.11 protein; n=1; Arabidopsis thaliana|Rep: F21O3.11 protein -Arabidopsis thaliana (Mo	#N/A	#N/A	#N/A	#N/A	yes	-1.22205	-0.947639	-0.952273	0.22756	0.255918	0.113854	0.217478
221767	nr83664	CN875922	F21O3.11 protein; n=1; Arabidopsis thaliana|Rep: F21O3.11 protein -Arabidopsis thaliana (Mo	contig_1918	86.67	45	0.003		-0.716309	0.727891	0.374385	0.322604	0.725175	0.681662	1.368
223010	nr7175	CN876395	F22C12.19; n=2; Arabidopsis thaliana|Rep: F22C12.19 -Arabidopsis thalian	contig_3154	92.59	27	0.001		-0.283592	-0.357554	-0.604109	-0.328419	-0.273383	-0.00243544	-0.138133
170467	nr96415	EB140973	F22F7.18 protein; n=5; Arabidopsis thaliana|Rep: F22F7.18 protein -Arabidopsis thaliana (Mo	contig_311	89.58	48	2e-07		0.568229	0.26843	0.0883513	0.0383284	0.478532	0.443007	0.111463
154551	nr76431	CN900707	F22L4.6 protein; n=11; Arabidopsis thaliana|Rep: F22L4.6 protein -Arabidopsis thaliana (Mou	contig_1122	90.24	41	1e-05		0.170995	-0.0548521	0.0762417	0.0936539	0.195749	0.358683	0.15458
145848	nr79288	CN894710	F23A5.30 protein; n=1; Arabidopsis thaliana|Rep: F23A5.30 protein -Arabi	contig_698	89.8	49	5e-08		-0.105442	0.0570321	0.107611	0.275335	0.276463	0.257013	0.987109
164091	nr72274	CN944037	F23N19.15; n=1; Arabidopsis thaliana|Rep: F23N19.15 -Arabidopsis thalian	contig_4259	90.74	54	6e-11		1.08371	0.320186	-0.209831	-0.0679061	-0.0929932	-0.3359	-0.321425
171200	nr78183	CN882837	F26F24.9; n=2; Arabidopsis thaliana|Rep: F26F24.9 -Arabidopsis thaliana (Mouse-ear cress);	contig_786	100	19	0.049		-0.904457	1.38833	1.05178	1.21202	1.81006	1.08266	1.26945
261450	nr75044	CN914095	F27F5.22; n=1; Arabidopsis thaliana|Rep: F27F5.22 -Arabidopsis thaliana	contig_169	94.74	38	1e-08		-0.461805	-0.267042	-0.298289	-0.39658	-0.408027	-0.30989	-0.259522
68239	nr56970	CN864712	F27J15.20; n=1; Arabidopsis thaliana|Rep: F27J15.20 -Arabidopsis thaliana (Mouse-ear cress)	#N/A	#N/A	#N/A	#N/A	yes	-0.165493	0.801579	0.837826	1.61292	1.62493	0.742149	0.600295
133057	nr81762	CN892297	F2D10.26; n=1; Arabidopsis thaliana|Rep: F2D10.26 -Arabidopsis thaliana	contig_2214	96	50	9e-16		3.85024	4.84564	4.52254	3.43639	2.85474	2.07272	1.10268
268753	nr99060	CN918860	F2K11.3; n=1; Arabidopsis thaliana|Rep: F2K11.3 -Arabidopsis thaliana (M	contig_2850	100	16	2.6	yes	0.191753	-0.200833	-0.126721	-0.131171	-0.119732	-0.41236	-0.353323
268561	nr77366	CN918740	F2O10.14 protein; n=3; Arabidopsis thaliana|Rep: F2O10.14 protein -Arabidopsis thaliana (Mo	contig_295	94.74	38	1e-08		-2.00124	-0.398957	-0.597017	-0.740467	-0.1452	-0.433017	-0.0728218
27768	nr9989	CN925543	F3F19.14 protein; n=2; Arabidopsis thaliana|Rep: F3F19.14 protein -Arabi	contig_1020	95.24	42	5e-11		0.841278	0.34188	0.18141	0.420019	0.670493	0.292232	0.108024
21163	nr6271	CN926915	F3M18.23; n=2; Arabidopsis thaliana|Rep: F3M18.23 -Arabidopsis thaliana (Mouse-ear cress);	contig_945	96.15	26	0.0008		-0.761993	-0.176906	0.182834	-0.0458059	-0.437291	-0.601651	-0.539993
108454	nr439	CN880716	F3M18.23; n=2; Arabidopsis thaliana|Rep: F3M18.23 -Arabidopsis thaliana (Mouse-ear cress);	contig_945	87.76	49	1e-05		-0.175682	-0.131911	-0.547168	-0.082647	-0.246054	0.147852	0.415378
56844	nr54985	CN865271	F4H5.19 protein; n=3; Arabidopsis thaliana|Rep: F4H5.19 protein -Arabido	contig_3066	98	50	4e-18		-0.304966	0.000690297	-0.302746	-0.588631	-0.768435	-0.356497	0.187344
18698	nr83557	EB110490	F4P13.1 protein; n=1; Arabidopsis thaliana|Rep: F4P13.1 protein -Arabidopsis thaliana (Mous	contig_3216	100	17	0.81		-0.167377	0.542402	0.550823	0.443256	0.96619	0.687262	1.20458
60772	nr76262	EB115228	F5A9.21; n=3; Arabidopsis thaliana|Rep: F5A9.21 -Arabidopsis thaliana (Mouse-ear cress); ex	contig_561	92	50	5e-11		-0.568559	0.133285	0.355556	0.159118	0.0492321	-0.278784	-0.275947
88522	nr76262	CN870704	F5A9.21; n=3; Arabidopsis thaliana|Rep: F5A9.21 -Arabidopsis thaliana (Mouse-ear cress); ex	contig_561	91.49	47	3e-09		0.195992	0.867432	1.04948	0.853517	1.17994	0.962697	0.673715
24788	nr90683	CN925195	F5D14.31 protein; n=3; Arabidopsis thaliana|Rep: F5D14.31 protein -Arabidopsis thaliana (Mo	contig_3716	93.55	31	0.0002		0.443413	-0.070378	0.0235074	0.311748	0.896745	1.06295	0.284712
185356	nr89762	EB148573	F5O11.6; n=2; Arabidopsis thaliana|Rep: F5O11.6 -Arabidopsis thaliana (M	#N/A	#N/A	#N/A	#N/A	yes	-0.105819	-0.238292	-0.390093	-0.826812	-0.349893	-0.0289488	0.0302795
9664	nr82690	CN923885	F6A14.6 protein; n=2; Arabidopsis thaliana|Rep: F6A14.6 protein -Arabidopsis thaliana (Mous	contig_968	100	16	2.6	yes	-0.332525	-0.20078	-0.514341	-0.582441	-0.557626	-0.154489	-0.0683977
178616	nr67772	EB146484	F6I1.16 protein; n=1; Arabidopsis thaliana|Rep: F6I1.16 protein -Arabido	contig_4410	93.1	29	0.003		0.953073	0.298585	0.066898	-0.197038	-0.16741	0.0862857	0.0806058
89393	nr90809	CN873527	F8K4.6 protein; n=1; Arabidopsis thaliana|Rep: F8K4.6 protein -Arabidopsis thaliana (Mouse-	contig_3874	94.44	36	2e-07		0.802618	-0.0327622	-0.188316	-0.00221598	-0.000562004	-0.0128894	0.189552
62668	nr56020	CN862939	F8K4.6 protein; n=1; Arabidopsis thaliana|Rep: F8K4.6 protein -Arabidopsis thaliana (Mouse-	contig_488	100	16	3	yes	-0.158782	0.333911	0.0964523	0.487006	0.272282	0.740326	0.588699
33664	nr81320	CN929039	F9C16.20; n=2; Arabidopsis thaliana|Rep: F9C16.20 -Arabidopsis thaliana	contig_4081	92.86	42	1e-08		1.03225	0.145794	0.0843061	-0.0577986	-0.0931533	-0.101909	-0.35612
59634	nr55448	CN860503	F9F8.20 protein; n=3; Arabidopsis thaliana|Rep: F9F8.20 protein -Arabidopsis thaliana (Mous	contig_996	100	17	0.65		-0.441641	-0.0803622	0.0553785	0.610034	0.758144	0.365311	0.826413
20085	nr6163	CN926473	F9H16.4 protein; n=1; Arabidopsis thaliana|Rep: F9H16.4 protein -Arabidopsis thaliana (Mous	contig_3179	95.56	45	9e-13		0.838956	0.615747	0.440396	0.243941	0.291098	0.0819199	0.0486725
124189	nr70610	CN937752	F-actin capping protein alpha-2 subunit (CapZ alpha-2); F-actin capping protein alpha; n=1;	#N/A	#N/A	#N/A	#N/A	yes	-0.235834	-0.369898	-0.0833221	-0.377691	-0.0741933	-0.298728	-0.155547
69781	nr70611	CN865052	F-actin capping protein alpha-2 subunit (CapZ alpha-2); F-actin capping protein alpha; n=1;	contig_310	96.55	29	1e-05		0.247772	1.77017	2.54998	0.339947	0.264664	0.442784	0.659115
94041	nr94827	CN874889	FAD binding domain-containing protein (cytokinin oxidase family protein); cytokinin oxidase; cytokin	contig_1742	95.35	43	1e-11		0.842553	0.37155	0.437953	0.0347724	0.110156	0.163191	0.291183
224917	nr91983	CN877290	FAD binding domain-containing protein; Berberine bridge enzyme protein; n=2; Arabidopsis th	contig_1467	90	50	1e-08		-1.09593	0.342353	-0.52945	-0.148535	-0.274249	-0.360977	-0.434202
267578	nr9582	CN918125	FAD binding domain-containing protein; Reticuline oxidase precursor (Berberine-bridge-forming enzyme	contig_1466	87.76	49	1e-05		-0.815898	-0.721324	-0.863285	-0.686646	-0.572267	-0.613624	-0.556461
224100	nr81969	CN876955	FAD binding domain-containing protein; Reticuline oxidase precursor (Berberine-bridge-forming enzyme	contig_3491	91.11	45	5e-08		-0.358435	-0.145635	-0.313585	-0.495785	-0.561736	-0.538615	-0.296755
257565	nr85247	CN908329	FAD binding domain-containing protein; Reticuline oxidase precursor (Berberine-bridge-forming enzyme	contig_1466	92.11	38	3e-06		-0.721865	-0.706054	-0.527596	-0.438136	-0.248157	-0.312326	-0.261061
95710	nr75772	CN875276	FAD binding domain-containing protein; Reticuline oxidase precursor (Berberine-bridge-forming enzyme	contig_210	100	16	2.7	yes	-0.352565	0.340005	0.584993	0.465732	0.308184	-0.249549	0.075306
93365	nr90895	CN874466	FAD binding domain-containing protein; Reticuline oxidase protein; n=1; Arabidopsis thalian	contig_1467	94.44	36	2e-07		-0.895721	-0.026076	-0.570975	-0.490854	-0.445843	-0.374909	-0.254438
152794	nr3764	CN899153	FAD linked oxidase family protein; AT5g06580/F15M7_11; n=2; Arabidopsis thaliana|Rep: AT5g0	contig_997	100	16	2.8	yes	0.948412	-0.0818043	-0.0319762	0.231705	0.108648	-0.208695	0.0224406
256135	nr79818	CN913790	FAD-dependent oxidoreductase family protein; secreted oxidoreductase; n=1; Strepto	contig_1922	89.29	28	3.2		-0.883709	0.672402	0.583137	0.745736	1.23177	0.823483	0.788555
60574	nr65493	EB115154	Farnesyl pyrophosphate synthetase (FPP synthetase) (FPS) (Farnesyl diphosphate synthetase) [Includes	contig_4329	95.65	46	2e-13		0.885773	0.662348	0.153982	-0.0643006	-0.0330085	0.0258432	-0.184067
20212	nr65495	EB110925	Farnesyl pyrophosphate synthetase (FPP synthetase) (FPS) (Farnesyl diphosphate synthetase) [Includes	contig_2880	96.15	26	0.0008		-0.104929	0.00886468	0.251004	0.0421473	0.271443	0.581702	0.15578
223214	nr81304	CN876526	far-red impaired responsive protein; far-red impaired response protein; Zinc finger, SWIM-t	contig_1922	91.3	46	1e-08		0.325609	0.655956	0.490803	0.349936	0.3619	0.0322934	-0.0234639
143638	nr2695	CN940037	far-red impaired responsive protein; Transposon protein, unclassified; n=1; Oryza sativa (j	contig_1922	93.88	49	8e-13		-0.115543	0.000458438	0.0769996	-0.3888	-0.448503	-0.584218	-0.834624
93909	nr60414	EB121913	FAT domain-containing protein (phosphatidylinositol 3-and 4-kinase family protein); Hypothetical pro	contig_1874	100	16	2.8	yes	-0.096456	0.234791	0.0559912	0.33353	0.135376	-0.215053	-0.4002
297261	nr10634	CN915217	fatty acid desaturase family protein; Acyl-CoA desaturase (Stearoyl-CoA desaturase) (Fatty acid desa	contig_473	90.91	33	0.003		0.480362	-0.263884	0.0340066	-0.193376	-0.318573	-0.382564	-0.340992
146514	nr70579	EB137758	fatty acid hydroxylase; PREDICTED: similar to fatty acid 2-hydroxylase; n=1; Bos taurus|Rep	contig_1466	97.67	43	5e-14		-0.612919	-0.462221	-0.0139767	-0.23525	0.0743271	0.0689567	-0.104816
134622	nr70579	EB133609	fatty acid hydroxylase; PREDICTED: similar to fatty acid 2-hydroxylase; n=1; Bos taurus|Rep	contig_1466	91.43	35	3e-06		0.370271	0.802316	0.711465	0.267557	0.270211	0.03798	0.128181
65496	nr71222	CN850505	Fatty acid oxidation complex alpha subunit [Includes: Enoyl-CoA hydratase ; 3-hydroxyacyl-CoA dehydr	contig_2076	94.12	34	3e-06		0.37336	-0.376541	-0.448451	-0.306396	-0.34996	-0.245357	-0.199576
162893	nr86598	CN943229	Fatty acid oxidation complex alpha subunit [Includes: Enoyl-CoA hydratase ; 3-hydroxyacyl-CoA dehydr	contig_3258	95.24	42	6e-11		0.451583	-0.50627	-0.208511	-0.268532	-0.299678	-0.312663	-0.164657
181019	nr66574	EB143181	Fatty acid oxidation complex alpha subunit [Includes: Enoyl-CoA hydratase ; 3-hydroxyacyl-CoA dehydr	contig_797	97.78	45	3e-15		-0.905345	-1.25156	-0.869974	-0.690043	-0.290109	-0.663768	-0.552753
186827	nr96906	EB149957	F-box containing protein TIR1; F-box family protein (FBX14); OJ1175_B01.8-1 gene product; F	contig_367	100	41	3e-15		-0.326131	0.547026	0.442425	0.144261	0.159773	0.0953698	0.116598
68247	nr66106	EB117521	F-box containing protein TIR1; F-box family protein (FBX14); OJ1175_B01.8-1 gene product; P	contig_367	89.58	48	2e-07		-0.402874	-0.408741	-0.632962	0.0846918	-0.115935	-0.163444	-0.342249
264130	nr75210	EB156445	F-box family protein (FBL12); Hypothetical protein; n=1; Medicago trunca	contig_1922	93.48	46	5e-11		0.997982	-1.02553	-0.672634	-0.344543	-1.81474	-1.81514	-2.08861
107264	nr75210	EB125936	F-box family protein (FBL12); Hypothetical protein; n=1; Medicago trunca	contig_1922	91.84	49	2e-10		1.01969	-0.332769	-0.0461891	-0.226137	-0.931636	-1.00064	-1.18909
[truncated: 4,068 more rows]
