# Supplementary material for: Stone formation in peach fruit exhibits spatial coordination of the lignin and flavonoid pathways and similarity to Arabidopsis dehiscence
Source: BMC Biol. 2010 Feb 9;8:13. doi: 10.1186/1741-7007-8-13 (PMC2830173; doi:10.1186/1741-7007-8-13)
Supplement: Additional file 4 — K-means clustering data for the combined peach and apple microarray data. [file 1741-7007-8-13-S4.XLS]

## Sheet: Cluster Graphs
													Cluster #4
													Cluster #8
													Cluster #12

## Sheet: KMC Clusters
Highlighted genes do not match peach target
KMC Cluster	EST	GenBank	Flag	Pathway	cutree	description
1	163480	EB129698		Flavonoid	6	chalcone synthase; Chalcone synthase (Naringenin-chalcone synthase); Chalcone synthase 2 (Naringenin
1	Contig_2658	#N/A		lignin	2	cinnamate 4-hydroxylase CYP73 [Citrus sinensis
1	Contig_3698	gi|6563307|gb|AF206634.1|AF206634		lignin	3	phenylalanine ammonia lyase [Prunus persica
1	263466	CN909576			2	amidase; n=4; Arabidopsis thaliana|Rep: amidase -Arabidopsis thaliana (Mo
1	108381	CN868326			1	4-hydroxy-2-oxovalerate aldolase; 2,4-dihydroxyhept-2-ene-1,7-dioic acid aldolase (HHED aldolase); H
1	44164	CN856697			2	Alpha/beta hydrolase fold; n=1; Shewanella frigidimarina NCIMB 400|Rep: Alpha/beta hydrolas
1	229781	CN878471			1	amino acid permease family protein; P0660F12.27 protein; n=1; Oryza sativa (japonica cultiv
1	289327	CN890390			4	At5g40460; n=2; Arabidopsis thaliana|Rep: At5g40460 -Arabidopsis thalian
1	Contig_5306	gi|22483501|gb|BU043424.1|BU043424			2	basso score
1	222178	CN876169			2	Coatomer subunit delta (Delta-coat protein) (Delta-COP) (Archain); Delta-COP; n=3; Poaceae|
1	133057	CN892297			1	F2D10.26; n=1; Arabidopsis thaliana|Rep: F2D10.26 -Arabidopsis thaliana
1	264763	CN910424	yes		2	Hsp70 binding protein 1 (HspBP1) (Heat shock protein binding protein 1) (Hsp70-interacting protein 1
1	139612	CN893330	yes		1	Hypothetical protein At5g32470; n=2; Arabidopsis thaliana|Rep: Hypothetical protein At5g324
1	65808	CN863488			4	Ligatin; Ligatin (Hepatocellular carcinoma associated antigen 56); Ligatin; n=6; Catarrhini
1	173523	CN884223			4	LIM domain-containing protein; LIM domain-containing protein, expressed; n=2; Oryza sativa
1	187254	EB150306			1	Major surface protease gp63; n=1; Leishmania major|Rep: Major surface pr
1	268314	CN918589			1	Matrix metalloproteinase-20 precursor (MMP-20) (Enamel metalloproteinase) (Enamelysin); metalloprote
1	153853	CN900485			1	not determined by homology
1	219508	EB132226	yes		1	pectinesterase family protein; Pectinesterase-2 precursor (Pectin methylesterase 2) (PE 2); pectines
1	244615	CN902663			1	phosphofructokinase family protein; Phosphofructokinase; n=1; Medicago truncatula|Rep: Phos
1	146499	EB137754	yes		4	S-adenosyl-L-methionine:carboxyl methyltransferase family protein; SAMT; n=1; Solanum dulca
1	27309	CN933433			2	SET domain-containing protein (ASHH1); OSJNBa0042L16.10 protein; n=3; Oryza sativa|Rep: OSJ
1	225465	CN877485	yes		2	sex determination protein tasselseed 2; OSJNBa0052P16.9; Related to levodione reductase; n=
1	160638	CN941734			2	transcriptional factor B3 family protein (auxin-responsive factor (ARF1)); transcriptional factor B3
1	109766	CN880176			4	unknown protein; Hypothetical protein OJ1005_B11.17; n=1; Oryza sativa (
2	228689	CN878002		Flavonoid	4	2-oxoglutarate-dependent dioxygenase; Naringenin,2-oxoglutarate 3-dioxygenase (Flavonone-3-hydroxyla
2	Contig_3394	gi|22477376|gb|BU039067.1|BU039067		Flavonoid	2	Flavonoid 3'-monooxygenase (Flavonoid 3'-hydroxylase) (Cytochrome P450 75B2) [Petunia x hybrida]
2	Contig_30	gi|22477706|gb|BU039202.1|BU039202		Flavonoid	4	Leucoanthocyanidin dioxygenase (EC 1.14.11.19) (LDOX) (Leucocyanidin oxygenase) (Leucoanthocyanidin hydroxylase) (Anthocyanidin synthase).[Malus domestica]
2	287338	EB125718		Flavonoid	5	oxidoreductase, 2OG-Fe(II) oxygenase family protein; Flavonol synthase/flavanone 3-hydroxylase (FLS)
2	Contig_2222	gi|22480514|gb|BU040437.1|BU040437		lignin	2	cinnamoyl-CoA reductase [Oryza sativa]
2	106151	CN886293		lignin	2	isoflavone reductase; P0724B10.42 gene product; pinoresinol-lariciresinol reductase; isoflavone redu
2	165164	CN944772		lignin	2	laccase; L-ascorbate oxidase precursor (Ascorbase) (ASO); laccase (diphenol oxidase); laccase family
2	Contig_2628	gi|22484441|gb|BU044364.1|BU044364			2	leucine-rich repeat transmembrane protein kinase [Oryza sativa (japonica cultivar-group)]
2	89627	CN873683	yes		4	MtN19; n=1; Oryza sativa (japonica cultivar-group)|Rep: MtN19 -Oryza sati
2	Contig_2300	gi|22485511|gb|BU045434.1|BU045434			4	NADPH-cytochrome P450 reductase [Pisum sativum]
2	Contig_2350	gi|22486147|gb|BU046070.1|BU046070			4	acetyltranferase-like protein [Arabidopsis thaliana]
2	109689	EB124905			2	alpha-galactosidase (melibiase) (alpha-D-galactoside galactohydrolase); alpha-galactosidase; OJ1409_
2	Contig_279	gi|22482683|gb|BU042606.1|BU042606			2	At1g09020/F7G19_11.[Arabidopsis thaliana]
2	Contig_5054	gi|22484095|gb|BU044018.1|BU044018			5	basso score
2	110342	CN880034			4	C2 domain-containing protein (sytC); C2 domain-containing protein; Os01g0819200 protein; n=
2	247192	EB152929	yes		1	CBS domain-containing protein (octicosapeptide/Phox/Bemp1 (PB1) domain-containing protein); Cluster:
2	267169	CN916122			4	Chloride channel protein 3 (ClC-3); Chloride channel protein 6 (ClC-6); Chloride channel protein 7 (
2	Contig_3645	gi|22486953|gb|BU046876.1|BU046876			4	CONSTANS-like protein [Ipomoea nil]
2	Contig_1162	gi|14669112|gb|BI203140.1|BI203140			4	Defensin protein 1.[Prunus persica]
2	Contig_971	gi|22478544|gb|BU039790.1|BU039790			2	Dehydration-responsive protein RD22 (Fragment).[Prunus persica]
2	Contig_1528	gi|1004372|gb|U34809.1|PPU34809			4	Dehydrin.[Prunus persica]
2	166738	EG631350			1	disease resistance protein; protein kinase Xa21; Polygalacturonase inhibitor 1 precursor (Polygalact
2	143977	EB140784	yes		4	esterase/lipase/thioesterase family protein; alpha/beta hydrolase; Os12g0152100 protein; n=
2	154749	CN900844			4	Eukaryotic aspartyl protease family protein; n=1; Oryza sativa (japonica cultivar-group)|Re
2	Contig_1204	gi|21901947|dbj|AB054319.1|			4	expansin 4 [Prunus persica]
2	164536	CN944338	yes		4	F16B3.11 protein; n=1; Arabidopsis thaliana|Rep: F16B3.11 protein -Arabi
2	248772	CN910974	yes		1	F21D18.22; n=2; Arabidopsis thaliana|Rep: F21D18.22 -Arabidopsis thaliana (Mouse-ear cress)
2	268317	CN918592			4	flavodoxin family protein (radical SAM domain-containing protein); oxidoreductase;
2	31542	CN928198			2	Gb|AAF09073.1; n=4; Arabidopsis thaliana|Rep: Gb|AAF09073.1 -Arabidopsis
2	256565	CN916816			2	germin protein; germin protein subfamily 1 member 12 precursor; n=2; Arabidopsis t
2	223179	CN876509			4	glucose-methanol-choline (GMC) oxidoreductase family protein; (R)-mandelonitrile lyase 1 precursor (
2	42381	CN855458			4	glyoxal oxidase; Probable galactose oxidase (EC 1.1.3.9) F15B8.190 -Arabidopsis thaliana; n
2	181054	EB143196			2	Histone binding protein RBBP4 (Retinoblastoma binding protein 4) (RBBP-4); Histone binding protein R
2	Contig_2250	gi|22478540|gb|BU039786.1|BU039786			4	hypothetical protein [Arabidopsis thaliana]
2	Contig_1885	gi|22478351|gb|BU039597.1|BU039597			2	hypothetical protein [Neurospora crassa
2	119127	CN937548			4	Hypothetical protein At2g22120; n=1; Arabidopsis thaliana|Rep: Hypothetical protein At2g221
2	215706	EB131117			2	Hypothetical protein At3g22550; n=2; Arabidopsis thaliana|Rep: Hypothetical protein At3g225
2	36030	CN929211	yes		4	Hypothetical protein At4g32350; n=2; Arabidopsis thaliana|Rep: Hypotheti
2	140639	CN938484			4	Hypothetical protein OJ1041F02.1; n=1; Oryza sativa (japonica cultivar-group)|Rep: Hypothet
2	20251	CN926581			2	hypothetical protein; F14N23.3; n=2; Arabidopsis thaliana|Rep: F14N23.3
2	119463	CN887217			4	Hypothetical protein; n=1; Medicago truncatula|Rep: Hypothetical protein
2	68261	CN864727			4	Inorganic pyrophosphatase (Pyrophosphate phospho-hydrolase) (PPase); OJ1767_D02.15-2 gene product; i
2	185972	EB149182			2	leucine rich repeat family protein (protein kinase family protein); receptor serin
2	287099	CN872969			2	leucine rich repeat transmembrane protein kinase; receptor protein kinase; phytosulfokine receptor k
2	20213	EB110926			4	Leucine rich repeat-containing protein 57; leucine rich repeat family protein; PREDICTED: s
2	149264	EB139017			1	myb family transcription factor; T8K14.15 protein; n=3; Arabidopsis thaliana|Rep: T8K14.15
2	Contig_4766	gi|22484651|gb|BU044574.1|BU044574			2	no hits found
2	57414	CN860254	yes		2	not determined by homology
2	297175	EE663861			2	not determined by homology
2	58281	CN865605			2	not determined by homology
2	121381	CN891117			4	not determined by homology
2	440	EB105962			2	not determined by homology
2	140423	CN938357			2	not determined by homology
2	43249	CN855962			2	not determined by homology
2	11858	CN929977			4	Os05g0162200 protein; n=1; Oryza sativa (japonica cultivar-group)|Rep: Os05g0162200 protein
2	252044	CN914253			4	OSJNBb0017I01.21; DNA mismatch repair MutS family protein; H0901F07.7 protein; n=2; Oryza s
2	61221	CN865953			4	oxidoreductase, 2OG-Fe(II) oxygenase family protein; n=1; Arabidopsis th
2	147867	CN895904			4	oxidoreductase, 2OG-Fe(II) oxygenase family protein; Prolyl 4-hydroxylase alpha-2 subunit precursor
2	163072	CN943349			2	P0406F06.33 gene product; Chlorophyll a-b binding protein 1, chloroplast precursor (LHCII type I CAB
2	12586	CN930452			4	pentatricopeptide (PPR) repeat-containing protein; pentatricopeptide (PPR) repeat-
2	60408	CN860646	yes		4	peroxisomal protein PEX19 family protein; peroxisomal protein PEX19; Peroxisomal protein PE
2	86256	CN869578	yes		1	phytochelatin synthetase; COBRA protein 9 precursor; Phytochelatin synthetase protein; n=1;
2	Contig_350	gi|22481790|gb|BU041713.1|BU041713			2	plasma membrane intrinsic protein 2-1 [Pyrus communis]
2	172040	EB141473			4	Polyphenol oxidase; n=2; Ananas comosus|Rep: Polyphenol oxidase -Ananas comosus (Pineapple)
2	67405	CN864463			4	PP2A regulatory subunit TAP46; n=1; Arabidopsis thaliana|Rep: PP2A regulatory subunit TAP46
2	162279	EB129309			2	PREDICTED: similar to Mediator of RNA polymerase II transcription subunit 31 (Mediator comp
2	Contig_2788	gi|39697625|gb|AJ533707.1|AJ533707			4	proline rich protein - apple tree (fragment
2	Contig_1944	gi|22477744|gb|BU039217.1|BU039217			4	PS60 protein precursor.[Nicotiana tabacum]
2	78041	CN868659			1	PWWP domain-containing protein; Hypothetical protein OJ1504_G04.6; n=1; Oryza sativa (japon
2	8592	CN923114	yes		2	Retrotransposon gag protein; n=1; Medicago truncatula|Rep: Retrotransposon gag protein -Med
2	93505	EB121772	yes		6	Senescence inducible chloroplast stay-green protein 1; n=1; Zea mays|Rep
2	161632	CN942400			4	serine/threonine protein kinase; Serine-threonine protein kinase; n=4; Triticeae|Rep: Serin
2	223752	CN876869	yes		4	short chain dehydrogenase/reductase (SDR) family protein; 3-oxoacyl-[acyl-carrier protein] reductase
2	141462	EB127270			2	thioredoxin family protein; thioredoxin protein; P0020D05.18 gene product; Thioredoxin prot
2	316145	CN915955			2	transcription factor; Tumor protein; n=1; Medicago truncatula|Rep: Tumor protein -Medicago
2	162550	EB129404			2	transferase family protein; hydroxyanthranilate hydroxycinnamoyltransferase 2; Anthranilate N-benzoy
2	Contig_2721	gi|22481379|gb|BU041302.1|BU041302			4	UDP-glucuronosyltransferase.[Pisum sativum]
2	68479	EB117595			2	xyloglucan:xyloglucosyl transferase (xyloglucan endotransglycosylase) (endo-xyloglucan transferase);
3	Contig_205	gi|22482690|gb|BU042613.1|BU042613		Flavonoid_NAC?	5	Flavonoid 1-2 rhamnosyltransferase.[Citrus maxima]
3	Contig_1819	gi|22483016|gb|BU042939.1|BU042939			1	senescence-associated protein SAG102 [Malus x domestica
3	20923	CN919849			5	stress responsive gene 6 protein, Srg6; n=1; Oryza sativa (japonica cultivar-group
3	Contig_1347	gi|22478493|gb|BU039739.1|BU039739			1	sugar transporter.[Oryza sativa]
3	Contig_1644	gi|22485196|gb|BU045119.1|BU045119			3	alkaline alpha galactosidase I [Cucumis melo
3	Contig_3492	gi|22480723|gb|BU040646.1|BU040646			3	Amine oxidase.[Canavalia lineata]
3	Contig_2460	gi|22486007|gb|BU045930.1|BU045930			6	aminopeptidase- like protein [Arabidopsis thaliana
3	Contig_3739	gi|22486666|gb|BU046589.1|BU046589			3	At2g46240 protein.[Arabidopsis thaliana]
3	Contig_1372	gi|22481644|gb|BU041567.1|BU041567			1	AT5g51550/K17N15_10.[Arabidopsis thaliana]
3	Contig_57	gi|22480461|gb|BU040384.1|BU040384			3	Auxin-induced protein AUX28.[Glycine max]
3	166935	EE663955			6	bHLH family protein; Hypothetical protein; n=1; Oryza sativa (japonica cultivar-group)|Rep:
3	Contig_4134	gi|22486960|gb|BU046883.1|BU046883			6	cation diffusion facilitator 8 [Stylosanthes hamata]
3	23012	EB113037			3	cytochrome P450; cytochrome P450 protein; Cytochrome P450 family protein, expressed; n=2; O
3	Contig_973	gi|16588825|gb|AF319165.1|AF319165			3	Dehydration-responsive protein RD22 (Fragment).[Prunus persica]
3	Contig_55	gi|22477306|gb|BU039038.1|BU039038			2	fiber protein E6 (clone CKE6-4A) - upland cotton
3	Contig_1751	gi|22480156|gb|BU040079.1|BU040079			3	Glucose acyltransferase.[Lycopersicon pennellii]
3	Contig_81	gi|22480984|gb|BU040907.1|BU040907			3	GTPase activating protein-like.[Arabidopsis thaliana]
3	Contig_1643	gi|22484337|gb|BU044260.1|BU044260			1	hsr201 protein, hypersensitivity-related - common tobacco
3	Contig_487	gi|22486246|gb|BU046169.1|BU046169			1	Hypothetical 17.8 kDa protein (F5K20.290) (AT3g53990/F5K20_290).[Arabidopsis thaliana]
3	Contig_651	gi|22480520|gb|BU040443.1|BU040443			3	Hypothetical 20.4 kDa protein (Emb|CAB85509.1).[Arabidopsis thaliana]
3	Contig_508	gi|22482591|gb|BU042514.1|BU042514			2	Hypothetical protein (At1g26948).[Arabidopsis thaliana]
3	Contig_213	gi|22482988|gb|BU042911.1|BU042911			3	hypothetical protein F14D17.10 - Arabidopsis thaliana
3	142334	CN939472			5	hypothetical protein; Hypothetical protein CC0541; n=1; Caulobacter vibrioides|Rep: Hypothe
3	85438	CN869242	yes		5	Hypothetical protein; n=1; Medicago truncatula|Rep: Hypothetical protein
3	233307	CN902067			5	Intracellular protease 1 (Intracellular protease I); proteaseI (pfpI)protein (YLS5); Peptid
3	124210	EB126571			2	LUC7 N_terminus domain-containing protein; Cisplatin resistance associated oversa
3	187721	EG631392			3	Major allergen Mal d 1 (Mal d I)
3	65230	EB176611			3	Major allergen Mal d 1 (Mal d I) (AP15); Major allergen Pyr c 1; Major allergen Pru av 1; n
3	171362	EB141246			3	Major allergen Mal d 1 (Mal d I) (AP15); Major allergen Pyr c 1; Major allergen Pru av 1; n
3	Contig_1701	gi|22478569|gb|BU039815.1|BU039815			3	Major allergen Pru av 1 (Pru a 1).[Prunus avium]
3	188216	EE663676			6	malate oxidoreductase; NADP-dependent malic enzyme, chloroplast precursor (NADP-ME); NADP-dependent
3	215701	CN946601			5	MATE efflux family protein; MATE family protein; transparent testa 12 protein (TT12) (multidrug tran
3	Contig_3633	gi|22477720|gb|BU039207.1|BU039207			3	MATE efflux protein - related [Arabidopsis thaliana
3	178563	EB146432			3	Metallothionein protein type 3 (MT-3); Metallothionein protein 1 (MT-1); Metallothionein pr
3	145948	EB137522			6	Methionine synthase (5-methyltetrahydrofolate--homocysteine methyltransferase) (Methionine synthase,
3	258157	CN914693			3	multi-copper oxidase type I family protein; L-ascorbate oxidase precursor (Ascorbase) (ASO); Cluster
3	171221	CN882853			7	n=1; Arabidopsis thaliana|Rep: Expressed protein -Ara
3	Contig_494	gi|14041824|dbj|AB061670.1|			1	nitrate reductase [Prunus persica]
3	Contig_3864	gi|16603605|gb|AF318171.1|AF318171			2	no hits found
3	Contig_1373	gi|39696603|gb|AJ533952.1|AJ533952			1	no hits found
3	166574	CN945752	yes		2	not determined by homology
3	180443	EB147447			5	not determined by homology
3	155588	EB142497			4	not determined by homology
3	151027	CN898403			2	not determined by homology
3	166233	EB130537			6	pectate lyase family protein; Probable pectate lyase 22 precursor; n=2; Arabidopsis thalian
3	Contig_1200	gi|22481756|gb|BU041679.1|BU041679			4	Pectate lyase.[Salix gilgiana]
3	Contig_1489	gi|22484380|gb|BU044303.1|BU044303			3	phi-1 [Nicotiana tabacum
3	171144	CN882796			3	phi-1; phi-1; n=1; Oryza sativa (japonica cultivar-group)|Rep: phi-1 -Ory
3	Contig_1768	gi|22487477|gb|BU047400.1|BU047400			1	Phosphoenolpyruvate carboxykinase (EC 4.1.1.49).[Flaveria trinervia]
3	Contig_238	gi|22481677|gb|BU041600.1|BU041600			1	Predicted permease, YXIO B.subtilis ortholog.[Clostridium acetobutylicum]
3	Contig_62	gi|22477604|gb|BU039159.1|BU039159			6	protease-related [Arabidopsis thaliana]
3	85385	CN869208			4	Protein E6; n=10; Gossypium|Rep: Protein E6 -Gossypium hirsutum (Upland cotton); Protein E6
3	245623	CN907672			5	Protein GRC3; pre-mRNA cleavage complex; PREDICTED: similar to CG8414-PA; n=1; Danio rerio|
3	176237	CN901825			6	protein kinase family protein; Mitogen-activated protein kinase kinase kinase 12 (Mixed lineage kina
3	13412	CN930999	yes		6	Protein kinase; n=1; Medicago truncatula|Rep: Protein kinase -Medicago truncatula (Barrel m
3	Contig_82	gi|22484506|gb|BU044429.1|BU044429			2	PS60 protein precursor.[Nicotiana tabacum]
3	Contig_1391	gi|22477276|gb|BU039025.1|BU039025			1	RSI-1 protein precursor (TR132).[Lycopersicon esculentum]
3	Contig_1292	gi|22477631|gb|BU039170.1|BU039170			3	snakin-1 [Solanum tuberosum]
3	117747	CN881320			3	transporter; Hexose transporter, expressed; n=1; Oryza sativa (japonica cultivar-group)|Rep
3	Contig_2505	gi|22480248|gb|BU040171.1|BU040171			1	UDP-sulfoquinovose:DAG sulfoquinovosyltransferase (sulfolipid synthase) (SQD2) [Arabidopsis thaliana
3	Contig_3761	gi|22488560|gb|BU048483.1|BU048483			3	UDP-sulfoquinovose:DAG sulfoquinovosyltransferase (sulfolipid synthase) (SQD2) [Arabidopsis thaliana]
3	Contig_3188	gi|22485610|gb|BU045533.1|BU045533			3	Unknown protein [Arabidopsis thaliana
3	Contig_3449	gi|22478288|gb|BU039534.1|BU039534			2	unknown protein [Arabidopsis thaliana]
3	Contig_1089	gi|22480417|gb|BU040340.1|BU040340			3	unknown protein [Arabidopsis thaliana]
3	Contig_1583	gi|22481910|gb|BU041833.1|BU041833			1	Vacuolar processing enzyme precursor (EC 3.4.22.-) (VPE).[Glycine max]
3	Contig_640	gi|22480845|gb|BU040768.1|BU040768			6	Xyloglucan endotransglycosylase.[Malus domestica]
3	147644	EB138209			3	xyloglucan:xyloglucosyl transferase (xyloglucan endotransglycosylase) (endo-xyloglucan transferase);
3	Contig_4079	gi|22486986|gb|BU046909.1|BU046909			1	zinc finger (C3HC4-type RING finger) protein family [Arabidopsis thaliana]
4	271830	CN919323		flanonoid	2	Naringenin,2-oxoglutarate 3-dioxygenase (Flavonone-3-hydroxylase) (F3H) (FHT); ethylene-forming enzy
4	134621	#N/A		Flavonoid	5	oxidoreductase, 2OG-Fe(II) oxygenase family protein; Flavonol synthase/flavanone 3-hydroxylase (FLS)
4	28061	CN925704		Flavonoid	5	oxidoreductase, 2OG-Fe(II) oxygenase family protein; Leucoanthocyanidin dioxygenase (LDOX) (Leucocya
4	287237	#N/A		Flavonoid	2	UDP-glucoronosyl/UDP-glucosyl transferase family protein; Anthocyanidin 3-O-glucosyltransferase (Fla
4	187022	EB150146		lignin	2	cinnamyl-alcohol dehydrogenase; Cinnamyl alcohol dehydrogenase (CAD); mannitol dehydrogenase (NAD-de
4	112772	EB124267		lignin	4	cytochrome P450; cytochrome P450 family protein; Cytochrome P450 71A1 (CYPLXXIA1) (ARP-2); Cluster:
4	263937	EB156384		lignin	5	disease resistance-responsive family protein; disease resistance response protein/ dirigent protein;
4	287405	CN881717		lignin	2	isoflavone reductase family protein; Hypothetical protein F22H5.2; n=2; Arabidopsis thalian
4	165575	CN945057	yes	lignin	2	laccase (diphenol oxidase); laccase family protein (diphenol oxidase family protein); Iron transport
4	166924	EE663953		lignin	1	multi-copper oxidase type I family protein; L-ascorbate oxidase precursor (Ascorbase) (ASO); Laccase
4	5118	EB107037		lignin	5	peroxidase; peroxidase; n=1; Oryza sativa (japonica cultivar-group)|Rep:
4	154421	CN899776			2	auxin-independent growth promoter; n=1; Oryza sativa (japonica
4	38526	CN925930	yes		5	auxin-independent growth promoter; n=1; Oryza sativa (japonica cultivar-group)|Rep
4	154582	CN900730			2	brain and reproductive organ-n=1; Oryza sativa (japonica cultiv
4	253337	CN912321			4	CRS1; n=1; Oryza sativa (japonica cultivar-group)|Rep:
4	171903	CN883313			2	CRS1; n=1; Oryza sativa (japonica cultivar-group)|Rep: CRS1 -Oryza sativa
4	19608	EB110805			2	esterase; n=1; Oryza sativa (japonica cultivar-group)|Rep: esterase -Oryz
4	83775	CN873268			5	serine esterase; n=1; Oryza sativa (japonica cultivar-group)|Re
4	71766	CN866535	yes		2	(1-4)-beta-mannan endohydrolase; (1-4)-beta-mannan endohydrolase protein; n=1; Arabidopsis
4	148402	CN896711	yes		5	[PyruvateXXxXXdehydrogenaseXXxXX[lipoamide]]-phosphataseXXxXX1; protein phosphatase 2C family protei
4	153711	EB140438			2	14-3-3 protein; 14-3-3 protein GF14 kappa (GRF8); 14-3-3 protein GF14 upsilon (GRF5); 14-3-
4	38515	EB112887			2	2,3-bisphosphoglycerate-dependent phosphoglycerate mutase (Phosphoglyceromutase) (PGAM) (BPG-depende
4	255827	CN913586			5	26S protease regulatory subunit 7 (26S proteasome subunit 7) (26S proteasome AAA-ATPase subunit RPT1
4	154804	CN900878			2	26S proteasome non-ATPase regulatory subunit 13 (26S proteasome regulatory subunit S11) (26S proteas
4	164318	CN944191			2	31 kDa ribonucleoprotein, chloroplast (RNA binding protein RNP-T) (RNA binding protein 1/2/3) (RNA b
4	184957	EB148179			2	3-dehydroquinate synthase; 3-dehydroquinate synthase; n=1; Crocosphaera watsonii WH 8501|Re
4	264429	CN910199			2	3-phosphoinositide-dependent protein kinase; 3-phosphoinositide-dependent protein kinase-1;
4	62081	CN861021			2	6,7-dimethyl-8-ribityllumazine synthase (DMRL synthase) (Lumazine synthase) (Riboflavin synthase bet
4	120450	CN890562			2	60 kDa chaperonin (Protein Cpn60) (groEL protein); chaperonin; RuBisCO subunit binding protein beta
4	123907	CN937589			5	6-phosphogluconate dehydrogenase NAD binding domain-containing protein; Hypothetical oxidoreductase
4	172337	EB141565			2	9-cis-epoxycarotenoid dioxygenase (neoxanthin cleavage enzyme) (carotenoid cleavage dioxygenase); Li
4	93337	EB121704			2	AAA-type ATPase family protein; AAA ATPase; n=1; Medicago truncatula|Rep: AAA ATPase -Medic
4	112722	CN879100			5	AAA-type ATPase family protein; not determined by homology or experimentation ; hypothetical or unkn
4	171356	CN882947			5	ABC transporter family protein; drug resistance ATPase-1 (Drug RA1) ABC transporte
4	109579	CN880296			2	ABC transporter family protein; ABC transporter; n=2; Trichocomaceae|Rep: ABC transporter -
4	137161	EB136940	yes		2	ABC transporter family protein; ATP binding cassette sub-family F member 1; ABC transporter; Cluster
4	109234	CN880528			2	ABC transporter family protein; ATP binding cassette sub-family G member 8 (Sterolin-2); Protein whi
4	60183	CN849265	yes		4	ABC transporter family protein; not determined by homology or experimentation ; hypothetical or unkn
4	141245	CN938802			2	ABC transporter family protein; White-brown complex homolog protein 1; n=1; Arabidopsis tha
4	117913	EB125599			2	Acetyl-CoA acetyltransferase (Acetoacetyl-CoA thiolase); Acetyl-CoA acetyltransferase, mitochondrial
4	280778	EB153281			5	Acetyl-CoA carboxylase 1 (ACC-alpha) [Includes: Biotin carboxylase ]; Acetyl-CoA carboxylase (ACC) [
4	263249	CN909427			4	ACT domain-containing protein; ACT domain containing protein (ACR4); ACT domain-co
4	19370	CN926122			5	Actin protein 8; PREDICTED: similar to Actin protein 8 isoform 1; n=1; A
4	62042	CN861000	yes		2	actin; Actin-2; Actin, cytoplasmic 1 (Beta-actin); actin 1 (ACT1); Actin; n=5; Entamoeba hi
4	128040	CN887964			2	actin-depolymerizing factor; actin-depolymerizing factor 4 (ADF4); Actin-depolymerizing fac
4	11838	CN929963			5	acyl CoA reductase; fatty acyl coA reductase; fatty acyl coA reductase; n=1; Oryza
4	155028	CN899905			5	adaptin family protein; AP-2 complex subunit alpha-2 (Adapter protein complex 2 alpha-2 subunit) (Al
4	92692	CN874296	yes		2	Adenine phosphoribosyltransferase (APRT); adenine phosphoribosyltransferase; n=1;
4	132917	CN892215			5	Adenylate kinase (ATP-AMP transphosphorylase); adenylate kinase family protein; adenylate kinase; ad
4	154356	EB140262			2	agamous MADS box protein AGL5 (floral homeodomain transcription factor (AGL5)); MADS-box protein (AG
4	264825	CN910470			6	aldo/keto reductase family protein; aldose reductase; NAD(P)H-dependent D-xylose reductase (XR); Alc
4	155047	CN899918			2	aldose 1-epimerase family protein; apospory associated protein C; P0694A04.29; Os04g0603000
4	126813	CN896188	yes		5	Alpha,alpha-trehalose-phosphate synthase [UDP-forming] (Trehalose-6-phosphate synthase) (UDP-glucose
4	187816	EE663640			5	Alpha-glucan phosphorylase, H isozyme (Starch phosphorylase H); Glycogen phosphorylase; Glycogen pho
4	72285	CN861470			2	alpha-N-acetylglucosaminidase family (NAGLU family); Alpha-n-acetylglucosaminidase; n=1; Ae
4	155415	CN900072			2	AMP binding protein; long chain-fatty-acid--CoA ligase family protein (long chain acyl-CoA synthetas
4	264114	CN910004			5	ankyrin repeat family protein; ankyrin repeat protein; hypothetical protein; F8K4.24 protei
4	154859	EB140722			2	AP2 domain-containing transcription factor TINY; DRE binding factor 2; Ethylene-responsive transcrip
4	250475	EB153597			5	AP2 domain-containing transcription factor; AP2 domain-containing transcription factor TINY; AP2 dom
4	250308	EB153541			2	AP2 domain-containing transcription factor; ovule development protein; Protein BABY BOOM 2 (BnBBM2);
4	160050	CN941336	yes		2	APOBEC1 complementation factor (APOBEC1-stimulating protein); poly(A) binding protein; Nucleolin; po
4	255641	CN913458			2	Arabidopsis thaliana genomic DNA, chromosome 5, TAC clone:K19B1; n=1; Arabidopsis thaliana|
4	129074	CN891456			5	arginine/serine rich splicing factor RSP40 (RSP40); arginine/serine rich splicing factor; arginine/s
4	121079	CN890935			4	armadillo/beta-catenin repeat family protein (U-box domain-containing protein); Avr9/Cf-9 rapidly el
4	152860	CN899199			2	armadillo/beta-catenin repeat family protein; Hypothetical protein At2g05810; n=1; Arabidop
4	11785	CN929924			2	aspartyl protease family protein; Chloroplast nucleoid DNA binding protein; n=1; Arabidopsi
4	117031	EB124206			2	At1g69160/F4N2_9; n=2; Arabidopsis thaliana|Rep: At1g69160/F4N2_9 -Arabi
4	250902	EB153732	yes		2	At2g40130 protein; n=4; Arabidopsis thaliana|Rep: At2g40130 protein -Arabidopsis thaliana (
4	155116	CN899968			2	At2g5740/F3N11.19; n=2; Arabidopsis thaliana|Rep: At2g5740/F3N11.19 -Arabidopsis thaliana (
4	61237	CN865962			2	At4g04200; n=2; Arabidopsis thaliana|Rep: At4g04200 -Arabidopsis thalian
4	163101	CN943365			5	AT5g01350/T10O8_60; n=3; Arabidopsis thaliana|Rep: AT5g01350/T10O8_60 -A
4	109603	CN880277	yes		2	AT5g13220/T31B5_40; n=3; Arabidopsis thaliana|Rep: AT5g13220/T31B5_40 -A
4	264912	CN910532	yes		2	ATP binding region, ATPase domain-containing protein; hypothetical protein; Hypothetical pr
4	223667	CN876814	yes		5	ATP synthase alpha chain, mitochondrial precursor; ATP synthase CF1 alpha chain; ATP synthase alpha
4	155307	CN900999			2	ATP synthase epsilon chain, mitochondrial; Os08g0250200 protein; n=1; Oryza sativa (japonic
4	148923	CN897052			2	ATP/GTP binding protein; n=1; Oryza sativa (japonica cultivar-group)|Rep
4	6282	CN937238			2	ATPase E1-E2 type family protein (haloacid dehalogenase hydrolase family protein) (heavy-metal assoc
4	182593	CN905864			5	ATPase, plasma membrane-type (proton pump); Plasma membrane ATPase 1 (Proton pump 1); ATPase 3, plas
4	163182	CN943422			1	ATP-dependent Clp protease proteolytic subunit (Endopeptidase Clp); ATP-dependent Clp protease prote
4	224608	CN877089			2	ATP-dependent RNA helicase SUB2; RNA helicase; DEAD (Asp-Glu-Ala-Asp) box polypeptide 39; n
4	188684	EE663736			5	aux/IAA protein; auxin-responsive AUX/IAA family protein; Auxin-responsive protein IAA17 (Indoleacet
4	61663	CN862690			5	Auxin conjugate hydrolase; n=1; Medicago truncatula|Rep: Auxin conjugate hydrolase -Medicag
4	89973	CN873850			4	auxin transport protein; Auxin efflux carrier; n=1; Lupinus albus|Rep: Auxin efflux carrier
4	165620	CN945088	yes		5	auxin-responsive family protein; Predicted protein; n=1; Arabidopsis thaliana|Rep: Predicte
4	226606	CN877577			4	auxin-responsive GH3 family protein; Indole-3-acetic acid-amido synthetase GH3.17; n=2; Ara
4	147185	CN895497	yes		2	auxin-responsive protein; auxin-responsive family protein; auxin induced protein;
4	163486	EB129700			2	Avr9/Cf-9 rapidly elicited protein 146; n=1; Nicotiana tabacum|Rep: Avr9/Cf-9 rapidly elici
4	108913	CN868092			5	basic helix-loop-helix (bHLH) family protein; basic helix-loop-helix (bHLH); Os07g0182200 p
4	252625	EB153947	yes		2	basic helix-loop-helix (bHLH) family protein; BHLH transcriptional regulator; n=1; Ipomoea
4	188525	EG631204			2	basic helix-loop-helix (bHLH) family protein; OSJNBa0086O06.20; helix-loop-helix D
4	159005	EB128273			2	beta-1,3-glucanase; glycosyl hydrolase family protein 17; n=1; Oryza sat
4	165148	EB130234			3	Beta-carotene hydroxylase; beta-ring carotene hydroxylase; n=1; Daucus carota subs
4	161908	EB129192			2	beta-expansin; Alpha-expansin 7 precursor (AtEXPA7) (At-EXP7) (AtEx7) (Ath-ExpAlpha-1.26); Major pol
4	143012	EB127839			5	beta-ketoacyl-CoA synthase; fatty acid elongase 3-ketoacyl-CoA synthase 1 (KCS1);
4	164325	CN944196	yes		4	beta-phosphoglucomutase; P0514G12.30; HAD-superfamily hydrolase; n=1; Roseovarius sp. HTCC2
4	233031	CN878696	yes		5	blight associated protein p12 precursor; Os09g0472900 protein; n=2; Oryza sativa (japonica
4	142920	EB127800			2	Branched chain amino acid aminotransferase; n=1; Bdellovibrio bacteriovorus|Rep: Branched c
4	280739	EB153242	yes		2	branched chain-amino-acid aminotransferase (BCAT); Branched chain amino acid aminotransfera
4	14157	EB109788			2	branched chain-amino-acid aminotransferase (BCAT); branched chain amino acid aminotransferase 1 (bra
4	Contig_1659	gi|20135514|gb|AB049599.1|AB049599			4	Brassinosteroid-regulated protein BRU1 precursor
4	225518	CN877515			2	BRI1-KD interacting protein 135; Hypothetical protein AT4g32970; n=2; Ar
4	172173	CN883497			5	brix domain-containing protein; Brix domain-containing protein 2 (Ribosome biogenesis protein Brix);
4	163884	CN943897	yes		2	BTB/POZ domain-containing protein; A_IG002N01.11 protein; n=1; Arabidopsis thaliana|Rep: A_
4	170802	EB141078			2	BURP domain-containing protein (polygalacturonase); Polygalacturonase; n=1; Hyacinthus orie
4	248288	CN904001	yes		2	Bystin; MGC97811 protein; n=2; Xenopus|Rep: MGC97811 protein -Xenopus tropicalis (Western c
4	Contig_298	gi|22478324|gb|BU039570.1|BU039570			1	bZIP transcription factor ATB2.[Glycine max]
4	183474	EB144190			2	bZIP transcription factor family protein; Opaque2 heterodimerizing protein 2; n=1; Zea mays
4	127701	EB133081			2	bZIP transcription factor; bZIP family transcription factor; bZIP protein; bZIP transcription factor
4	4843	CN936285			5	C2 domain-containing protein; anthranilate phosphoribosyltransferase; anthranilate
4	151799	CN940174			2	C2 domain-containing protein; anthranilate phosphoribosyltransferase; anthranilate
4	63117	CN849667	yes		2	C3HC4 zinc finger containing protein, expressed; n=1; Oryza sativa (japonica cultivar-group
4	267019	EB151275	yes		2	Ca(2+)-dependent nuclease; Staphylococcal nucleaseue family protein, expressed; n=3; Oryza
4	254103	CN912830			5	calcium binding EF hand family protein; Calcium binding EF hand protein; n=1; Oryza sativa
4	160356	EB128695			5	calcium binding protein; calmodulin; n=1; Arabidopsis thaliana|Rep: calmo
4	149691	EB139151			5	calcium-dependent protein kinase (CDPK); Calcium-dependent protein kinase 2 (PfCDPK2); calcium-depen
4	111050	CN871047	yes		2	Calmodulin (CaM); calcium binding protein; Calcium binding EF-hand; n=1; Medicago truncatul
4	151936	EB128051			5	Calmodulin (CaM); calmodulin; Calmodulin; n=74; Metazoa|Rep: Calmodulin -Homo sapiens (Huma
4	224125	EE663778			5	Calmodulin (CaM); unknown protein; calmodulin protein; Calmodulin (CaM) (Ci-CaM); Calmodulin 4 (Calc
4	2829	CN921505			5	calmodulin binding family protein; F6F9.8 protein; n=5; Arabidopsis thaliana|Rep: F6F9.8 pr
4	150038	CN897794	yes		4	calmodulin binding family protein; Os05g0123200 protein; n=2; Oryza sativa (japonica cultiv
4	233010	CN878683			5	calmodulin binding protein; Calmodulin binding transcription activator 3 (Signal-responsive protein
4	285738	EE663842			5	calmodulin; Hypothetical protein B1147A04.15; n=1; Oryza sativa (japonica cultivar-group)|R
4	290137	EB142034			2	Calreticulin precursor; calreticulin; calreticulin 3 (CRT3); calreticulin; n=1; Or
4	171577	EB141319			2	Calreticulin precursor; calreticulin; calreticulin 3 (CRT3); calreticulin; n=1; Or
4	297161	CN915160			2	Carbamoyl-phosphate synthase large chain (Carbamoyl-phosphate synthetase ammonia chain); ca
4	109467	CN880381	yes		4	Carbon catabolite derepressing protein kinase; CBL-interacting protein kinase 9 (CIPK9); Serine/thre
4	138559	CN893108			2	CBL-interacting protein kinase 3 (CIPK3); 5'-AMP-activated protein kinase catalytic subunit alpha-2
4	27947	CN925672			2	CBL-interacting protein kinase 9 (CIPK9); serine/threonine kinase; Calcineurin B interactin
4	220588	EB132350			2	CCAAT-box binding transcription factor Hap5a; CONSTANS interacting protein 2a; n=1; Solanum
4	163494	EB129704			2	CCAAT-box binding transcription factor Hap5a; Nuclear transcription factor Y subunit gamma (Nuclear
4	126806	CN896182	yes		2	Cdc2 protein kinases; n=1; Oryza sativa (japonica cultivar-group)|Rep: C
4	93516	EB121779			5	CDNA FLJ12564 fis, clone NT2RM4000833; n=18; Amniota|Rep: CDNA FLJ12564 fis, clone NT2RM400
4	109583	EB124942			5	Cell elongation protein DIMINUTO (Cell elongation protein Dwarf1); cell elongation protein (DWARF1)
4	Contig_1582	gi|22478012|gb|BU039324.1|BU039324			2	Cellulose synthase catalytic subunit.[Arabidopsis thaliana]
4	176390	CN901914			5	cellulose synthase, catalytic subunit; cellulose synthase family protein; cellulose synthase-8; Cell
4	14905	CN931994			4	CER1 protein; CER1; Gl1 protein; n=1; Oryza sativa (japonica cultivar-group)|Rep:
4	151316	CN898597			2	ceramidase family protein; Neutral/alkaline nonlysosomal ceramidase; n=1; Medicago truncatu
4	263766	CN909776			2	CGI-144 protein; CGI-144 protein; n=1; Solanum lycopersicum|Rep: CGI-144 protein -Solanum l
4	255506	CN916577	yes		2	Chitobiosyldiphosphodolichol beta-mannosyltransferase (GDP-mannose-dolichol diphosphochitobiose mann
4	163354	CN943551			5	chloroplast outer membrane protein; Protein TOC75, chloroplast precursor (75 kDa translocon at the o
4	166830	EE663939			2	chromodomain helicase DNA binding protein protein; Mi-2 autoantigen protein; n=2; Arabidops
4	290276	CN884696			5	Chromodomain-helicase-DNA binding protein 1 (ATP-dependent helicase CHD1) (CHD-1); Chromodomain heli
4	68615	CN864933			5	cig3; Protein At5g19400; n=1; Arabidopsis thaliana|Rep: Protein At5g1940
4	Contig_2989	gi|46472376|gb|AJ631473.1|AJ631473			2	clathrin heavy chain - soybean
4	111883	CN879486			5	Clathrin light chain (CLC); Hypothetical protein 94C8.110; n=1; Neurospora crassa|Rep: Hypo
4	10088	CN924195			2	coatomer protein complex, subunit beta 2 (beta prime); Coatomer subunit beta' (Beta'-coat protein) (
4	152059	CN940327	yes		1	Coatomer subunit alpha (Alpha-coat protein) (Alpha-COP) (HEPCOP) (HEP-COP) [Contains: Xenin (Xenopsi
4	162699	CN943096	yes		2	cold-shock DNA binding family protein; Cold shock protein cspE (CSP-E); DNA binding protein A (Cold
4	63741	CN849904			5	cold-shock DNA binding family protein; Cold shock protein cspE (CSP-E); DNA binding protein A (Cold
4	Contig_3955	gi|22483103|gb|BU043026.1|BU043026			4	contains similarity to unknown protein~gb|AAF44992.1~gene_id:MVP7.5 [Arabidopsis thaliana
4	38502	CN925913			5	copine; Copine I; n=1; Oryza sativa (japonica cultivar-group)|Rep: Copine I -Oryza sativa (
4	252281	CN911622			2	copper transporter; copper transporter 1 (COPT1); copper transport protein; n=1; A
4	112614	EB124328			2	CTP synthase (UTP--ammonia ligase) (CTP synthetase); CTP synthase (UTP--ammonia ligase); CTP synthas
4	261436	CN914084			2	Cullin-4A (CUL-4A); cullin 3B; LOC548647 protein; n=3; Xenopus tropicalis|Rep: LOC548647 pr
4	290442	CN881828			4	cyclin family protein; cyclin; cyclin D1; Cyclin delta-2; cyclin delta-2 (CYCD2); Cyclin de
4	138385	CN892991			5	cyclin family protein; Cyclin-L1; Cyclin-T1 (CycT1) (Cyclin-T); Cyclin-L2; Cyclin-K; Cyclin
4	14395	CN931673			5	cyclin; T23E18.24; n=1; Arabidopsis thaliana|Rep: T23E18.24 -Arabidopsis thaliana (Mouse-ea
4	252219	CN911577	yes		4	Cystathionine gamma-synthase (CGS) (O-succinylhomoserine (thiol)-lyase); cystathionine beta-lyase, c
4	175253	EB142554			4	Cytochrome c oxidase polypeptide V, mitochondrial precursor; Cytochrome c oxidase polypepti
4	135662	EG631234	yes		4	cytochrome P450 family protein; cytochrome P450 71A22 (CYP71A22); Cytochrome P450; n=1; Cap
4	180478	EB147482			4	cytochrome P450 family protein; cytochrome P450 71B20 (CYP71B2); Cytochrome P450 71B7; Cyto
4	93279	EB121684			2	cytochrome P450 family protein; Cytochrome P450 protein; n=2; Arabidopsis thaliana|Rep: Cyt
4	32728	EB111672			2	cytochrome P450; Cytochrome P450; n=1; Oryza sativa (japonica cultivar-group)|Rep: Cytochro
4	70969	CN866208	yes		4	DEAD/DEAH box helicase; ATP-dependent RNA helicase DBP4; DEAD box RNA helicase; ATP-dependent RNA he
4	268873	CN918941			2	Defective in cullin neddylation protein 1; DCN1 protein 2 (Defective in cullin neddylation protein 2
4	Contig_1698	gi|22487517|gb|BU047440.1|BU047440			2	dehydration-induced protein-related [Arabidopsis thaliana
4	264257	EB156492	yes		5	dehydration-responsive protein; Dehydration-responsive protein; n=1; Oryza sativa (japonica
4	11169	CN929513			2	Dehydrogenase/reductase SDR family member 8 precursor (17-beta-hydroxysteroid dehydrogenase 11) (17-
4	265099	CN917130	yes		2	DEIH-box RNA/DNA helicase; RNA helicase A; n=5; Arabidopsis thaliana|Rep:
4	164860	CN944557			3	diacylglycerol kinase; Diacylglycerol kinase variant B; n=4; Solanum lycopersicum|Rep: Diac
4	118284	CN887045			5	Differentially expressed osmotic protein ODE1; n=1; Capsicum annuum|Rep: Differentially exp
4	135507	CN889250			2	Dihydroxy-acid dehydratase (DAD); P0562A06.23 gene product; dihydroxy-acid dehydra
4	166997	EE663965			2	disease resistance family protein; verticillium wilt disease resistance protein; Leucine ri
4	87557	EB120155	yes		2	disease resistance protein (CC-NBS-LRR class); Leucine Rich Repeat family protein, expresse
4	180534	EB142980			2	disease resistance protein (CC-NBS-LRR class); RPP13 protein; n=1; Arabidopsis arenosa|Rep:
4	Contig_2563	gi|22482642|gb|BU042565.1|BU042565			2	disease resistance protein (NBS-LRR class), [Arabidopsis
4	172662	EB141678	yes		2	disease resistance protein (TIR-NBS-LRR class); MRGH21; n=2; Cucumis melo|Rep: MRGH21 -Cucu
4	266706	EB151397	yes		5	Disease resistance protein; n=1; Medicago truncatula|Rep: Disease resistance protein -Medic
4	87303	EB120067			2	DNA binding bromodomain-containing protein; Histone acetyltransferase GCN5; General control of amino
4	12918	CN930677			2	DNA binding bromodomain-containing protein; OJ1791_B03.42-1 gene product; Bromodomain; n=1;
4	185259	EB148476			5	DNA binding protein; RAV2 DNA binding protein; n=3; Arabidopsis thaliana|Rep: Puta
4	218870	EB177658	yes		5	DNA binding protein; DNA binding protein ESCAROLA; DNA binding protein; n=1; Arabi
4	117470	EE663703			2	DNA binding protein; myb family transcription factor; Myb transcription factor; n=1; Planta
4	146931	EB137926			5	DNA binding protein; transcriptional factor B3 family protein (leafy cotyledon 2 (LEC2)); V
4	14125	CN931496			5	DNA mismatch repair protein mutS; OSIGBa0157A06.3 protein; n=3; Oryza sativa|Rep: OSIGBa015
4	47218	CN858541			4	DNA polymerase alpha catalytic subunit; DNA polymerase alpha catalytic subunit; n=2; Oryza
4	264654	CN910347	yes		2	DNA polymerase alpha catalytic subunit; DNA polymerase zeta, catalytic subunit; n=1; Ostreo
4	31066	CN927871	yes		2	DNA topoisomerase 2; n=1; Arabidopsis thaliana|Rep: DNA topoisomerase 2 -Arabidopsis thalia
4	71284	CN866338			2	DNA-directed RNA polymerase alpha subunit; n=1; Spinacia oleracea|Rep: DNA-directed RNA pol
4	142170	CN939366			4	DNAJ heat shock N-terminal domain-containing protein (cell division protein); Hypothetical J domain
4	155900	CN901164			5	DNAJ heat shock N-terminal domain-containing protein (cell division protein); OSJNBa0083D01.10; Clus
4	149382	CN897349			5	DNAJ heat shock N-terminal domain-containing protein; Hypothetical protein At2g42080; n=1;
4	248744	CN910954			2	DNAJ heat shock protein; heat shock protein 40; DnaJ homolog subfamily B member 13 (Testis spermatoc
4	62518	EB116342			2	DNAJ heat shock protein; heat shock protein 40; DnaJ homolog subfamily B member 6 (Heat shock protei
4	33553	EB111898	yes		5	Dolichyl-diphosphooligosaccharide-protein glycosyltransferase 67 kDa subunit precursor (Ribophorin I
4	218269	CN948219			5	dynamin family protein; Interferon induced GTP binding protein Mx1; Interferon induced GTP binding p
4	62613	CN862915	yes		2	dynamin; GTP binding protein (phragmoplastin); dynamin protein D (DL1D); dynamin protein; O
4	Contig_1577	gi|22477619|gb|BU039165.1|BU039165			4	Elongation factor 1-alpha.[Zea mays]
4	160385	CN941562			5	Elongation factor 1-gamma (EF-1-gamma) (eEF-1B gamma); elongation factor 1B-gamma (eEF-1B gamma); El
4	111786	CN879553			5	Elongation factor 2 (EF-2); elongation factor 2; mitochondrial elongation factor; GTP binding protei
4	64958	CN863239			5	Elongation factor 2 (EF-2); elongation factor Tu family protein; elongation factor 2; PREDI
4	175961	CN901669			2	Elongation factor G 1 (EF-G 1); Elongation factor G 1, mitochondrial precursor (mEF-G 1) (Elongation
4	297199	CN915181			4	Emb|CAB10262.1; n=3; Arabidopsis thaliana|Rep: Emb|CAB10262.1 -Arabidops
4	112079	CN879402			2	Emb|CAB62645.1; n=1; Arabidopsis thaliana|Rep: Emb|CAB62645.1 -Arabidops
4	180295	EB147302			5	endonuclease/exonuclease/phosphatase family protein; AT3g58560/F14P22_150; n=2; Arabidopsis
4	176010	CN901696			5	endoribonuclease L-PSP family protein; Hypothetical protein; n=1; Aedes aegypti|Rep: Hypoth
4	94949	EB122048			5	epoxide hydrolase; unnamed protein product; hydrolase; Alpha/beta hydrolase fold; n=1; Medi
4	187004	EB150128			2	Esterase/lipase/thioesterase family active site protein; n=1; Synechococ
4	224922	CN877294	yes		2	esterase/lipase/thioesterase family protein; Hypothetical protein; n=2; Arabidopsis thalian
4	237074	EE674220			2	esterase; esterase; n=1; Oryza sativa (japonica cultivar-group)|Rep: este
4	59750	EB115078			5	ethylene insensitive 3 family protein; Ethylene insensitive 3 3; n=1; Dianthus caryophyllus
4	244637	CN902679			2	Ethylene receptor; histidine kinase (AHK4) (WOL); Sensory/regulatory protein rpfC; Virulence sensor
4	134579	CN888673			2	eukaryotic pantothenate kinase family protein; Pantothenate kinase 4; n=9; Euarchontoglires
4	13727	CN931220			2	Eukaryotic translation initiation factor 2C 2 (eIF2C 2) (eIF-2C 2) (Argonaute-2); argonaute protein
4	137206	CN893806			5	eukaryotic translation initiation factor 3 subunit 3 (eIF-3 gamma) (eIF3h (TIF3H1)); Eukaryotic tran
4	265684	CN910583	yes		2	eukaryotic translation initiation factor 3 subunit 7 (eIF-3 zeta) (eIF3d); Eukaryotic translation in
4	95000	CN875087			2	eukaryotic translation initiation factor 3G (eIF3g); initiation factor 3g; Eukaryotic translation in
4	256549	CN916804			5	eukaryotic translation initiation factor; At1g11480/T23J18_15; n=1; Arabidopsis thaliana|Re
4	63837	CN849953			5	eukaryotic translation initiation factor; F3F19.4 protein; n=4; Arabidopsis thaliana|Rep: F
4	147419	CN895630			2	eukaryotic translation initiation factor; Translation initiation factor 3, subunit b; n=1;
4	269134	CN919007	yes		2	exocyst subunit EXO70 family protein; leucine zipper-containing protein; n=1; Oryz
4	188556	EG631205	yes		2	exostosin family protein; Pectin-glucuronyltransferase; n=1; Oryza sativa (japonica cultiva
4	24761	EB112561			5	expansin (EXP1); expansin (EXP15); Expansin precursor; n=3; Rosaceae|Rep: Expansin precurso
4	256691	CN916894	yes		5	expressed protein
4	117293	CN878799			5	expressed protein
4	135506	CN889249			2	expressed protein
4	155105	CN899959			2	Expressed sequence AA960436; n=3; Murinae|Rep: Expressed sequence AA9604
4	172969	CN884020			5	F11F12.2 protein; n=1; Arabidopsis thaliana|Rep: F11F12.2 protein -Arabi
4	66473	CN863899			5	F14J22.5 protein; n=1; Arabidopsis thaliana|Rep: F14J22.5 protein -Arabi
4	142921	EB127801			2	F14N23.27; n=2; Arabidopsis thaliana|Rep: F14N23.27 -Arabidopsis thalian
4	279268	CN910675	yes		5	F17A9.4 protein; n=1; Arabidopsis thaliana|Rep: F17A9.4 protein -Arabido
4	265688	CN910585			2	F18O14.8; n=1; Ostreococcus tauri|Rep: F18O14.8 -Ostreococcus tauri; Clu
4	170467	EB140973			5	F22F7.18 protein; n=5; Arabidopsis thaliana|Rep: F22F7.18 protein -Arabidopsis thaliana (Mo
4	154551	CN900707			5	F22L4.6 protein; n=11; Arabidopsis thaliana|Rep: F22L4.6 protein -Arabidopsis thaliana (Mou
4	164091	CN944037			2	F23N19.15; n=1; Arabidopsis thaliana|Rep: F23N19.15 -Arabidopsis thalian
4	27768	CN925543			2	F3F19.14 protein; n=2; Arabidopsis thaliana|Rep: F3F19.14 protein -Arabi
4	178616	EB146484			2	F6I1.16 protein; n=1; Arabidopsis thaliana|Rep: F6I1.16 protein -Arabido
4	89393	CN873527			2	F8K4.6 protein; n=1; Arabidopsis thaliana|Rep: F8K4.6 protein -Arabidopsis thaliana (Mouse-
4	33664	CN929039			2	F9C16.20; n=2; Arabidopsis thaliana|Rep: F9C16.20 -Arabidopsis thaliana
4	20085	CN926473			5	F9H16.4 protein; n=1; Arabidopsis thaliana|Rep: F9H16.4 protein -Arabidopsis thaliana (Mous
4	94041	CN874889			5	FAD binding domain-containing protein (cytokinin oxidase family protein); cytokinin oxidase; cytokin
4	152794	CN899153	yes		2	FAD linked oxidase family protein; AT5g06580/F15M7_11; n=2; Arabidopsis thaliana|Rep: AT5g0
4	60574	EB115154			2	Farnesyl pyrophosphate synthetase (FPP synthetase) (FPS) (Farnesyl diphosphate synthetase) [Includes
4	15949	EB110406	yes		5	F-box family protein (tubby family protein); Tubby protein; Tubby protein 1 (Tubby protein 1); Tubby
4	70880	CN866147			5	F-box protein FBL2; Similarity to glucose regulated repressor protein; n
4	109563	CN880309			5	ferredoxin; Ferredoxin-3, chloroplast precursor; n=1; Zea mays|Rep: Ferredoxin-3, chloropla
4	151226	CN898536			2	Ferredoxin-dependent glutamate synthase (Fd-GOGAT); Glutamate synthase [NADPH] large chain precursor
4	120987	CN890877	yes		5	Ferrochelatase (Protoheme ferro-lyase) (Heme synthetase); ferrochelatase II; ferrochelatase I; Clust
4	77625	CN868494			5	Fgenesh protein 41; n=1; Beta vulgaris|Rep: Fgenesh protein 41 -Beta vulgaris (Sugar beet);
4	213524	CN907018			2	Fgenesh protein 89; n=1; Beta vulgaris|Rep: Fgenesh protein 89 -Beta vul
4	15274	CN932236			2	formin homology 2 domain-containing protein (FH2 domain-containing protein); Actin binding
4	3540	CN935411			2	fringe protein; hypothetical protein; Fringe protein; n=1; Oryza sativa (japonica cultivar-
4	233212	CN902006	yes		2	FtsH protease; Cell division protein ftsH; FtsH protease (VAR2); Matrix AAA protease MAP-1;
4	246842	CN903502			2	FtsH protease; cell division protein FtsH3; Cell division protein FtsH; n=1; Arabidopsis th
4	20110	EB110890			5	G2/mitotic specific cyclin-B; cyclin; G2/mitotic specific cyclin-2 (B cyclin) (CycMs2); cyclin 2b (C
4	27346	CN933460			4	gag/pol polyprotein; gag-pol polyprotein; Retrotransposon protein, Ty1-copia subclass; n=1;
4	118158	CN881552	yes		2	galactosyltransferase family protein
4	140802	EB127061			2	Gamma-secretase subunit PEN2 protein; Gamma-secretase subunit PEN2; n=1;
4	246937	CN903559			5	Gb|AAF13095.1; n=3; Arabidopsis thaliana|Rep: Gb|AAF13095.1 -Arabidopsis
4	71389	CN866404			2	Gb|AAF23188.1; n=1; Arabidopsis thaliana|Rep: Gb|AAF23188.1 -Arabidopsis
4	180558	EB142988			2	Gb|AAF35943.1; n=2; Arabidopsis thaliana|Rep: Gb|AAF35943.1 -Arabidopsis
4	319781	EG631288			5	GDP-4-keto-6-deoxy-D-mannose-3,5-epimerase-4-reductase; GDP-L-fucose synthetase (Protein FX) (Red ce
4	155221	CN900038	yes		2	GDSL-motif lipase/hydrolase family protein; GDSL-motif lipase/hydrolase protein; GDSL-motif
4	155683	EB142530			4	Genomic DNA, chromosome 3, BAC clone:F14O13; n=1; Arabidopsis thaliana|R
4	163029	CN943317			5	germin protein; Cupin family protein; Germin protein subfamily 2 member 3 precursor; Germin
4	218689	CN851580			5	Gibberellin 2 oxidase; n=1; Nerium oleander|Rep: Gibberellin 2 oxidase -Nerium oleander (Ol
4	266999	CN916216			2	gibberellin-responsive protein; OSJNBa0060P14.17; Gibberellin-regulated protein 1 precursor
4	163768	CN943819			5	Glutamyl-tRNA(Gln) amidotransferase subunit A (Glu-ADT subunit A); Amidase family protein,
4	213257	EE663773			2	Glutathione reductase (GR) (GRase); glutathione reductase; Glutathione reductase, cytosolic (GR) (GR
4	142836	CN939792			2	Glyceraldehyde-3-phosphate dehydrogenase, cytosolic; glyceraldehyde 3-phosphate dehydrogenase, cytos
4	183981	CN906683			5	Glycerol-3-phosphate dehydrogenase [NAD(P)+] (NAD(P)H-dependent glycerol-3-phosphate dehydrogenase);
4	171880	CN883296			5	glycine rich protein; Emb|CAB61945.1; n=1; Arabidopsis thaliana|Rep: Emb
4	229800	CN878484	yes		2	glycine rich RNA binding protein (GRP7); nucleic acid binding protein; glycine rich RNA binding prot
4	151921	EB128044			2	glycine rich RNA binding protein 8 (GRP8) (CCR1); glycine rich RNA binding protein (GRP7); Glycine r
4	219816	CN851892			2	glycine rich RNA binding protein; ENSANGP00000028861; n=1; Anopheles gambiae str. PEST|Rep:
4	150391	EB139397			5	glycosyl hydrolase family 3 protein; OSJNBa0074L08.23; beta-D-xylosidase; beta-xylosidase; Cluster:
4	137158	EB136939			5	glycosyl hydrolase family protein 27 (alpha-galactosidase family protein) (melibiase family protein)
4	62669	EB116413			2	glycosyl transferase family 2 protein; glucosyltransferase; CSLC9; n=4; Oryza sativa|Rep: C
4	148908	CN897041			2	glycosyl transferase family 29 protein (sialyltransferase family protein); CMP-N-acetylneuraminate-p
4	216875	EB131539			5	glycosyl transferase family 43 protein; Glycosyltransferase; n=2; Triticeae|Rep: Glycosyltr
4	215975	CN946778			5	glycosyl transferase family 43 protein; OSJNBa0068L06.11; Beta1,3-glucuronosyltransferase;
4	149512	CN897433			5	glycosyltransferase family 14 protein (core-2/I-branching enzyme family protein); BGGP Beta
4	92656	CN874273	yes		2	GMP synthase [glutamine-hydrolyzing] subunit A (Glutamine amidotransferase); defense protein; glutam
4	256165	CN913809			5	GTP binding family protein; not determined by homology or experimentation ; hypothetical or unknown
4	20354	CN926653			5	Guanine nucleotide exchange factor, expressed; n=3; Oryza sativa (japonica cultivar-group)|
4	173035	CN884072			4	guanylyl cyclase (GC1); not determined by homology or experimentation ; hypothetical or unknown prot
4	Contig_4354	gi|39696605|gb|AJ533954.1|AJ533954			4	guanylyl cyclase enzyme-related [Plasmodium yoelii yoelii]
4	164132	CN944068			5	H/ACA ribonucleoprotein complex subunit 2 protein; ribosomal protein L7Ae/L30e/S12e/Gadd45 family pr
4	146742	CN895232			2	H+-transporting two-sector ATPase, alpha/beta subunit, central region; n
4	246073	CN903068	yes		2	haloacid dehalogenase hydrolase family protein; phospholipid-transporting ATPase 7
4	159753	EB128504			5	Heat shock cognate 71 kDa protein (Heat shock 70 kDa protein 8); luminal binding protein; Luminal bi
4	257853	CN914478			2	heat shock protein; Heat shock protein 90; shepherd protein (SHD) (clavata formation protein); Heat
4	158748	EG631339			2	heat shock protein; shepherd protein (SHD) (clavata formation protein); Heat shock protein 90 (HSP90
4	135277	CN889098			5	heavy-metal associated domain-containing protein (copper chaperone (CCH)); H0211F06-OSIGBa0
4	86932	EB119954	yes		2	heavy-metal associated domain-containing protein; hypothetical protein; OSJNBa0043A12.4; Em
4	256294	CN916642			2	heterogeneous nuclear ribonucleoprotein (hnRNP)
4	109721	CN880200			4	high mobility group (HMG1/2) family protein
4	96105	CN866707	yes		5	Histidine triad nucleotide binding protein 1 (Adenosine 5'-monophosphoramidase) (Protein kinase C in
4	166084	EB130494			5	Histidine-containing phosphotransfer protein; n=1; Zea mays|Rep: Histidine-containing phosp
4	172021	CN883387			5	Histidyl-tRNA synthetase (Histidine--tRNA ligase) (HisRS); histidyl-tRNA synthetase (histidine--tRNA
4	268033	CN918413			5	Histone acetyltransferase ESA1; histone acetyltransferase; Histone acetyltransferase MYST2 (MYST pro
4	155988	EB142354			2	histone H1/H5 family protein; high mobility group I/Y (HMGI/Y protein); High mobility group
4	133144	CN892349			2	histone H1-3 (HIS1-3); Histone H1; linker histone H1 variant protein; n=1; Beta vu
4	160368	CN941550			4	histone H2A; Probable histone H2A.5; n=2; Arabidopsis thaliana|Rep: Probable histone H2A.5
4	58372	CN865668			5	histone H3; Histone H3.3; OSJNBb0108J11.17; Histone H3; n=1; Aspergillus terreus NIH2624|Re
4	261903	EB155754			5	homeodomain leucine zipper protein; homeobox leucine zipper protein (HD-ZIP transcription factor); C
4	109111	CN880595			2	homeodomain-containing protein; Homeobox protein Meis2 (Meis1 protein 1); Homeobox protein Meis3 (Me
4	267317	CN918039			4	human Rev interacting protein (hRIP protein); Arf GTPase activating protein; n=1; Medicago
4	59869	EB116078	yes		2	hydrolase, alpha/beta fold family protein; acetone-cyanohydrin lyase; n=2; Arabido
4	33666	CN929041			5	hydroxyproline rich glycoprotein family protein; Os01g0652000 protein; n=1; Oryza sativa (j
4	4791	CN936249			2	hydroxyproline rich glycoprotein family protein; proline rich protein; vegetative cell wall protein
4	165692	CN945143	yes		5	hydroxyproline rich glycoprotein family protein; unknown protein; Hydroxyproline rich glyco
4	184890	EB148113	yes		4	hydroxyproline rich glycoprotein family protein; unknown protein; Hypothetical protein At4g
4	135488	CN889235	yes		5	Hypothetical protein At2g26470; n=2; Arabidopsis thaliana|Rep: Hypotheti
4	Contig_1044	gi|22488812|gb|BU048735.1|BU048735			4	hypothetical protein At2g46330 [imported] - Arabidopsis thaliana
4	134615	EB133605	yes		5	Hypothetical protein AT4g13440; n=1; Arabidopsis thaliana|Rep: Hypothetical protein AT4g134
4	263598	CN909662			5	Hypothetical protein AT4g23910; n=2; Arabidopsis thaliana|Rep: Hypotheti
4	267081	CN916192	yes		2	Hypothetical protein At5g49945 precursor; n=1; Arabidopsis thaliana|Rep:
4	103364	EB125331			5	Hypothetical protein B25; n=1; Nicotiana tabacum|Rep: Hypothetical protein B25 -Nicotiana t
4	166648	CN945809			5	Hypothetical protein F5D21.18; n=1; Arabidopsis thaliana|Rep: Hypothetical protein F5D21.18
4	139032	CN937874			2	Hypothetical protein OJ1079_F11.33-1; n=1; Oryza sativa (japonica cultiv
4	71776	CN866541	yes		2	Hypothetical protein OJ1264_A04.19; n=1; Oryza sativa (japonica cultivar
4	31314	EB111534			5	Hypothetical protein OJ1567_G09.117; n=1; Oryza sativa (japonica cultiva
4	145743	CN894647			2	Hypothetical protein OSJNBa0072I06.26; n=1; Oryza sativa (japonica culti
4	87936	CN870567			2	Hypothetical protein OSJNBa0077J22.19; n=1; Oryza sativa (japonica culti
4	148505	CN896783			1	Hypothetical protein OSJNBa0087F21.1; n=1; Oryza sativa (japonica cultiv
4	153287	CN899452			2	Hypothetical protein OSJNBa0093M23.4 (Os03g0651000 protein) (Glutamyl-tRNA amidotransferase
4	20209	CN926550	yes		5	Hypothetical protein OSJNBb0081B07.7; n=1; Oryza sativa (japonica cultiv
4	229589	EB123847			2	Hypothetical protein P0460C04.24; n=1; Oryza sativa (japonica cultivar-group)|Rep: Hypothet
4	267883	CN918322			5	Hypothetical protein P0478E02.19; n=1; Oryza sativa (japonica cultivar-g
4	265327	CN917276	yes		2	Hypothetical protein P0519E12.120; n=1; Oryza sativa (japonica cultivar-group)|Rep: Hypothe
4	111797	CN879547			2	Hypothetical protein P0684B02.24-1; n=1; Oryza sativa (japonica cultivar-group)|Rep: Hypoth
4	164916	CN944594			2	Hypothetical protein P0711H09.20; n=1; Oryza sativa (japonica cultivar-g
4	162601	EB129428	yes		5	hypothetical protein; Exonuclease 3'-5' domain-containing protein 2; Werner syndrome ATP-dependent h
4	117514	CN881168			5	hypothetical protein; Hypothetical protein OJ1364E02.14; n=1; Oryza sati
4	6631	CN921681			4	hypothetical protein; Hypothetical protein; n=1; Medicago truncatula|Rep
4	14864	EB110028			5	hypothetical protein; leucine zipper protein; Hypothetical protein; n=1;
4	267130	CN916152			5	Hypothetical protein; n=1; Arabidopsis thaliana|Rep: Hypothetical protei
4	251643	EB153005	yes		2	Hypothetical protein; n=1; Aspergillus terreus NIH2624|Rep: Hypothetical protein -Aspergill
4	185225	EB148442	yes		5	Hypothetical protein; n=1; Gibberella zeae|Rep: Hypothetical protein -Gibberella zeae (Fusa
4	184605	EB147833			2	Hypothetical protein; n=1; Gibberella zeae|Rep: Hypothetical protein -Gibberella zeae (Fusa
4	95191	CN875200	yes		5	Hypothetical protein; n=1; Medicago truncatula|Rep: Hypothetical protein
4	162389	CN942896	yes		5	Hypothetical protein; n=1; Medicago truncatula|Rep: Hypothetical protein
4	154328	CN899709	yes		2	Hypothetical protein; n=1; Medicago truncatula|Rep: Hypothetical protein
4	108947	CN868072	yes		2	Hypothetical protein; n=1; Medicago truncatula|Rep: Hypothetical protein
4	77591	CN868470			5	Hypothetical protein; n=1; Medicago truncatula|Rep: Hypothetical protein
4	139036	CN937876			5	Hypothetical protein; n=1; Medicago truncatula|Rep: Hypothetical protein
4	149493	CN897422			2	Hypothetical protein; n=1; Medicago truncatula|Rep: Hypothetical protein
4	166514	EB130635			5	Hypothetical protein; n=1; Medicago truncatula|Rep: Hypothetical protein
4	116980	CN878993			2	Hypothetical protein; n=1; Medicago truncatula|Rep: Hypothetical protein
4	151381	CN898637			2	Hypothetical protein; n=1; Medicago truncatula|Rep: Hypothetical protein
4	262751	CN909099			2	Hypothetical protein; n=1; Medicago truncatula|Rep: Hypothetical protein
4	25464	CN925292	yes		2	Hypothetical protein; n=1; Medicago truncatula|Rep: Hypothetical protein -Medicago truncatu
4	268141	CN918482	yes		5	Hypothetical protein; n=1; Medicago truncatula|Rep: Hypothetical protein -Medicago truncatu
4	43915	EB113675			4	Hypothetical protein; n=1; Medicago truncatula|Rep: Hypothetical protein -Medicago truncatu
4	150090	EB139282			2	Hypothetical protein; n=1; Medicago truncatula|Rep: Hypothetical protein -Medicago truncatu
4	245353	CN902810			5	Hypothetical protein; n=1; Musa acuminata|Rep: Hypothetical protein -Musa acuminata (Banana
4	152171	CN940389	yes		5	Hypothetical protein; n=1; Oryza sativa (japonica cultivar-group)|Rep: H
4	153694	CN900391			5	Hypothetical protein; n=1; Oryza sativa (japonica cultivar-group)|Rep: H
4	47522	CN858784			5	Hypothetical protein; n=1; Oryza sativa (japonica cultivar-group)|Rep: H
4	280741	EB153244	yes		2	Hypothetical protein; n=1; Phaeosphaeria nodorum SN15|Rep: Hypothetical protein -Phaeosphae
4	228878	EB123716	yes		2	Hypothetical protein; n=1; Phaeosphaeria nodorum SN15|Rep: Hypothetical protein -Phaeosphae
4	227147	CN877925			2	Hypothetical protein; n=1; Phaeosphaeria nodorum SN15|Rep: Hypothetical protein -Phaeosphae
4	225475	CN877491			5	Hypothetical protein; n=1; Solanum lycopersicum|Rep: Hypothetical protein -Solanum lycopers
4	161106	CN942054	yes		2	Hypothetical protein; n=1; Symbiobacterium thermophilum|Rep: Hypothetica
4	111480	EB124644	yes		2	Hypothetical protein; n=1; Zea mays|Rep: Hypothetical protein -Zea mays
4	152026	CN940311			2	Hypothetical protein; n=2; Arabidopsis thaliana|Rep: Hypothetical protein -Arabidopsis thal
4	153857	CN900488			5	Hypothetical protein; n=2; Desulfitobacterium hafniense|Rep: Hypothetical protein -Desulfit
4	248188	EB146367	yes		2	hypothetical protein; zinc finger (C2H2 type) family protein; Hypothetic
4	93629	CN874630			2	IAA amidohydrolase; IAA-amino acid hydrolase 1 (ILR1); OSJNBa0019D11.19; Auxin amidohydrola
4	175849	CN901599			5	inorganic phosphate transporter; transporter; Permease of the major facilitator superfamily
4	217871	CN947971			2	inositol 1,3,4-trisphosphate 5/6-kinase; inositol 1,3,4-trisphosphate 5/6-kinase family protein; Clu
4	159754	EB128505			5	Inositol monophosphatase (IMPase) (IMP) (Inositol-1(or 4)-monophosphatase) (Lithium-sensitive myo-in
4	72600	CN862041			2	integral membrane family protein; Integral membrane protein; n=1; Oryza sativa (japonica cu
4	165761	EB130413			2	isochorismatase hydrolase family protein; isochorismatase hydrolase protein; Isochorismatas
4	229402	EB123778	yes		2	Isocitrate lyase (Isocitrase) (Isocitratase) (ICL); isocitrate lyase; Hypothetical protein;
4	180728	CN904789			5	KH domain-containing protein; KH domain-containing quaking protein; KH domain protein; P0408G07.16;
4	256552	CN916806	yes		5	KH domain-containing protein; KH, type 1; n=1; Medicago truncatula|Rep: KH, type 1 -Medicag
4	155019	CN899899			2	KH domain-containing protein; RNA binding protein; KH, type 1; n=1; Medicago truncatula|Rep
4	263064	CN909304			2	KH domain-containing, RNA binding, signal transduction associated protein 1 (p21 Ras GTPase-activati
4	33752	CN929105			2	kinase interacting family protein; Centromere protein homolog; n=1; Arabidopsis thaliana|Re
4	117	CN933749			5	kinase interacting family protein; kinase interacting protein; kinase interacting protein 1; Cluster
4	273093	CN919705			2	kinesin light chain; F17L21.29; n=3; Arabidopsis thaliana|Rep: F17L21.29 -Arabidopsis thali
4	150050	CN897802			5	kinesin light chain; Peptidase; n=1; Trichodesmium erythraeum IMS101|Rep: Peptidase -Tricho
4	70314	CN865239			2	kinesin motor family protein; kinesin protein; Central motor kinesin 1; n=1; Gossypium hirs
4	180336	EB147343			4	kinesin motor protein; kinesin heavy chain; n=1; Arabidopsis thaliana|Rep: Putativ
4	170524	CN882378			5	kinesin motor protein; Kinesin motor protein 1; n=1; Oryza sativa (japonica cultivar-group)
4	103453	CN880932			2	kinesin motor protein; kinesin protein (FRA1); kinesin calmodulin binding protein (ZWICHEL); Cluster
4	255509	CN916578			2	kinesin motor protein; MCAK kinesin; n=2; Trypanosoma cruzi|Rep: MCAK kinesin -Trypanosoma
4	44968	CN857332			2	Kinesin related protein; n=1; Solanum lycopersicum|Rep: Kinesin related protein -Solanum ly
4	221783	CN875936			5	Lactoylglutathione lyase (Methylglyoxalase) (Aldoketomutase) (Glyoxalase I) (Glx I) (Ketone-aldehyde
4	236968	EE663804			2	leucine rich repeat family protein (protein kinase family protein); OSJNBa0093F12.22; kinase; Cluste
4	166726	EG631347			2	leucine rich repeat family protein (protein kinase family protein); receptor kinase (with alternativ
4	118041	EG631340			5	Leucine Rich Repeat family protein, expressed; n=2; Oryza sativa (japonica cultivar-group)|
4	279364	EB156810			5	leucine rich repeat family protein; disease resistance family protein; disease resistance family pro
4	236892	EE663800	yes		5	leucine rich repeat family protein; leucine rich repeat transmembrane protein kinase; OSJNBa0044K18.
4	155381	EB142269			2	leucine rich repeat transmembrane protein kinase; leucine rich repeat transmembrane protein kinase 1
4	85362	CN869194			2	leucine rich repeat transmembrane protein kinase; LRK1 protein; n=1; Oryza sativa|Rep: LRK1
4	26602	EB112391			2	leucine rich repeat transmembrane protein kinase; OSJNBa0008J01.18 gene product; r
4	33051	CN928607			2	leucine rich repeat transmembrane protein kinase; receptor protein kinase; Nodulation receptor kinas
4	42945	CN855720			2	leucine rich repeat transmembrane protein kinase; receptor protein kinase; protein kinase family pro
4	251534	EG631259			5	leucine rich repeat transmembrane protein kinase; Serine/threonine protein kinase BRI1 2 precursor (
4	217917	CN948001			2	LIM domain-containing protein; Cysteine and glycine rich protein 1 (Cysteine rich protein 1) (CRP1)
4	229577	CN878358	yes		2	lipase class 3
4	86587	CN869779			2	lipase class 3 family protein; Os02g0633000 protein; n=2; Oryza sativa (japonica cultivar-g
4	289013	CN948947			2	LOB domain protein 6 (lateral organ boundaries domain protein 6 (LBD6)) (asymmetric leaves2 (AS2));
4	136941	CN893640			5	lysine and histidine specific transporter; Amino acid/polyamine transporter II; n=1; Medica
4	14181	CN931536			5	lysine decarboxylase family protein; n=3; Oryza sativa (japonica cultiva
4	166762	EG631351			2	MADS-box protein (AGL3); MADS box protein; MADS-box transcription factor 5 (OsMADS5) (FDRMADS2); Clu
4	248757	CN910964			2	malate oxidoreductase; NADP-dependent malic enzyme (NADP-ME); NADP-dependent malic enzyme, chloropla
4	267245	CN917994			4	mannitol transporter; Sorbitol transporter; n=1; Malus x domestica|Rep: Sorbitol transporte
4	31298	EB111528			2	MAP4 kinase; protein kinase; F12M16.4; n=8; Brassicaceae|Rep: F12M16.4 -Arabidopsis thalian
4	224051	CN876918			5	MATE efflux family protein; multidrug resistance protein norM (Multidrug-efflux transporter); Cluste
4	111866	CN879500			4	MATE efflux family protein; ripening-responsive protein; ripening regulated protei
4	224185	CN877012			5	mechanosensitive ion channel domain-containing protein (MS ion channel domain-containing protein); C
4	110366	CN880014			5	Metallothionein protein 1 (MT-1); Metallothionein protein type 2; Metallothionein protein type 2 B;
4	3203	EB106461			5	metal-transporting P-type ATPase (PAA1); copper-transporting ATPase PAA1; Protein At4g33520
4	280685	EB153189	yes		5	methionine sulfoxide reductase domain-containing protein (SeIR domain-containing protein); Peptide m
4	279488	EB156844			2	methyltransferase family protein; Os05g0133900 protein; n=2; Oryza sativa (japonica cultiva
4	136885	CN893606	yes		2	Methyltransferase protein 1; n=1; Arabidopsis thaliana|Rep: Methyltransferase protein 1 -Ar
4	15678	CN932487			2	microtubule associated protein (MAP65/ASE1) family protein; microtubule associated
4	120219	CN887645			5	Microtubule associated protein RP/EB family member 1 (APC binding protein EB1) (End binding protein
4	144267	CN884799			2	Mitochondrial import receptor subunit TOM5 homolog; n=2; Arabidopsis tha
4	245606	CN907662			2	Multiple inositol polyphosphate phosphatase 2; n=2; Drosophila melanogaster|Rep: Multiple i
4	177429	EB142949			2	myb family transcription factor; transfactor; n=1; Oryza sativa (japonica cultivar
4	92108	EB121398			2	myb family transcription factor; Homeodomain; n=1; Medicago truncatula|Rep: Homeodomain -Me
4	187777	EG631370	yes		5	myb family transcription factor; MYB transcription factor; OSJNBb0013K01.35-1 gene product; pathogen
4	162668	EB129455			2	myb/SANT domain protein; myb family transcription factor; Os01g0182400 p
4	5613	CN936799			2	myosin heavy chain; Os01g0834100 protein; n=3; Oryza sativa (japonica cultivar-group)|Rep:
4	298641	CN915603			2	myosin heavy chain; Prefoldin; n=1; Medicago truncatula|Rep: Prefoldin -
4	15945	CN932655			2	Mysoin protein; 11013-7318; n=1; Arabidopsis thaliana|Rep: Mysoin protei
4	180736	CN904793			5	n=1; Arabidopsis thaliana|Rep: Expressed protein -Ara
4	72245	EB115521			4	n=1; Arabidopsis thaliana|Rep: Expressed protein -Ara
4	256029	CN913732			5	n=1; Oryza sativa (japonica cultivar-group)|Rep: Expressed protein -Oryz
4	11511	EB108963			2	n=1; Oryza sativa (japonica cultivar-group)|Rep: Expressed protein -Oryz
4	151503	CN898713			2	n=2; Arabidopsis thaliana|Rep: Expressed protein -Ara
4	228871	CN878122	yes		5	n=2; Filobasidiella neoformans|Rep: Expressed protein -Cryptococcus neof
4	245275	CN902769			2	n=3; Oryza sativa (japonica cultivar-group)|Rep: Expr
4	185073	EB148293			2	n=3; Oryza sativa (japonica cultivar-group)|Rep: Expressed protein -Oryz
4	89330	EB121193	yes		2	N6-adenosine-methyltransferase 70 kDa subunit (MT-A70) (Methyltransferase protein 3); N6-adenosine-m
4	262957	CN909238			2	N-acetyl-gamma-glutamyl-phosphate reductase (AGPR) (N-acetyl-glutamate semialdehyde dehydrogenase) (
4	56686	CN861596			3	NAD-dependent epimerase/dehydratase family protein; Nucleotide sugar epimerase protein; n=2
4	20264	CN926591	yes		2	NADH dehydrogenase; pyridine nucleotide-disulphide oxidoreductase family protein; Hypothetical 62.8
4	193750	EB114476	yes		2	NBS-LRR type resistance protein; Disease resistance protein; n=1; Medicago truncatula|Rep:
4	15519	EB110249			5	Nitrate reductase [NADH] (NR); NADH-cytochrome b5 reductase; cytochrome b5 reductase; NADH-cytochrom
4	228724	CN878021			5	no apical meristem (NAM) family protein; ATAF2 protein; n=3; Brassicaceae|Rep: ATAF2 protei
4	13096	CN930794			2	no apical meristem (NAM) family protein; Hypothetical protein OSJNBb0053D02.2; n=1; Oryza s
4	11870	CN929983			5	Nodulation receptor kinase precursor; serine/threonine protein kinase RLCKVII; OSJNBb0004A17.6; phyt
4	103660	CN880797			2	nodulin family protein; nodulin protein; Hypothetical protein AT4g19450; n=1; Arabidopsis t
4	38713	CN929269			2	NOL1/NOP2/sun family protein; Hypothetical protein At5g26180/T19G15_30; n=1; Arabidopsis th
4	250981	CN911489			2	Nop14 family protein, expressed; n=1; Oryza sativa (japonica cultivar-group)|Rep: Nop14 fam
4	213130	EE663766	yes		4	not determined by homology
4	185270	EB148487	yes		5	not determined by homology
4	26269	CN848677	yes		5	not determined by homology
4	29904	EB111347	yes		5	not determined by homology
4	144899	CN894111	yes		5	not determined by homology
4	220263	CN948561	yes		5	not determined by homology
4	144308	CN884832	yes		2	not determined by homology
4	185064	EB148284	yes		5	not determined by homology
4	264441	EB156565	yes		2	not determined by homology
4	45536	EB114017	yes		5	not determined by homology
4	13440	EB109589	yes		2	not determined by homology
4	58132	CN862150	yes		5	not determined by homology
4	45286	CN857572	yes		5	not determined by homology
4	86272	CN869590	yes		5	not determined by homology
4	20922	CN919848	yes		2	not determined by homology
4	83848	CN868021	yes		5	not determined by homology
4	215324	CN946412	yes		5	not determined by homology
4	86939	CN870002	yes		5	not determined by homology
4	138093	CN896415	yes		5	not determined by homology
4	297409	EE663870	yes		2	not determined by homology
4	128033	CN887959	yes		1	not determined by homology
4	268688	EB152716	yes		5	not determined by homology
4	287111	EB120968	yes		5	not determined by homology
4	150139	CN897855	yes		5	not determined by homology
4	161321	CN942195	yes		2	not determined by homology
4	55312	EB114410	yes		2	not determined by homology
4	186874	EB150002	yes		2	not determined by homology
4	154355	CN899729	yes		4	not determined by homology
4	217563	CN947783	yes		2	not determined by homology
4	254352	CN912996	yes		5	not determined by homology
4	72115	EB115485	yes		5	not determined by homology
4	154165	EB140608	yes		5	not determined by homology
4	220095	CN872681			2	not determined by homology
4	164346	EB129985			2	not determined by homology
4	171401	CN882975			2	not determined by homology
4	43157	EB113535			2	not determined by homology
4	1399	CN934637			4	not determined by homology
4	135746	CN889402			2	not determined by homology
4	165173	CN944776			5	not determined by homology
4	92489	EB121536			5	not determined by homology
4	219158	EB120847			2	not determined by homology
4	43989	CN856561			2	not determined by homology
4	185357	EB148574			2	not determined by homology
4	159518	CN940970			5	not determined by homology
4	266754	CN916358			5	not determined by homology
4	26398	CN848770			2	not determined by homology
4	162173	CN942760			2	not determined by homology
4	920	CN934297			5	not determined by homology
4	110009	CN880088			2	not determined by homology
4	3779	CN935574			5	not determined by homology
4	27314	CN933436			2	not determined by homology
4	223411	CN876645			5	not determined by homology
4	247099	EB146180			5	not determined by homology
4	62048	CN861004			5	not determined by homology
4	112636	CN879152			5	not determined by homology
4	7647	CN922427			5	not determined by homology
4	5823	CN936937			2	not determined by homology
4	248545	CN907691			5	not determined by homology
4	172670	EB141680			5	not determined by homology
4	264047	CN909961			5	not determined by homology
4	272800	CN919528			2	not determined by homology
4	26629	CN920585			2	not determined by homology
4	72739	CN866599			2	not determined by homology
4	253243	CN912261			2	not determined by homology
4	193740	CN860111			2	not determined by homology
4	4403	CN935987			4	not determined by homology
4	267813	CN918277			1	not determined by homology
4	26158	CN925369			2	not determined by homology
4	252850	CN912006			2	not determined by homology
4	156049	CN901264			4	not determined by homology
4	6910	EB107856			2	not determined by homology
4	155823	CN901109			2	not determined by homology
4	141439	CN938922			2	not determined by homology
4	170859	CN882606			2	not determined by homology
4	13894	EB109712			2	not determined by homology
4	14488	EB109904			2	not determined by homology
4	166178	CN945493			5	not determined by homology
4	138136	CN896440			2	not determined by homology
4	164371	CN944226			4	not determined by homology
4	148766	CN896948			5	not determined by homology
4	95287	CN875264			2	not determined by homology
4	221830	CN875970			2	not determined by homology
4	72744	CN866603			2	not determined by homology
4	268361	CN918623			2	not determined by homology
4	139765	#N/A			4	not determined by homology
4	111832	CN879521			5	not determined by homology or experimentation ; hypothetical or unknown protein;
4	88598	CN870758			2	not determined by homology or experimentation ; hypothetical or unknown protein; endonuclease/exonuc
4	186587	EB149785			2	not determined by homology or experimentation ; hypothetical or unknown protein; expressed protein;
4	377	CN933936	yes		2	not determined by homology or experimentation ; hypothetical or unknown protein; Kanadaptin (Kidney
4	30170	EB111428			2	not determined by homology or experimentation ; hypothetical or unknown protein; Peptidyl-prolyl cis
4	137329	CN893889	yes		5	not determined by homology or experimentation ; hypothetical or unknown protein; trithorax 1 (ATX-1)
4	72722	EB114788	yes		5	Nuclear transcription factor Y subunit beta (Nuclear transcription factor Y subunit B) (NF-YB) (CAAT
4	159988	CN941292			2	nuclear transport factor 2 (NTF2) family protein (RNA recognition motif (RRM)-containing protein); R
4	148492	CN896774			5	nuclear transport factor 2 (NTF2); Nuclear transport factor 2 (NTF-2); F17L21.10; n=1; Arab
4	280777	EB153280			4	Nucleolar GTP binding protein 2; Hypothetical protein; n=1; Phaeosphaeria nodorum SN15|Rep:
4	180816	CN904834			2	Nucleolar protein, expressed; n=2; Oryza sativa (japonica cultivar-group)|Rep: Nucleolar pr
4	139682	CN937932			2	nucleolin; not determined by homology or experimentation ; hypothetical or unknown protein; Cluster:
4	108723	CN868208			5	nucleosome assembly protein (NAP) family protein; Nucleosome assembly protein 1 2 (Brain specific pr
4	218360	CN948277			5	nucleotide binding; n=1; Arabidopsis thaliana|Rep: nucleotide binding -Arabidopsis thaliana
4	170780	EB141070			2	O-acyltransferase OACT5 (O-acyltransferase domain-containing protein 5); membrane bound O-acyl trans
4	148864	CN897011			5	OJ1626_B09.4 gene product; Proteasome subunit alpha type 7; Proteasome subunit alpha type 7 (Proteas
4	59629	EB115042			2	OJ1792_D02.5-2 gene product; Extensin protein; n=1; Arabidopsis thaliana|Rep: Extensin prot
4	154320	CN899704			5	oligouridylate binding protein; Nucleolysin TIAR (TIA-1 protein); oligouridylate b
4	92681	CN874289			2	One helix protein; n=1; Deschampsia antarctica|Rep: One helix protein -Deschampsia antarcti
4	12597	CN930457			5	Os02g0122400 protein; n=3; Oryza sativa|Rep: Os02g0122400 protein -Oryza sativa (japonica c
4	254265	CN912937			5	Os04g0129600 protein; n=1; Oryza sativa (japonica cultivar-group)|Rep: O
4	159748	CN941133			5	Os06g0679100 protein; n=1; Oryza sativa (japonica cultivar-group)|Rep: Os06g0679100 protein
4	132032	CN888179			2	Os08g0135600 protein; n=1; Oryza sativa (japonica cultivar-group)|Rep: O
4	2469	CN921237			2	Os09g0497600 protein; n=1; Oryza sativa (japonica cultivar-group)|Rep: Os09g0497600 protein
4	69463	CN851047			2	Os09g0510200 protein; n=1; Oryza sativa (japonica cultivar-group)|Rep: O
4	171492	CN883038			2	Os12g0144000 protein; n=2; Oryza sativa (japonica cultivar-group)|Rep: O
4	103602	CN880834	yes		5	Os12g0615500 protein; n=1; Oryza sativa (japonica cultivar-group)|Rep: Os12g0615500 protein
4	127945	CN887903			2	OSJNBa0030C08.39 gene product; unknown protein; n=3;
4	252840	EB154010			2	OSJNBa0030C08.39 gene product; unknown protein; n=3;
4	72448	CN861938	yes		2	OSJNBa0052O12.12; Os01g0929100 protein; n=3; Oryza sativa (japonica cult
4	155279	CN900976	yes		2	OSJNBa0070O11.4; OSJNBa0070O11.4 protein; n=1; Oryza sativa (japonica cultivar-group)|Rep:
4	316184	CN915978			2	oxidoreductase family protein; 2-ketogluconate reductase (2KR) (2-ketoaldonate reductase); Glyoxylat
4	117162	CN878885			2	oxysterol binding family protein; oxysterol binding protein; Oxysterol binding related prot
4	69362	CN850988			5	P0431B06.16 gene product; Membrane-anchored ubiquitin-fold protein 5 pre
4	151189	EB139616	yes		1	P0654B04.18 gene product; Hypothetical protein P0472F10.10; n=1; Oryza s
4	163707	CN943781			5	P0702C09.23 gene product; P0543C11.17-3 gene product; unknown protein; H
4	176575	CN904121			2	palmitoyl protein thioesterase family protein; Palmitoyl protein thioesterase 1 precursor (Palmitoyl
4	59150	CN862243	yes		2	pantothenate kinase; Pantothenate kinase; n=1; Oryza sativa (japonica cultivar-group)|Rep:
4	268480	#N/A			2	patatin; patatin protein; latex protein allergen; n=1; Oryza sativa (japonica cult
4	229359	#N/A			5	patatin; Patatin protein; n=2; Arabidopsis thaliana|Rep: Patatin protein -Arabidopsis thali
4	155820	EB142306	yes		2	pathogenesis thaumatin family protein; Thaumatin protein precursor; thaumatin protein; Thaumatin pro
4	269270	EB152855			5	pectinacetylesterase family protein; pectinacetylesterase; n=1; Oryza sativa (japo
4	150472	CN898066			2	pectinesterase family protein; Pectinesterase-3 precursor (Pectin methylesterase 3) (PE 3); Pectines
4	213821	CN907228	yes		2	pentatricopeptide (PPR) repeat-containing protein; pentatricopeptide (PPR) repeat-
4	91948	CN871715			4	pentatricopeptide (PPR) repeat-containing protein; pentatricopeptide (PPR) repeat-
4	267158	CN916131			5	pentatricopeptide (PPR) repeat-containing protein; conserved oligomeric Golgi complex component 4; C
4	137070	CN893719			5	pentatricopeptide (PPR) repeat-containing protein; crp1(chloroplast RNA processing 1) protein; Clust
4	219174	CN872424			5	pentatricopeptide (PPR) repeat-containing protein; F2K11.22; n=1; Arabidopsis thaliana|Rep:
4	170508	CN882367			5	pentatricopeptide (PPR) repeat-containing protein; Fertility restorer homologue; n=1; Oryza
4	246626	CN903383			2	pentatricopeptide (PPR) repeat-containing protein; Hypothetical protein F1M20.26; n=1; Arab
4	72416	CN861917			2	pentatricopeptide (PPR) repeat-containing protein; PPR protein; Hypothetical protein F16M19
4	213653	CN907104			2	pentatricopeptide (PPR) repeat-containing protein; SEC14 cytosolic factor; Pentatricopeptid
4	117534	CN881183			5	pentatricopeptide (PPR) repeat-containing protein; T6A9.11 protein; n=2; Arabidopsis thalia
4	233150	EB124096			1	Peptidyl-prolyl cis-trans isomerase 1 (PPIase) (Rotamase); peptidyl-prolyl cis-trans isomerase cyclo
4	92780	EB121652			5	peptidyl-prolyl cis-trans isomerase cyclophilin-type family protein; Peptidyl-prolyl cis-trans isome
4	154981	CN899876			5	Peptidyl-tRNA hydrolase (PTH); peptidyl-tRNA hydrolase 2 (PTH 2); UPI000
4	163921	CN943926			5	pfkB-type carbohydrate kinase family protein; Fructokinase-1 (Fructokinase I) (OsFKI); Puta
4	172970	EB141777			2	PHD finger family protein; nucleic acid binding protein; n=1; Arabidopsis thaliana
4	111353	CN879825			2	phosphate transporter family protein; phosphate transporter 2-1; n=1; Oryza sativa
4	245911	EB145688	yes		5	Phosphatidylinositol transfer protein PDR16 and related proteins; n=1; Aspergillus oryzae|R
4	250830	CN911383			2	phosphatidylinositol-4-phosphate 5-kinase family protein; phosphatidylinositol 3,5-kinase; Phosphati
4	150942	CN898337			2	phosphoinositide phosphatase family protein; SAC domain-containing protein 3; sac domain-containing
4	222964	CN876364			2	phospholipase/carboxylesterase family protein; lysophospholipase 2; Hypothetical protein OJ
4	216277	CN946963			5	phospholipid/glycerol acyltransferase family protein; hypothetical protein; Phospholipid/gl
4	183992	CN906692			5	phospholipid/glycerol acyltransferase family protein; Phospholipid/glycerol acyltransferase
4	290080	CN884560			5	Phosphoribosylaminoimidazole carboxylase, chloroplast precursor (AIR carboxylase) (AIRC); phosphorib
4	164394	CN944239			2	Phosphoribosylglycinamide formyltransferase (GART) (GAR transformylase) (5'-phosphoribosylglycinamid
4	111956	CN879437			2	phragmoplast associated kinesin; phragmoplast associated kinesin protein 2 (PAKRP2); Putati
4	118059	EG631188			2	phytochrome A signal transduction 1 (PAT1); gibberellin response modulator (gibberellin-responsive m
4	138418	CN893015	yes		2	Plastocyanin domain containing protein, expressed; n=1; Oryza sativa (japonica cultivar-gro
4	111980	CN879419			2	plus-3 domain-containing protein; At1g61040/T7P1_17; n=2; Arabidopsis thaliana|Rep: At1g610
4	160973	CN941962			4	pollen Ole e 1 allergen and extensin family protein; Pollen Ole e 1 allergen and extensin;
4	191819	EB150692			5	pollen Ole e 1 allergen and extensin family protein; Pollen specific protein C13 precursor; Cluster:
4	Contig_273	gi|22482541|gb|BU042464.1|BU042464			4	poly(A)-binding protein [Nicotiana tabacum
4	187857	CN865259			2	polyadenylate binding protein (PABP); Polyadenylate binding protein 1 (Poly(A) binding protein 1) (P
4	72079	CN861326			5	Polyadenylate binding protein 2 (Poly(A) binding protein 2) (PolyA binding protein II) (PABII) (Poly
4	251732	CN916438			2	potassium transporter family protein; Potassium transporter; n=3; Phragmites australis|Rep:
4	186141	EB149350			2	Predicted protein; n=1; Aspergillus oryzae|Rep: Predicted protein -Aspergillus oryzae; Clus
4	268529	CN918722			2	PREDICTED: similar to CG3702-PA; n=1; Apis mellifera|Rep: PREDICTED: similar to CG3702-PA -
4	262856	CN909168	yes		2	PREDICTED: similar to FLN29 gene product; n=1; Danio rerio|Rep: PREDICTED: similar to FLN29
4	223716	CN876846	yes		5	Prefoldin; n=1; Medicago truncatula|Rep: Prefoldin -Medicago truncatula
4	84866	CN868878			2	Pre-mRNA-processing ATP-dependent RNA helicase PRP5; DEAD box RNA helicase (DRH1); ATP-dependent RNA
4	264490	CN910240			5	Pre-mRNA-splicing factor CLF1; pre-mRNA splicing factor; Pre-mRNA-splicing factor CLF1 (Crooked neck
4	160280	EB128672			5	PrMC3; CXE carboxylesterase; n=1; Actinidia deliciosa|Rep: CXE carboxylesterase -Actinidia
4	224159	CN876995	yes		2	Proline oxidase, mitochondrial precursor (Proline dehydrogenase); Proline oxidase, mitochon
4	215885	CN946720	yes		2	proline rich protein; Proline rich protein, expressed; n=1; Oryza sativa (japonica cultivar
4	26621	CN920578			5	Proteasome subunit alpha type 2 (Proteasome component C3) (Macropain subunit C3) (Multicatalytic end
4	109171	CN880565			2	Proteasome subunit beta type 1 (Proteasome component C5) (Macropain subunit C5) (Multicatalytic endo
4	165417	CN944951			2	Proteasome subunit beta type 9 precursor (Proteasome chain 7) (Macropain chain 7) (Multicatalytic en
4	32566	CN928256			5	Protein At5g18700; n=1; Arabidopsis thaliana|Rep: Protein At5g18700 -Arabidopsis thaliana (
4	117068	CN878940			2	Protein At5g18700; n=1; Arabidopsis thaliana|Rep: Protein At5g18700 -Arabidopsis thaliana (
4	150543	CN898115			5	Protein C18orf37; Uncharacterized protein C18orf37; n=5; Eutheria|Rep: U
4	13968	CN931392			5	Protein KIAA0690; PREDICTED: hypothetical protein LOC23223 isoform 3; n=
4	176007	CN901693			2	protein kinase family protein; CRK1 protein; Hypothetical protein T5L19.140; n=2; Arabidops
4	315860	CN915792			5	protein kinase family protein; F22L4.1 protein; n=3; Arabidopsis thaliana|Rep: F22L4.1 prot
4	109235	CN880527			2	protein kinase family protein; kinase; serine/threonine protein kinase RLCKVII; A_IG002N01.
4	150272	CN897934	yes		5	protein kinase family protein; NPK1 protein kinase protein; Mitogen-activated protein kinase kinase
4	151535	CN898732			2	protein kinase family protein; OSJNBa0070M12.9; Os12g0163800 protein; n=1; Oryza sativa (ja
4	148598	CN896841	yes		5	protein kinase family protein; Protein kinase domain containing protein, expressed; n=5; Po
4	179954	EB146962	yes		2	protein kinase family protein; protein kinase; ATP binding (protein kinase/ protein serine/
4	225507	CN877507			3	protein kinase family protein; protein kinase; Serine/threonine protein kinase BRI1 2 precursor (BRA
4	142398	CN939518			4	protein kinase family protein; protein serine/threonine kinase; protein kinase; Protein kin
4	55584	CN859993			2	protein kinase family protein; serine/threonine protein kinase (CTR1); Serine/threonine pro
4	27703	CN925498			2	protein kinase family protein; Serine/threonine protein kinase Nek11 (NimA protein kinase 11) (Never
4	138907	CN896568			2	protein kinase family protein; Serine/threonine protein kinase Nek11 (NimA protein kinase 11) (Never
4	31231	CN927985			2	protein kinase family protein; serine/threonine protein kinase; SERK1 protein; n=1
4	53922	EB114268	yes		2	protein kinase Xa21; Hypothetical protein B1307A11.13; n=1; Oryza sativa (japonica cultivar
4	262709	EB155986			2	protein kinase Xa21; Hypothetical protein; n=1; Oryza sativa (japonica cultivar-group)|Rep:
4	224141	CN876986			5	protein kinase Xa21; leucine rich repeat transmembrane protein kinase; Leucine rich repeat,
4	139337	CN889822			5	protein kinase; Protein kinase G11A; Hypothetical protein P0685G12.39; n=1; Oryza sativa (j
4	288977	CN948922	yes		2	Protein kinase; Zinc finger, RING-type; n=2; Medicago truncatula|Rep: Protein kinase; Zinc
4	143066	CN939930			2	Protein NDRG3; Ndr family protein; pollen specific protein SF21; GH02495p; n=6; Drosophila
4	255289	CN914389			4	protein phosphatase 2C (PP2C); Protein phosphatase 2C isoform alpha (PP2C-alpha) (IA) (Protein phosp
4	153315	CN899470			5	protein phosphatase 2C (PP2C); Protein phosphatase 2C; n=1; Medicago truncatula|Rep: Protei
4	260369	CN914948	yes		5	protein phosphatase 2C (PP2C); protein phosphatase 2C; Protein phosphatase 2C isoform alpha (PP2C-al
4	140122	EB126802			2	protein phosphatase 2C family protein (PP2C family protein); Hypothetical protein At2g46920
4	58393	EB118140			2	protein phosphatase 2C family protein (PP2C family protein); protein phosphatase 2C; Hypoth
4	192187	EB151057			5	protein phosphatase 2C family protein (PP2C family protein); protein phosphatase 2C; Protei
4	170743	CN882521	yes		2	protein phosphatase 2C family protein (PP2C family protein); protein phosphatase 2C; protein phospha
4	155075	CN899937			2	Protein phosphatase 2C protein; n=2; Arabidopsis thaliana|Rep: Protein phosphatase 2C prote
4	297146	CN915150			5	Protein SEY1; Protein SEY1; n=1; Ustilago maydis|Rep: Protein SEY1 -Ustilago maydis (Smut f
4	140246	CN938244			5	Protein transport protein Sec61 alpha subunit; protein transport protein sec61; Protein transport pr
4	29052	CN927181	yes		2	Protein-O-fucosyltransferase 2; n=1; Glycine max|Rep: Protein-O-fucosylt
4	85494	EB119579	yes		2	P-type ATPase; n=1; Hordeum vulgare|Rep: P-type ATPase -Hordeum vulgare (Barley); calcium-t
4	42282	CN855382	yes		5	P-type ATPase; n=1; Hordeum vulgare|Rep: P-type ATPase -Hordeum vulgare (Barley); Plasma me
4	63261	CN863070	yes		2	pyridine nucleotide-disulphide oxidoreductase family protein; Hypothetical protein; n=1; As
4	151995	EB128074			5	pyridine nucleotide-disulphide oxidoreductase family protein; Hypothetical protein; n=1; As
4	143470	EB134472			2	pyruvate kinase; Pyruvate kinase (PK); OJ1014_E09.29 gene product; Pyruvate kinase isozyme M1 (Pyruv
4	59624	CN860498			4	rac GTPase activating protein; Rac GTPase activating protein 1; n=1; Oryza sativa (japonica
4	265667	CN910570			2	RAD21-3; n=3; Arabidopsis thaliana|Rep: RAD21-3 -Arabidopsis thaliana (Mouse-ear cress); Cl
4	163789	CN943833	yes		5	RAN GTPase activating protein 2; n=2; Arabidopsis thaliana|Rep: RAN GTPase activating prote
4	298528	CN915536			2	rapid alkalinization factor (RALF) family protein; P0025H06.17; F22D16.10 protein; n=1; Ara
4	145041	CN894198			5	Ras GTP binding protein; GTP binding protein; Ras protein Rab-11B; GTP binding protein, ras
4	267219	CN917976			5	Ras GTP binding protein; GTPase HRas precursor (Transforming protein p21) (p21ras) (H-Ras-1) (c-H-ra
4	217241	CN947584			4	Ras GTP binding protein; Ras protein Rab-11B; GTP binding protein; Ras protein Rab2BV; F3M1
4	134400	CN888548			5	Ras GTP binding protein; Ras protein Rab11C; Ras protein Rab2BV; GTP binding protein; n=2;
4	216781	CN947287			5	Ras GTP binding protein; Ras protein Rab-13; Ras protein Rab-8B; GTP binding protein SAS2;
4	159500	CN940959			4	receptor protein kinase; S-receptor kinase; n=1; Oryza sativa (japonica cultivar-g
4	164006	CN943984			2	receptor protein kinase; OSJNBb0015D13.18 protein; n=5; Oryza sativa|Rep: OSJNBb0015D13.18
4	263694	CN909732			2	receptor protein kinase; protein kinase family protein; Similarity to receptor kinase; n=1;
4	142043	CN939291			4	Regulator of differentiation 1 (Rod1); polypyrimidine tract binding protein (heterogeneous nuclear r
4	140667	CN938500			2	Replication protein A 32 kDa subunit (RP-A) (RF-A) (Replication factor-A protein 2) (p32); replicati
4	12623	CN930472			5	Retinal dehydrogenase 1 (RalDH1) (RALDH 1) (Aldehyde dehydrogenase family 1 member A1) (Aldehyde deh
4	170466	EB140972			2	Rho GDP-dissociation inhibitor family protein; Rho GDP-dissociation inhibitor; n=1; Aspergi
4	15035	CN932083			2	ribosomal protein L22; 50S ribosomal protein L22; Chloroplast 50S ribosomal protein L22; 50S ribosom
4	45138	CN857458			5	ribosomal protein; Protein At5g32621; n=2; Arabidopsis thaliana|Rep: Protein At5g32621 -Ara
4	11327	CN929620			2	Ribosome biogenesis protein BMS1; PREDICTED: similar to CG7728-PA; n=1; Tribolium castaneum
4	156084	CN901289			2	Ribosome recycling factor (Ribosome-releasing factor) (RRF); Ribosome recycling factor; n=1
4	124208	CN937764			2	rice EST C99535, similar to an Arabidopsis thialiana chromosome BAC genomic seque
4	250978	CN911487			5	RNA and export factor binding protein; RNA and export factor binding protein 2; tr
4	155169	CN900004			5	RNA binding protein; RNA binding protein; n=1; Oryza sativa (japonica cultivar-gro
4	117051	CN878953			2	RNA binding protein; RNA recognition motif family protein, expressed; n=1; Oryza sativa (ja
4	19307	CN926080			5	RNA polymerase sigma factor rpoD (Sigma-70); COG0568: DNA-directed RNA polymerase, sigma su
4	109414	CN880414	yes		2	RNA recognition motif (RRM)-containing protein; U2 associated SR140 protein; n=1;
4	179990	EB146998	yes		5	RNA recognition motif (RRM)-containing protein; Hypothetical protein; n=1; Gibberella zeae|
4	298579	CN915564			5	RNA recognition motif (RRM)-containing protein; splicing factor, arginine/serine rich 4 (RNA binding
4	132003	EB133323			2	RNA recognition motif (RRM)-containing protein; zinc finger (CCCH-type) family pr
4	147514	CN895693	yes		5	RNA recognition motif family protein, expressed; n=1; Oryza sativa (japonica cultivar-group
4	38446	CN925871			5	RuvB helicase 1; DNA helicase; RuvB 1; n=6; Clupeocephala|Rep: RuvB 1 -Brachydanio rerio (Z
4	161473	EB129046			2	S-adenosylmethionine decarboxylase proenzyme (AdoMetDC) (SamDC) [Contains: S-adenosylmethionine deca
4	Contig_59	gi|22477762|gb|BU039225.1|BU039225			4	SAH7 protein (Hypothetical protein) (Allergen-like protein BRSn20).[Arabidopsis thaliana]
4	256590	CN916835			4	SAR DNA binding protein; nucleolar protein Nop56; XNop56 protein; n=1; Xenopus laevis|Rep:
4	150493	CN898080	yes		2	Sarcoplasmic/endoplasmic reticulum calcium ATPase 2 (Calcium pump 2) (SERCA2) (SR Ca(2+)-ATPase 2) (
4	108901	CN868099	yes		5	sec61beta family protein; transport protein; n=1; Gymnadenia conopsea|Rep: Putativ
4	77953	CN868601	yes		5	Serine acetyltransferase (SAT); serine acetyltransferase; serine O-acetyltransferase; serine O-acety
4	12543	CN930426	yes		2	serine carboxypeptidase S10 family protein; serine carboxypeptidase; Lysosomal protective protein pr
4	19297	CN926071			2	Serine/threonine dehydratase, pyridoxal-phosphate binding site; t-snare; n=1; Medicago trun
4	93358	CN874460			5	serine/threonine protein kinase family protein; Protein kinase; n=1; Medicago truncatula|Re
4	112266	CN879287			5	serine/threonine protein kinase; Serine/threonine protein kinase TNNI3K (TNNI3-interacting kinase) (
4	5050	EB107013			2	SET domain transcriptional regulator protein; n=1; Oryza sativa (japonica cultivar-group)|R
4	8240	CN922873	yes		2	SET domain-containing protein (SUVH1); Histone-lysine N-methyltransferase, H3 lysine-9 specific SUVH
4	68413	CN864820			5	seven in absentia (SINA) family protein; P0576F08.10 gene product; Seven in absentia homolo
4	19601	CN926286			2	Signal peptidase I (SPase I) (Leader peptidase I); Signal peptidase I P (SPase I) (Leader peptidase
4	65716	CN863434			2	Signal recognition particle 14 kDa protein (SRP14); Signal recognition particle 14kD; n=3;
4	164949	CN944619	yes		2	Signal recognition particle 72 kDa protein (SRP72); 0 day neonate thymus
4	65397	CN863390			5	Similar to; Transcription elongation factor A protein 3 (Transcription elongation factor S-
4	222217	CN876196			5	S-locus protein kinase; ATP binding (carbohydrate binding) (kinase/ protein kinase/ protein
4	215854	CN946703			2	small nuclear ribonucleoprotein Sm D1 (snRNP core protein D1) (Sm-D1); small nuclear ribonucleoprote
4	257281	CN908156	yes		4	Sorbitol transporter; n=1; Malus x domestica|Rep: Sorbitol transporter -Malus domestica (Ap
4	166486	CN945702			2	SOUL heme binding protein; Bacterial regulatory factor, effector; n=1; Medicago truncatula|
4	151355	CN898616			2	Spermidine synthase (Putrescine aminopropyltransferase) (SPDSY); spermidine synthase (putrescine ami
4	14729	CN931879			5	Spermidine synthase (Putrescine aminopropyltransferase) (SPDSY); Spermidine synthase 1 (Putrescine a
4	147223	CN895518			2	sphingosine-1-phosphate lyase; Sphingosine-1-phosphate lyase; n=2; Arabidopsis thaliana|Rep
4	111189	CN879930			4	Spindle assembly checkpoint kinase (Aurora kinase); Serine/threonine protein kinase 12 (Aurora-and I
4	119863	CN887473	yes		2	Splicing factor 3A subunit 2 (Spliceosome associated protein 62) (SAP 62) (SF3a66); Splicin
4	137582	CN896209			2	Splicing factor 3B subunit 2; n=21; Eutheria|Rep: Splicing factor 3B subunit 2 -Homo sapien
4	229350	EB123763	yes		2	Splicing factor 3B subunit 5 (SF3b5) (Pre-mRNA-splicing factor SF3b 10 kDa subunit); Hypoth
4	15393	CN932314			4	splicing factor; CPSF A subunit, C-terminal; WD40; n=1; Medicago truncatula|Rep: CPSF A sub
4	108505	CN880682			2	squamosa promoter binding protein 10 (SPL10); SBP domain protein; Squamosa promoter binding protein
4	188618	EE663723			5	starch excess protein (SEX1); Os06g0498400 protein; n=1; Oryza sativa (japonica cultivar-gr
4	94867	EB122025	yes		2	Sterol 24-C-methyltransferase (Delta(24)-sterol C-methyltransferase); phosphoethanolamine N-methyltr
4	131869	CN888075	yes		5	Sterol carrier protein-2; n=1; Euphorbia lagascae|Rep: Sterol carrier protein-2 -Euphorbia
4	252627	CN911849			2	strictosidine synthase family protein; Strictosidine synthase precursor; male fertility protein; str
4	139284	CN889791			2	Structure specific recognition protein 1 (SSRP1) (Recombination signal sequence recognition protein)
4	5717	CN936871			5	subtilase family protein; OSIGBa0147H17.8 protein; n=2; Oryza sativa|Rep: OSIGBa0147H17.8 p
4	165551	CN945040	yes		2	subtilase family protein; subtilisin proteinase; Subtilisin serine proteinase; n=1; Musa ac
4	165533	EB130346	yes		2	subtilase family protein; subtilisin proteinase; Subtilisin serine proteinase; n=1; Musa ac
4	88572	CN870740	yes		5	subtilase; subtilase family protein; OSJNBa0020P07.18; subtilisin protease; n=1; A
4	58474	CN865732	yes		2	sulfate transporter; sulfate transporter (Sultr1;2); high affinity sulfate transporter; Sul
4	154879	CN900926			5	sulfate transporter; sulfate transporter (Sultr1;2); sulfate transporter 3.5; sulfate transporter (A
4	186385	EB149586			2	sulfate transporter; sulfate transporter (Sultr1;2); sulfate transporter 3.5; sulfate transporter (A
4	15582	CN932430	yes		5	Synaptic glycoprotein SC2; 3-oxo-5-alpha-steroid 4-dehydrogenase 1 (Steroid 5-alpha-reductase 1) (SR
4	121051	CN890916			2	syntaxin of plants 52; syntaxin of plants 52; n=1; Oryza sativa (japonica cultivar
4	181654	EB143446			5	T20H2.2 protein; n=4; Arabidopsis thaliana|Rep: T20H2.2 protein -Arabido
4	70961	CN866201	yes		2	T30E16.16; n=1; Arabidopsis thaliana|Rep: T30E16.16 -Arabidopsis thalian
4	260316	CN914890			5	T5I8.21 protein; n=2; Arabidopsis thaliana|Rep: T5I8.21 protein -Arabido
4	265199	CN917199			2	Targeting protein for Xklp2 containing protein, expressed; n=1; Oryza sa
4	155009	CN899893			5	Thermosome subunit beta (Thermosome subunit 2) (Chaperonin beta subunit); chaperonin; Thermosome sub
4	29027	CN927163			2	thioesterase family protein; F11A17.13; n=1; Arabidopsis thaliana|Rep: F11A17.13 -Arabidops
4	59065	CN862194	yes		2	thioesterase family protein; Thioesterase superfamily member 2; PREDICTED: similar to thioe
4	214615	EB130741			2	thioesterase family protein; Thioesterase superfamily member 2; trihelix DNA binding protein (GT-2 f
4	154506	CN899835			2	TMV-MP30 binding protein 2C; n=1; Oryza sativa (japonica cultivar-group)|Rep: TMV-MP30 bind
4	170932	EB141116			5	transcription factor jumonji (jmj) family protein (zinc finger (C5HC2 type) family protein); JmjC do
4	144581	EB140887			2	transcription factor; Transcription factor BTF3 (RNA polymerase B transcription factor 3); Transcrip
4	161495	CN942312			5	Transcription initiation factor IIB (General transcription factor TFIIB); Transcription initiation f
4	216076	CN946834			2	transcription initiation factor IIE (TFIIE) alpha subunit family protein (general transcription fact
4	62281	EB115405			2	transcriptional factor B3 family protein (auxin-responsive factor AUX/IAA); auxin-responsive factor
4	267725	CN918216	yes		2	transducin family protein (WD-40 repeat family protein); Chromatin assembly factor-1 p60 su
4	264778	CN910435			5	transducin family protein (WD-40 repeat family protein); PREDICTED: similar to WD repeat do
4	158512	EG631326			5	transferase family protein; Acetyl-CoA:benzylalcohol acetyltranferase protein; n=1; Arabido
4	188693	EE663738			5	transferase family protein; Quercetin 3-O-glucoside-6''-O-malonyltransferase; n=1; Verbena
4	272611	EB157088			5	transferase family protein; Taxadien-5-alpha-ol O-acetyltransferase (Taxa-4(20),11(12)-dien-5alpha-o
4	33047	EB111760			2	transferase family protein; Transferase; n=1; Medicago truncatula|Rep: Transferase -Medicag
4	85071	CN869016			2	transformer serine/arginine rich ribonucleoprotein; Alternative splicing regulator; n=1; Tr
4	152024	CN940309	yes		5	translation initiation factor 5A; Eukaryotic translation initiation factor 5A-1 (eIF-5A-1) (eIF-4D);
4	89802	CN873791			2	translation initiation factor IF-2; eukaryotic translation initiation factor 2 family protein (eIF-2
4	171049	CN882724			2	Translin; Homolog of Homo sapiens "Translin; n=1; Takifugu rubripes|Rep: Homolog of Homo sa
4	214417	CN945838			2	Translocon associated protein beta family protein; n=1; Solanum tuberosum|Rep: Translocon a
4	178583	EB146452			2	Triose phosphate/phosphate translocator, chloroplast precursor (cTPT); triose phosphate/phosphate tr
4	153100	CN899358			5	tRNA pseudouridine synthase B (tRNA pseudouridine 55 synthase) (Psi55 synthase) (tRNA-uridine isomer
4	160528	CN941660			2	tropomyosin; Uncharacterized protein At1g17140; n=3; Arabidopsis thaliana|Rep: Uncharacteri
4	226727	CN877659			6	Tubulin alpha-6 chain; n=2; Arabidopsis thaliana|Rep: Tubulin alpha-6 ch
4	Contig_736	gi|22477874|gb|BU039269.1|BU039269			2	Tubulin beta-1 (Beta-tubulin).[Gossypium hirsutum]
4	13814	CN931283			5	Tubulin gamma-2 chain (Gamma-2 tubulin); Tubulin gamma-1 chain (Gamma-1 tubulin) (Gamma-tubulin comp
4	120996	CN890883	yes		5	Tubulin specific chaperone B (Tubulin folding cofactor B) (Cytoskeleton associated protein 1) (Cytos
4	109362	CN880445			2	Tudor; n=1; Medicago truncatula|Rep: Tudor -Medicago truncatula (Barrel medic); expressed p
4	103387	CN880976			5	Twin-arginine translocation protein TatA/E; n=1; Crocosphaera watsonii WH 8501|Rep: Twin-ar
4	165962	CN945334			5	U1 small nuclear ribonucleoprotein A (U1 snRNP protein A) (U1A protein) (U1-A); small nuclear ribonu
4	150025	CN897784			5	U6 snRNA associated Sm protein LSm3; small nuclear ribonucleoprotein (snRNP) (Sm protein); Cluster:
4	57487	CN860300			2	Ubiquinol-cytochrome c reductase iron-sulfur subunit, mitochondrial precursor (Rieske iron-sulfur pr
4	217468	CN947729			5	ubiquinol-cytochrome C reductase UQCRX/QCR9 family protein; Ubiquinol-cytochrome C reductas
4	12275	CN930249			5	Ubiquitin 1-activating enzyme E1A (SUMO-1-activating enzyme subunit 1); NEDD8-activating enzyme E1 r
4	159540	CN940987			2	Ubiquitin 1-activating enzyme E1A (SUMO-1-activating enzyme subunit 1); SUMO activating enzyme; SUMO
4	56880	CN865293			5	ubiquitin associated (UBA)/TS-N domain-containing protein; not determined by homology or experimenta
4	59178	CN862258			5	ubiquitin associated (UBA)/TS-N domain-containing protein; unknown protein; Hypothetical pr
4	26521	CN937480			2	ubiquitin carboxyl-terminal hydrolase family protein; ubiquitin specific protease 8 (UBP8); Cluster:
4	145129	EB137216			2	Ubiquitin carboxyl-terminal hydrolase isozyme L1 (UCH-L1) (Ubiquitin thioesterase L1) (Neuron cytopl
4	172779	CN883898			5	Ubiquitin protein ligase E3 component N-recognin-1 (Ubiquitin protein ligase E3-alpha-1) (Ubiquitin
4	92286	EB121460	yes		5	ubiquitin protein ligase; SJCHGC05577 protein; n=1; Schistosoma japonicum|Rep: SJCHGC05577
4	18604	CN925944			5	Ubiquitin thioesterase otubain protein (Ubiquitin specific-processing protease otubain) (Deubiquitin
4	132248	CN888316			2	ubiquitin-conjugating enzyme; Ubiquitin-conjugating enzyme E2 13 (Ubiquitin protein ligase 13) (Ubiq
4	143118	CN889967			2	UBX domain-containing protein; UBX domain-containing protein 7; UPI0000611C66 related clust
4	251266	EG631256	yes		2	UDP-glucoronosyl/UDP-glucosyl transferase family protein; UDP-glycosyltransferase;
4	158944	EB128250			5	UDP-glucoronosyl/UDP-glucosyl transferase family protein; UDP-glycosyltransferase;
4	256103	EB154891	yes		5	UDP-glucoronosyl/UDP-glucosyl transferase family protein; UDP-glucosyltransferase;
4	119509	EB132780			5	UDP-glucuronosyl/UDP-glucosyltransferase; n=1; Medicago truncatula|Rep: UDP-glucuronosyl/UD
4	227118	EB123596			2	UDP-glucuronosyl/UDP-glucosyltransferase; n=1; Medicago truncatula|Rep: UDP-glucuronosyl/UD
4	141987	CN939255			5	UDP-N-acetylmuramoylalanyl-D-glutamate--2,6-diaminopimelate ligase (UDP-N-acetylmuramyl-tripeptide s
4	287513	CN881783			2	Ulp1 protease family protein; sentrin specific protease; n=1; Oryza sativa (japoni
4	182567	EB143812			2	universal stress protein (USP) family protein; Fiber protein Fb19, expressed; n=1; Oryza sa
4	Contig_364	gi|22482570|gb|BU042493.1|BU042493			2	unknown [Malus x domestica]
4	Contig_373	gi|22477415|gb|BU039083.1|BU039083			4	unknown [Prunus dulcis]
4	Contig_4559	gi|39696652|gb|AJ534001.1|AJ534001			4	unknown protein [Arabidopsis thaliana]
4	161645	CN942409	yes		5	Unknown protein; kinase interacting protein, identical; n=1; Solanum demissum|Rep:
4	184250	CN906842			2	unknown protein; B12D protein; B12D protein; n=1; Oryza sativa (japonica cultivar-
4	184098	CN906755			5	unknown protein; F28L1.9 protein; n=1; Arabidopsis thaliana|Rep: F28L1.9
4	56760	CN861664			5	unknown protein; F28L1.9 protein; n=1; Arabidopsis thaliana|Rep: F28L1.9
4	159959	CN941270	yes		4	unknown protein; Hypothetical protein At4g25170; n=2; Arabidopsis thalia
4	176990	CN904372			2	unknown protein; Hypothetical protein C7A10.60; n=1; Arabidopsis thalian
4	185698	EB148910			5	unknown protein; Hypothetical protein OJ1034_C08.5; n=1; Oryza sativa (japonica cultivar-gr
4	119470	CN887223			2	unknown protein; Hypothetical protein P0519E02.19; n=1; Oryza sativa (ja
4	171273	CN882889			5	unknown protein; Hypothetical protein; n=1; Medicago truncatula|Rep: Hyp
4	154130	CN900656			5	unknown protein; Hypothetical protein; n=1; Oryza sativa (japonica cultivar-group)|Rep: Hyp
4	108938	CN868077			2	unknown protein; Hypothetical protein; n=3; Arabidopsis thaliana|Rep: Hy
4	137528	CN894012	yes		2	unknown protein; n=1; Arabidopsis thaliana|Rep: unknown protein -Arabido
4	141852	CN939181			2	unknown protein; OSJNBa0064G10.15 protein; n=1; Oryza sativa (japonica c
4	27717	CN925510			4	unknown protein; P0406H10.15; Hypothetical protein F4D11.180; n=1; Arabi
4	117676	CN881272			2	unknown protein; P0416D03.25; Hypothetical protein P0416D03.38-1; n=1; Oryza sativa (japoni
4	163821	CN943855	yes		5	unknown protein; Protein At5g20580; n=2; Arabidopsis thaliana|Rep: Prote
4	45394	CN857662			2	unknown protein; UPF0161 protein At3g09310; n=2; Arabidopsis thaliana|Re
4	9104	CN923466	yes		2	unnamed protein product
4	Contig_1992	gi|22488441|gb|BU048364.1|BU048364			4	unnamed protein product [Mus musculus
4	170725	CN882512			2	UPF0326 protein CGI-146; EREBP-4 like protein; n=1; Oryza sativa (japoni
4	11801	CN929936			5	UPI0000361ABE related cluster; n=1; Takifugu rubripes|Rep: UPI0000361ABE UniRef100 entry -T
4	166234	CN945535			2	Uracil phosphoribosyltransferase (UMP pyrophosphorylase) (UPRTase); uracil phosphoribosyltransferase
4	152324	CN898843			2	villin; Villin-1; Gelsolin precursor (Actin-depolymerizing factor) (ADF) (Brevin); villin 2 (VLN2);
4	151361	CN898621			2	villin; Villin-1; Os05g0153000 protein; n=2; Oryza sativa (japonica cultivar-group)|Rep: Os
4	98747	CN875703			5	WD-40 repeat family protein; Platelet-activating factor acetylhydrolase IB alpha subunit (PAF acetyl
4	170161	CN901368			2	WD-40 repeat family protein; WD-40 repeat protein; Lissencephaly type-1 homology motif; CTL
4	327	CN933896			2	WD-repeat protein 75; transducin family protein (WD-40 repeat family protein); not determined by hom
4	251050	EB153785			2	WRKY family transcription factor; WRKY transcription factor 3 (WRKY DNA binding protein 3); WRKY tra
4	151638	EB139779			5	WUSCHEL homeobox 4; Homeobox domain; n=1; Medicago truncatula|Rep: Homeobox domain -Medicag
4	117956	EB125616			2	XH/XS domain-containing protein (XS zinc finger domain-containing protein); Myosin heavy chain, card
4	264572	EB156606			2	xyloglucan endo-transglycosylase; endoxyloglucan transferase; xyloglucan endo-1,4-beta-D-glucanase;
4	245235	CN902739			2	zinc finger (C2H2 type) family protein (transcription factor jumonji (jmj) family protein); Cluster:
4	66663	CN864017			5	zinc finger (C3HC4-type RING finger) family protein
4	148126	CN896074			2	zinc finger (C3HC4-type RING finger) family protein; RING zinc finger protein; n=1
4	1650	CN934810			5	zinc finger (C3HC4-type RING finger) family protein; an Arabidopsis thaliana C3HC4-type zinc finger
4	170303	CN882223	yes		2	zinc finger (C3HC4-type RING finger) family protein; Hypothetical protei
4	145365	CN894403			5	zinc finger (C3HC4-type RING finger) family protein; Protein At5g60580; n=3; Arabidopsis th
4	164033	CN944004			2	zinc finger (C3HC4-type RING finger) family protein; Similarity to RING zinc finger protein
4	269338	CN919138			5	zinc finger (CCCH-type) family protein; OSJNBa0084K01.15; OSIGBa0099L20.3 protein; n=3; Ory
4	266356	CN917841			2	zinc finger (FYVE type) family protein; LAS seventeen binding protein 3 (LAS17 binding protein 3); C
4	117904	EB125595			5	zinc finger (GATA type) family protein; GATA transcription factor 6 (AtGATA-6); Zinc finger
4	180112	EB147120			5	zinc finger (GATA type) family protein; GATA transcription factor 6 (AtGATA-6); Zinc finger
4	289003	CN948939			2	zinc finger (GATA type) family protein; Zinc finger protein; n=1; Oryza sativa (japonica cu
4	154235	CN899646			4	zinc finger (Ran binding) family protein; zinc finger transcription factor ZFP30; OJ1135_F06.29 gene
4	159332	CN940847	yes		5	zinc finger and C2 domain protein (ZAC); Stromal membrane associated protein 1; human Rev interactin
4	161521	CN942331			2	zinc finger homeobox family protein (ZF-HD homeobox family protein); ZF-HD homeobox protein; Cluster
4	175806	CN901570	yes		2	Zinc finger, RING-type; Zinc finger, P11-type; RINGv; n=1; Medicago truncatula|Rep: Zinc fi
4	Unc5	#N/A			2
4	56930	#N/A			5
5	154726	EB140679		Flavonoid	6	Dihydroflavonol-4-reductase (DFR) (Dihydrokaempferol 4-reductase); cinnamoyl-CoA reductase; cinnamoy
5	11183	EB108870		Flavonoid	5	Dihydroflavonol-4-reductase (DFR) (Dihydrokaempferol 4-reductase); cinnamyl-alcohol dehydrogenase fa
5	321048	EG631308	yes	lignin	6	Caffeic acid 3-O-methyltransferase (S-adenosysl-L-methionine:caffeic acid 3-O-methyltransferase) (CO
5	148821	EB138864		lignin	7	Cinnamyl alcohol dehydrogenase (CAD); mannitol dehydrogenase; cinnamyl alcohol dehydrogenase; cinnam
5	Contig_1206	gi|39696653|gb|AJ534002.1|AJ534002		lignin	1	Cinnamyl alcohol dehydrogenase (Fragment).[Zinnia elegans]
5	153232	EB140103	yes	lignin	5	cytochrome P450 family protein; Ferulate-5-hydroxylase; n=1; Solanum lycopersicum x Solanum
5	72323	CN861496		lignin	6	Dirigent protein; n=1; Medicago truncatula|Rep: Dirigent protein -Medicago truncatula (Barr
5	263268	CN909442		lignin	6	peroxidase; Peroxidase N precursor (Neutral peroxidase); Peroxidase 32 precursor (Atperox P32) (PRXR
5	166970	EE663959		lignin	6	peroxidase; unnamed protein product; Peroxidase; n=1; Nicotiana tabacum|Rep: Peroxidase -Ni
5	241497	CN902180	yes		5	amidase; n=4; Arabidopsis thaliana|Rep: amidase -Arabidopsis thaliana (Mo
5	256342	CN916668			5	auxin-independent growth promoter; n=1; Oryza sativa (japonica
5	Contig_533	gi|22482996|gb|BU042919.1|BU042919			1	bZIP DNA-binding protein.[Capsicum chinense]
5	111562	CN879695			2	dual specific kinase DSK1; n=1; Oryza sativa (japonica cultivar-group)|Rep: Putati
5	Contig_662	gi|22480143|gb|BU040066.1|BU040066			3	glucosyltransferase.[Arabidopsis thaliana]
5	251362	EE663815			6	HcrVf3 protein; n=1; Oryza sativa (japonica cultivar-group)|Rep: HcrVf3 p
5	254123	CN912843			5	myosin heavy chain; n=1; Arabidopsis thaliana|Rep: myo
5	172278	CN883563			5	non-green plastid inner envelope membrane protein; n=1; Oryza s
5	13976	CN931396	yes		5	PHD-type zinc finger protein; n=1; Arabidopsis thaliana|Rep: PHD-type zin
5	152946	CN899249			6	proline rich protein; n=2; Arabidopsis thaliana|Rep: proline rich protein
5	26538	EB107512			5	ribophorin I (Dolichyl-diphosphooligosaccharide protein glycosyltransferase); 4378
5	Contig_4094	gi|17531036|gb|BF717150.1|BF717150			3	sorbitol transporter [Prunus cerasus]
5	Contig_3783	gi|22485473|gb|BU045396.1|BU045396			1	T-complex protein 1, ETA subunit (AT3g11830/F26K24_12).[Arabidopsis thaliana]
5	143070	EB127862			5	(S)-2-hydroxy-acid oxidase, peroxisomal (glycolate oxidase) (short chain alpha-hydroxy acid oxidase)
5	214914	CN946152			6	1,4-alpha-glucan branching enzyme (Glycogen branching enzyme); 1,4-alpha-glucan branching enzyme (Gl
5	92810	EB121661			7	1,4-alpha-glucan branching enzyme (Glycogen branching enzyme); 1,4-alpha-glucan branching enzyme (Gl
5	92181	CN873971			5	12-oxophytodienoate reductase; 12-oxophytodienoate reductase (OPR3) (delayed dehiscence1 (DDE1)); NA
5	221844	CN875978			5	1-phosphatidylinositol phosphodiesterase; Hypothetical protein T11I11.170; n=1; Arabidopsis
5	112065	CN879412	yes		6	26S proteasome regulatory subunit; Genomic DNA, chromosome 5, P1 clone:MTI20; n=2; Arabidop
5	38316	CN855258			5	2-dehydro-3-deoxyphosphooctonate aldolase (phospho-2-dehydro-3-deoxyoctonate aldolase) (3-deoxy-D-ma
5	70849	CN866127			6	33 kDa secretory protein; receptor protein kinase; T27C4.1 protein; n=6; Arabidopsis thalia
5	149902	CN897701			5	3-beta hydroxysteroid dehydrogenase/isomerase family protein; 3-beta hydroxysteroid dehydrogenase/is
5	184606	EB147834			5	5'-AMP-activated protein kinase beta-2 subunit; GAL83; n=1; Nicotiana attenuata|Rep: GAL83
5	265292	CN917254			6	5'-AMP-activated protein kinase catalytic subunit alpha-2 (AMPK alpha-2 chain); 5'-AMP-activated pro
5	147357	EB138101			5	6-phosphogluconolactonase (6PGL); glucosamine/galactosamine-6-phosphate isomerase family protein; gl
5	229414	CN878253			6	AAA-type ATPase family protein; Katanin p60 ATPase-containing subunit A 1 (Katanin p60 subunit A 1)
5	160651	CN941744			6	ABC transporter family protein; ATP binding cassette sub-family G member 8 (Sterolin-2); Protein whi
5	29525	CN927323			5	ABC transporter family protein; Cyclic peptide transporter; n=1; Medicago truncatula|Rep: C
5	163208	CN943441			6	ABC transporter family protein; MRP ABC transporter; Malate dehydrogenase, glyoxysomal precursor; Ma
5	184972	EB148194			5	ABC transporter family protein; MRP ABC transporter; n=2; Oryza sativa (japonica cultivar-g
5	58816	EB175518			6	Acetyl-CoA acetyltransferase (Acetoacetyl-CoA thiolase); Acetyl-CoA acetyltransferase, mitochondrial
5	280882	EB153385	yes		6	Acetyl-CoA hydrolase (Acetyl-CoA deacylase) (Acetyl-CoA acylase); Acetyl-CoA hydrolase; n=1
5	139684	CN937934			6	Acetyl-coenzyme A synthetase (Acetate--CoA ligase) (Acyl-activating enzyme); Acetyl-coenzym
5	298625	CN915591			6	Acetylornithine aminotransferase 2 (ACOAT 2); Ornithine aminotransferase (Ornithine--oxo-acid aminot
5	250299	CN911026			2	Acid phosphatase; n=3; Oryza sativa|Rep: Acid phosphatase -Oryza sativa (Rice); PE
5	399	EB105947	yes		6	ACT11D09.4; n=1; Cucumis melo|Rep: ACT11D09.4 -Cucumis melo (Muskmelon)
5	65719	CN863437			6	Actin protein -Arp5p; n=1; Aspergillus oryzae|Rep: Actin protein - Arp5p - Aspergillus oryz
5	252484	CN911757			5	actin; Actin protein 2 (Actin protein 2); actin 2 (ACT2); Actin protein 2 (Actin protein 2) (Actin p
5	269181	CN919037			5	actin-depolymerizing factor; actin-depolymerizing factor 4 (ADF4); Actin-depolymerizing fac
5	137290	CN893865			5	Acyl-coenzyme A oxidase 1, peroxisomal (Palmitoyl-CoA oxidase) (AOX); Acyl-coenzyme A oxidase 3, per
5	280724	EB153227			6	Adenine phosphoribosyltransferase (APRT); adenine phosphoribosyltransferase; adenine phosphoribosylt
5	139101	CN889672			6	Adenylate kinase isoenzyme 1 (ATP-AMP transphosphorylase) (AK1) (Myokinase); uridylate kinase (uridi
5	158979	CN940606			6	ADP,ATP carrier protein (ADP/ATP translocase) (Adenine nucleotide translocator) (ANT); ADP,ATP carri
5	176979	EE663972	yes		6	Agglutinin; n=5; Amaranthus|Rep: Agglutinin -Amaranthus caudatus (Love-lies-bleeding) (Inca
5	62244	CN861115			5	alcohol dehydrogenase; Alcohol dehydrogenase 2; Alcohol dehydrogenase class 3 (Alcohol dehydrogenase
5	260280	CN914861			2	aldo/keto reductase family protein; auxin induced protein; F8A5.23 protein; n=1; Arabidopsi
5	225173	CN877444			6	aldo/keto reductase family protein; Norsolorinic acid reductase; H0813E03.4 protein; n=2; O
5	170601	CN882429			6	aldo/keto reductase family protein; Norsolorinic acid reductase; H0813E03.4 protein; n=2; O
5	317352	CN916066			5	ALG2-interacting protein X; n=1; Medicago truncatula|Rep: ALG2-interacting protein X -Medic
5	Contig_663	gi|17531107|gb|BF717221.1|BF717221			3	Al-induced protein.[Gossypium hirsutum]
5	182458	CN905792			6	Allantoate amidohydrolase; N-carbamoyl-L-amino acid hydrolase (L-carbamoylase); peptidase M20/M25/M4
5	188591	EE663717			5	alliinase family protein; alliinase; Alliin lyase precursor (Alliinase) (Cysteine sulphoxide lyase);
5	93478	EB121760			5	alpha-amylase; P0013B04.34 gene product; alpha-amylase precursor; Alpha-amylase; n=1; Ipomo
5	216121	CN946860	yes		6	amine oxidase family protein (SWIRM domain-containing protein); F23N19.18; n=5; Arabidopsis
5	289287	CN890364	yes		6	amino acid transporter family protein; Proton-coupled amino acid transporter 1 (Proton/amino acid tr
5	261384	CN914042	yes		6	Ankyrin; n=1; Medicago truncatula|Rep: Ankyrin -Medicago truncatula (Bar
5	155192	CN900021			5	AP-2 complex subunit sigma (Clathrin assembly protein 2 small chain) (Adaptin small chain); clathrin
5	266416	EB152180			6	AP2 domain-containing transcription factor family protein; Ethylene responsive element bind
5	245898	EB145681			6	AP2 domain-containing transcription factor; P0453D01.40 gene product; DRE binding factor 2;
5	135787	EB134020			6	AP2 domain-containing transcription factor; unknown protein; AP2 domain transcript
5	13576	CN931113			5	AP-4 complex subunit epsilon-1 (Adapter protein complex 4 epsilon-1 subunit) (Epsilon subunit of AP-
5	119730	CN887388	yes		5	Arabidopsis thaliana genomic DNA, chromosome 3, P1 clone: MVI11; n=1; Ar
5	62084	CN861024			6	Arabidopsis thaliana genomic DNA, chromosome 5, BAC clone:F24B18; n=2; A
5	165539	CN945032			5	Arabidopsis thaliana genomic DNA, chromosome 5, P1 clone:MHJ24; n=1; Ara
5	146174	CN894890			6	Arabidopsis thaliana genomic DNA, chromosome 5, P1 clone:MNC6; n=1; Arab
5	150427	CN898034			6	Arabidopsis thaliana genomic DNA, chromosome 5, P1 clone:MQJ2; n=1; Arab
5	111530	CN879717			6	Arabidopsis thaliana genomic DNA, chromosome 5, TAC clone:K15C23; n=1; A
5	246464	CN903289			5	armadillo/beta-catenin repeat family protein (U-box domain-containing protein); armadillo/beta-caten
5	30372	CN949432	yes		2	armadillo/beta-catenin repeat family protein; Armadillo/beta-catenin repeat protein; n=1; O
5	150179	CN897875			5	armadillo/beta-catenin repeat family protein; Armadillo/beta-catenin repeat protein; n=1; O
5	Contig_3704	gi|22480972|gb|BU040895.1|BU040895			3	Ascorbate peroxidase.[Gossypium hirsutum]
5	59257	EB115972			5	ascorbate peroxidase; L-ascorbate peroxidase, cytosolic (AP); L-ascorbate peroxidase 2, cyt
5	148812	CN896977			2	aspartyl aminopeptidase; Peptidase M18, aminopeptidase I; n=1; Medicago truncatula|Rep: Pep
5	149803	CN897632	yes		5	aspartyl protease family protein; Hypothetical protein F24M12.380; n=1; Arabidopsis thalian
5	144306	EB142129			6	aspartyl protease family protein; nucleoid DNA binding protein cnd41; chloroplast nucleoid DNA bindi
5	164676	CN944434			6	aspartyl protease family protein; Os01g0777200 protein; n=1; Oryza sativa (japonica cultiva
5	33672	CN929046			5	At1g74530; n=4; Arabidopsis thaliana|Rep: At1g74530 -Arabidopsis thalian
5	15350	CN932288			5	AT3g59090/F17J16_140; n=2; Arabidopsis thaliana|Rep: AT3g59090/F17J16_14
5	29176	CN927265	yes		3	At4g16670; n=4; Arabidopsis thaliana|Rep: At4g16670 -Arabidopsis thalian
5	161359	CN942220	yes		5	AT5g10780/T30N20_50; n=2; Arabidopsis thaliana|Rep: AT5g10780/T30N20_50
5	112634	CN879154			5	ATP synthase delta chain; ATP synthase delta chain, chloroplast; ATP synthase delta subunit
5	141368	CN938873			6	ATP synthase gamma chain (ATP synthase F1 sector gamma subunit); ATP synthase gamma chain, chloropla
5	173608	EB141890			6	ATPase, plasma membrane-type (proton pump); plasma membrane H+-ATPase; Plasma membrane ATPase 1 (Pro
5	165297	CN944868			5	ATP-dependent Clp protease ATP binding subunit clpX; ATP-dependent Clp protease ATP binding subunit
5	123901	CN937584	yes		6	ATP-dependent Clp protease proteolytic subunit; ATP-dependent Clp protease proteolytic subunit (Endo
5	93952	EB121930			5	ATP-dependent Clp protease proteolytic subunit; ATP-dependent Clp protease proteolytic subunit (Endo
5	19281	CN926061			5	ATP-dependent RNA helicase MAK5; RNA helicase; DEAD/DEAH box helicase; PREDICTED: similar t
5	148626	CN896863			5	ATP-dependent rRNA helicase rrp3; ethylene-responsive DEAD box RNA helicase (RH30); DEAD/DEAH box he
5	72282	CN861467			6	auxin efflux carrier family protein; Auxin efflux carrier protein; n=1; Oryza sativa (japon
5	20058	CN926457			5	auxin-responsive GH3 family protein; GH3 protein; n=3; Brassicaceae|Rep:
5	142981	CN939878			6	auxin-responsive protein; Auxin induced protein protein; n=1; Oryza sativa (japonica cultiv
5	150411	CN898021	yes		5	auxin-responsive protein; auxin induced protein; Auxin induced like protein; n=1; Arabidops
5	135095	CN888985			5	auxin-responsive protein; auxin-responsive family protein; Predicted protein; n=1; Arabidop
5	5834	CN936946			6	auxin-responsive protein; B1078G07.39; auxin induced protein; n=1; Oryza sativa (j
5	152578	EB139896			2	auxin-responsive protein; Hypothetical protein At1g72430; n=2; Arabidopsis thaliana|Rep: Hy
5	144085	EB140827			6	B1065G12.12 protein; n=3; Oryza sativa (japonica cultivar-group)|Rep: B1
5	223691	CN876829			3	B2 protein; GDA2 protein; n=1; Oryza sativa (japonica cultivar-
5	267723	EB152367			7	Bet v I allergen family protein; major latex protein (MLP); Major latex protein; n=1; Arabi
5	183077	EB144032			5	Beta-amylase (1,4-alpha-D-glucan maltohydrolase); Beta-amylase precursor (1,4-alpha-D-glucan maltohy
5	60812	EB115252	yes		6	Beta-amylase (1,4-alpha-D-glucan maltohydrolase); beta-amylase; glycosyl hydrolase family 14 protein
5	147559	EB138171			6	Beta-amylase (1,4-alpha-D-glucan maltohydrolase); beta-amylase; glycosyl hydrolase family 14 protein
5	188428	EE663699			3	Beta-amylase (1,4-alpha-D-glucan maltohydrolase); beta-amylase; glycosyl hydrolase family 14 protein
5	147503	EB138152			3	Beta-amylase (1,4-alpha-D-glucan maltohydrolase); beta-amylase; glycosyl hydrolase family 14 protein
5	176051	EB144816			3	Beta-amylase (1,4-alpha-D-glucan maltohydrolase); glycosyl hydrolase family 14 protein; Beta-amylase
5	Contig_647	gi|22478635|gb|BU039881.1|BU039881			3	Beta-amylase (Fragment).[Prunus armeniaca]
5	150483	EB139426			5	beta-fructofuranosidase (invertase) (saccharase) (beta-fructosidase); Alkaline/neutral inve
5	263024	EB156083			6	beta-galactosidase (lactase); At1g45130/F27F5_20; n=3; Arabidopsis thaliana|Rep: At1g45130/
5	85067	EB119436			5	beta-galactosidase (lactase); beta-galactosidase; Beta-galactosidase precursor (Lactase) (Acid beta-
5	109368	EB125008			6	Beta-galactosidase (Lactase); Evolved beta-galactosidase alpha-subunit (Lactase); Beta-gala
5	287493	CN881770			5	Beta-ureidopropionase (Beta-alanine synthase) (N-carbamoyl-beta-alanine amidohydrolase); Hy
5	15315	CN932268	yes		6	brix domain-containing protein; Suppressor of SWI4 1 homolog (Ssf-1) (Peter Pan homolog); Protein Pe
5	138064	EB138585	yes		6	BURP domain-containing protein (polygalacturonase); polygalacturonase isoenzyme 1 beta subunit; Clus
5	155585	EB142495			6	bZIP transcription factor family protein; ATB2; n=2; Arabidopsis thaliana|Rep: ATB2 -Arabid
5	77912	CN868577			5	bZIP transcription factor family protein; Hypothetical protein At2g16770
5	138505	CN893074	yes		5	C2 domain-containing protein; Hypothetical protein; n=1; Arabidopsis tha
5	193756	CN860122	yes		6	C2 domain-containing protein; shock protein SRC2; Shock protein SRC2 protein; n=1; Oryza sa
5	14393	CN931672			6	C3H2C3 RING finger protein; n=1; Oryza sativa (japonica cultivar-group)|
5	69504	CN851072	yes		5	calcineurin B protein 10 (CBL10); calcineurin B protein 3 (CBL3); Calcineurin B protein 10; Cluster:
5	297610	CN915423			5	calcineurin phosphoesterase family protein; Diphosphonucleotide phosphatase 1, expressed; n
5	111505	CN879732			5	calcium binding EF hand family protein; Sarcalumenin precursor; EH domain-containing protein 3; EH d
5	138774	EB136608			6	calcium-dependent protein kinase (CDPK); Calcium-dependent protein kinase 2 (PfCDPK2); Calcium-depen
5	153803	CN900448	yes		5	Calmodulin (CaM); calmodulin-2/3/5 (CAM5) (TCH1); calmodulin; Calmodulin; n=11; Euglenozoa|
5	215811	CN946671			5	CAO protein; Probable signal recognition particle 43 kDa protein, chloroplast precursor; n=
5	117012	CN878972			5	carbonic anhydrase (carbonate dehydratase); carbonic anhydrase family protein (carbonate dehydratase
5	213859	EB157423			5	carbonic anhydrase (carbonate dehydratase); Carbonic anhydrase, chloroplast precursor (Carbonate deh
5	265522	EB151933			6	Carbonyl reductase [NADPH] 1 (NADPH-dependent carbonyl reductase 1); Short chain dehydrogen
5	226895	EB123506			5	Carbonyl reductase [NADPH] 1 (NADPH-dependent carbonyl reductase 1); Short chain dehydrogen
5	Contig_3984	gi|22484864|gb|BU044787.1|BU044787			3	carboxymethylenebutenolidase -related [Arabidopsis thaliana
5	155010	EB140342			5	Carnitine operon protein caiE; bacterial transferase hexapeptide repeat-containing protein; Cluster:
5	246546	EB145946			6	casein kinase II beta chain; Casein kinase II subunit beta (CK II beta); Casein kinase II subunit be
5	164102	CN944046			5	casein kinase II beta chain; Casein kinase II subunit beta (CK II beta); Casein kinase II subunit be
5	253678	CN912556			6	casein kinase; Casein kinase I isoform alpha (CKI-alpha) (CK1); Casein kinase I; Protein ki
5	272620	CN919425			5	cathepsin B cysteine protease; cathepsin B protease; n=1; Pisum sativum|Rep: Putat
5	23675	EB112313	yes		5	CBL-interacting protein kinase 9 (CIPK9); CBL-interacting protein kinase 2 (CIPK2); Serine/
5	250597	CN911221			5	CBS domain-containing protein; YZ1; n=1; Oryza sativa (japonica cultivar-group)|Re
5	180877	CN904870			5	CBS domain-containing protein; CBS domain containing protein; n=1; Oryza sativa (japonica c
5	148785	CN896960			6	CDC45 (Cell division cycle 45)protein; n=1; Arabidopsis thaliana|Rep: CDC45 (Cell division
5	185444	EB148660			5	Cell division control protein 2 homolog (p34 protein kinase) (Cyclin-dependent kinase 1) (CDK1); pro
5	5126	EB107042	yes		6	Cell division control protein 2 homolog (p34cdc2); cell division protein kinase; Cell division contr
5	139679	CN937929			5	cellulose synthase family protein; Hypothetical protein AT4g24010; n=1; Arabidopsis thalian
5	147068	CN895423			6	cellulose synthase, catalytic subunit; cellulose synthase-8; Cellulose synthase BoCesA4a; n
5	165695	CN945145			6	cellulose synthase, catalytic subunit; Hypothetical protein AT4g24010; n=1; Arabidopsis tha
5	262979	CN909253	yes		6	Centromeric histone; n=2; Brassicaceae|Rep: Centromeric histone -Crucihimalaya himalaica (R
5	14101	EB109779			6	Chaperone clpB; ATP-dependent Clp protease ATP binding subunit (ClpC); Chaperone clpB 2; Clp amino t
5	222779	EB122695			5	Choline dehydrogenase (CHD) (CDH); Choline dehydrogenase, mitochondrial precursor (CHD) (CDH); Gluco
5	117240	CN878840			5	clathrin adaptor complexes medium subunit family protein; AP-3 complex subunit mu-1 (Adapter protein
5	60731	CN860848			6	Cleavage and polyadenylation specificity factor 5; cleavage and polyadenylation s
5	153344	CN900288			6	Cleavage and polyadenylation specificity factor, 160 kDa subunit (CPSF 160 kDa subunit); cleavage an
5	162493	CN942969			5	Coatomer subunit gamma (Gamma-coat protein) (Gamma-COP); Coatomer subunit gamma-2 (Gamma-2 coat prot
5	175885	CN901623			5	COG1028: Dehydrogenases with different specificities (related to short chain alcohol dehydr
5	247325	CN903733			6	COP9 signalosome complex subunit 2 (Signalosome subunit 2); 26S proteasome non-ATPase regulatory sub
5	137664	CN889611			5	copper amine oxidase; Amine oxidase [copper-containing] precursor; Membrane copper amine oxidase (Se
5	65427	CN863412			5	Cp protein; n=1; Celosia cristata|Rep: Cp protein -Celosia cristata; Clu
5	187227	EB150279			6	ctpA serine protease; peptidase S41 family protein; C-terminal processing protease; Carboxy
5	137807	CN892918			5	cullin protein; cullin family protein; Cullin-1 (CUL-1); Cullin homolog 1 (Lin-19 homolog protein);
5	222889	CN876312			6	cullin protein; cullin; E3 ubiquitin ligase, Cullin 2 component; n=1; Ostreococcus tauri|Re
5	215580	CN946527	yes		5	Curculin (Mannose binding) lectin; n=2; Medicago truncatula|Rep: Curculin (Mannose binding)
5	138879	CN896549			6	cyclin family protein; Cyclin T1; n=1; Medicago truncatula|Rep: Cyclin T1 -Medicago truncat
5	57	CN933709			6	Cyclin F-box; n=1; Medicago truncatula|Rep: Cyclin F-box -Medicago truncatula (Barrel medic
5	Contig_1428	gi|22482373|gb|BU042296.1|BU042296			3	Cysteine proteinase precursor.[Phaseolus vulgaris]
5	165251	#N/A			5	cysteine proteinase; peptidase C1A papain family protein; Low-temperature induced cysteine proteinas
5	289366	CN893351			6	cytochrome b5 domain-containing protein; steroid membrane binding protein; Membrane associated proge
5	170826	CN882583			2	cytochrome b5 domain-containing protein; steroid membrane binding protein; Neudesin precursor (Neuro
5	55308	CN859758			5	Cytochrome b6; Cytochrome b6; n=3; cellular organisms|Rep: Cytochrome b6 -Emiliania huxleyi
5	117189	CN878869			6	Cytochrome b6-f complex iron-sulfur subunit, chloroplast precursor (Rieske iron-sulfur protein) (Pla
5	15967	EB114525	yes		5	cytochrome P450; cytochrome P450 family protein; OSJNBa0019K04.13 protein; n=1; Oryza sativ
5	154484	EB140297	yes		6	cytochrome P450; Cytochrome P450; n=1; Arabidopsis thaliana|Rep: Cytochrome P450 -Arabidops
5	182690	EB143864	yes		5	cytosol aminopeptidase (Leucine aminopeptidase) (LAP) (Leucyl aminopeptidase); cytosol aminopeptidas
5	Contig_735	gi|22484743|gb|BU044666.1|BU044666			1	cytosolic glutamine synthetase GSbeta1 [Glycine max]
5	216812	CN947312			5	D-3-phosphoglycerate dehydrogenase (3-PGDH); D-3-phosphoglycerate dehydrogenase (PGDH); Hyp
5	135789	EB134021			5	D-alanine aminotransferase (D-aspartate aminotransferase) (D-amino acid aminotransferase) (D-amino a
5	121460	CN891167			5	D-cysteine desulfhydrase; 1-aminocyclopropane-1-carboxylate deaminase (ACC deaminase) (ACCD); Cluste
5	166329	CN945596			5	dehydration induced protein (ERD15); P0496C02.113 gene product; unknown protein; Poly(A) bi
5	15390	EB110199	yes		5	Diacylglycerol kinase alpha (Diglyceride kinase alpha) (DGK-alpha) (DAG kinase alpha) (80 kDa diacyl
5	148409	CN896716			6	dihydroneopterin aldolase; dihydroneopterin aldolase; n=2; Oryza sativa (japonica
5	223210	EB122829			3	Dihydroorotate dehydrogenase (Dihydroorotate oxidase) (DHOdehase) (DHODase) (DHOD); DIHYDRO
5	124041	EB126503			6	Diphosphomevalonate decarboxylase (Mevalonate pyrophosphate decarboxylase) (Mevalonate (diphospho)de
5	161123	CN942069	yes		5	Diphthamide biosynthesis protein 2; diphthamide synthesis DPH2 family protein; Diphthamide biosynthe
5	65047	CN863288			6	disease resistance protein (CC-NBS-LRR class); Leucine Rich Repeat family protein, expresse
5	256288	EB151533	yes		6	disease resistance protein (TIR-NBS-LRR class); disease resistance gene analog NBS
5	251612	EG631263			5	disease resistance protein (TIR-NBS-LRR class); disease resistance protein RPP1-WsB (TIR-NBS-LRR cla
5	260325	EB155395			5	Disease resistance protein; AAA ATPase; n=1; Medicago truncatula|Rep: Disease resistance pr
5	11352	EB108917			5	Disease resistance protein; AAA ATPase; n=1; Medicago truncatula|Rep: Disease resistance pr
5	108803	EB118993			5	Divalent-cation tolerance protein cutA; Protein CutA homolog precursor; copper binding protein (CUTA
5	252082	EB155160			5	Divalent-cation tolerance protein cutA; Protein CutA homolog precursor; copper binding protein (CUTA
5	154728	CN900828			5	DNA binding family protein; E3 SUMO protein ligase SIZ1; n=4; Arabidopsis thaliana|Rep: E3
5	140737	CN938547			5	DNA helicase INO80; SNF2 domain-containing protein (helicase domain-containing protein); homeotic ge
5	163596	CN943707			5	DNA replication licensing factor MCM5 (CDC46 homolog) (P1-CDC46); Minichromosome maintenance protein
5	30346	CN949413			6	DNA topoisomerase 1 (DNA topoisomerase I); DNA topoisomerase I; PREDICTED: similar to topoi
5	214587	CN945955			6	DNAJ heat shock N-terminal domain-containing protein; heat shock protein; A_TM021B04.9 prot
5	Contig_4281	gi|22483054|gb|BU042977.1|BU042977			3	DnaJ protein family [Arabidopsis thaliana
5	165038	EB130203			5	Dolichyl-diphosphooligosaccharide-protein glycosyltransferase 48 kDa subunit precursor (Oligosacchar
5	71000	CN866228			5	drought-responsive family protein; fiber protein Fb2; Protein At1g56280; n=1; Arabidopsis t
5	181359	CN905138	yes		5	Dual specificity protein phosphatase 3; n=1; Zea mays|Rep: Dual specificity protein phospha
5	145567	EB137360			5	D-xylulose reductase (Xylitol dehydrogenase) (XDH); cinnamyl-alcohol dehydrogenase; Sorbitol dehydro
5	159810	CN941173			6	dynamin; DRP; n=1; Cucumis melo|Rep: DRP -Cucumis melo (Muskmelon); Dynamin homolo
5	160484	CN941631			5	dynamin; DRP; n=1; Cucumis melo|Rep: DRP -Cucumis melo (Muskmelon); Dynamin homolo
5	255496	CN916569			3	early-responsive to dehydration protein (ERD protein); early-responsive to dehydra
5	146449	CN895054			5	Ectonucleotide pyrophosphatase/phosphodiesterase 5 precursor (E-NPP5) (NPP-5); type I phosphodiester
5	172425	CN883669			5	Ectonucleotide pyrophosphatase/phosphodiesterase 5 precursor (E-NPP5) (NPP-5); type I phosphodiester
5	16102	CN929387	yes		6	ELAV protein 4 (Paraneoplastic encephalomyelitis antigen HuD) (Hu-antigen D); P0455F03.24 gene produ
5	147182	EB138021			6	Elicitor-responsive protein 3 (16 kDa phloem protein) (RPP16); Hypothetical protein AT4g341
5	146618	CN895159			5	Elongation factor 1-alpha (EF-1-alpha) (Elongation factor Tu) (EF-Tu); elongation factor 1-alpha (EF
5	267929	CN918354			5	Emb|CAB72473.1; n=1; Arabidopsis thaliana|Rep: Emb|CAB72473.1 -Arabidops
5	250241	EB153522			6	Endo-1,3;1,4-beta-D-glucanase precursor; P0682A06.39 gene product; dienelactone hydrolase family pro
5	191900	EB150773			5	Endo-1,3;1,4-beta-D-glucanase precursor; P0682A06.39 gene product; Hypothetical protein; n=
5	138178	CN896467			6	endomembrane protein 70; Transmembrane 9 superfamily protein member 1 precursor; Transmembrane 9 sup
5	160252	EB128665			5	endoxyloglucan transferase; cellulase; xyloglucan endo-1,4-beta-D-glucanase; n=1;
5	150382	EB139393			5	endoxyloglucan transferase; cellulase; xyloglucan endo-1,4-beta-D-glucanase; n=1;
5	154425	CN899779			5	esterase/lipase/thioesterase family protein; Gb|AAC64874.1; n=1; Arabidopsis thaliana|Rep:
5	28177	CN925783			6	esterase/lipase/thioesterase family protein; Os02g0207900 protein; n=1; Oryza sativa (japon
5	187289	EB150341			6	Ethylene-responsive element binding protein ERF2; n=1; Gossypium hirsutum|Rep: Ethylene-res
5	139699	CN937942			6	Eukaryotic translation initiation factor 4E (eIF4E) (eIF-4E) (mRNA cap binding protein) (eIF-4F 25 k
5	135258	CN889086	yes		6	exocyst subunit EXO70 family protein; leucine zipper-containing protein; n=1; Oryz
5	57459	EB114916	yes		5	exocyst subunit EXO70 family protein; Exo70 exocyst complex subunit; n=1; Medicago truncatu
5	188544	EE663713	yes		6	exostosin family protein; Exostosin; n=2; Medicago truncatula|Rep: Exostosin -Medicago trun
5	252057	CN914263			5	exostosin family protein; hypothetical protein; Hypothetical protein OSJNBb0011A08.3; n=1;
5	12398	CN930333			5	expressed protein
5	131784	CN888019	yes		5	expressed protein (with alternative splicing); Hypothetical protein At2g
5	260226	CN914819			5	extracellular ribonuclease precursor; extracellular ribonuclease; n=1; Oryza sativ
5	280856	EB153359	yes		7	F14N23.3; n=2; Arabidopsis thaliana|Rep: F14N23.3 -Arabidopsis thaliana (Mouse-ear cress);
5	297608	CN915422	yes		6	F21O3.11 protein; n=1; Arabidopsis thaliana|Rep: F21O3.11 protein -Arabidopsis thaliana (Mo
5	223010	CN876395			5	F22C12.19; n=2; Arabidopsis thaliana|Rep: F22C12.19 -Arabidopsis thalian
5	108454	CN880716			5	F3M18.23; n=2; Arabidopsis thaliana|Rep: F3M18.23 -Arabidopsis thaliana (Mouse-ear cress);
5	21163	CN926915			6	F3M18.23; n=2; Arabidopsis thaliana|Rep: F3M18.23 -Arabidopsis thaliana (Mouse-ear cress);
5	224917	CN877290			6	FAD binding domain-containing protein; Berberine bridge enzyme protein; n=2; Arabidopsis th
5	257565	CN908329			5	FAD binding domain-containing protein; Reticuline oxidase precursor (Berberine-bridge-forming enzyme
5	93365	CN874466			5	FAD binding domain-containing protein; Reticuline oxidase protein; n=1; Arabidopsis thalian
5	146514	EB137758			6	fatty acid hydroxylase; PREDICTED: similar to fatty acid 2-hydroxylase; n=1; Bos taurus|Rep
5	68247	EB117521			5	F-box containing protein TIR1; F-box family protein (FBX14); OJ1175_B01.8-1 gene product; P
5	255306	CN914401			5	F-box family protein (SKP1 interacting partner 3); F-box family protein; F-box family prote
5	254714	EB154565			6	F-box family protein; F-box/LRR-repeat protein 14 (F-box and leucine rich repeat protein 14); F-box/
5	151396	CN898648			5	F-box family protein; unknown protein; Hypothetical protein OSJNBa0070N04.7; n=1; Oryza sat
5	116990	CN878986			5	F-box family protein; unknown protein; Hypothetical protein P0681F10.18; n=1; Oryza sativa
5	172048	CN883407			5	F-box/WD-repeat protein TBL1XR1 (Transducin beta 1X protein 1) (Nuclear receptor corepressor/HDAC3 c
5	256485	CN916765			6	ferric reductase transmembrane component family protein; Os12g0541300 protein; n=1; Oryza s
5	145213	EB137247			6	ferric reductase transmembrane component family protein; Os12g0541300 protein; n=1; Oryza s
5	171954	CN883340	yes		5	Fiber protein Fb15; n=1; Gossypium barbadense|Rep: Fiber protein Fb15 -G
5	13236	CN930888			5	Fibronectin, type III fold; n=1; Medicago truncatula|Rep: Fibronectin, type III fold -Medic
5	184782	EB148006	yes		5	fimbrin protein; Fimbrin protein 2; fimbrin; n=1; Arabidopsis thaliana|Rep: Putati
5	192093	EB150963	yes		5	Formimidoyltransferase-cyclodeaminase (Formiminotransferase-cyclodeaminase) (FTCD
5	139199	CN889739			5	formin homology 2 domain-containing protein (FH2 domain-containing protein); diaphanous homologue; C
5	119566	CN887282			5	formin homology 2 domain-containing protein (FH2 domain-containing protein); Gb|AAD23008.1;
5	57491	CN860303			5	fructose-bisphosphate aldolase; Fructose-bisphosphate aldolase, cytoplasmic isozyme; Fructose-bispho
5	61065	CN865843			5	fumarylacetoacetate hydrolase family protein; 4-hydroxyphenylacetate degradation bifunctional isomer
5	10815	EB108718			5	galactinol synthase; Galactinol synthase; n=1; Medicago sativa|Rep: Galactinol synthase -Me
5	106783	EB126037	yes		3	galactosyl transferase GMA12/MNN10 family protein; glycosyltransferase; n=1; Zea m
5	266164	CN917707			5	gamma interferon responsive lysosomal thiol reductase family protein (GILT family protein); Cluster:
5	181975	CN905517			5	gamma interferon responsive lysosomal thiol reductase family protein (GILT family protein); Cluster:
5	187663	EE663621	yes		5	Gamma-glutamyl phosphate reductase (GPR) (Glutamate-5-semialdehyde dehydrogenase) (Glutamyl-gamma-se
5	165139	CN944751			6	gamma-glutamyltranspeptidase family protein; Gamma-glutamyltranspeptidase precursor [Contains: Gamma
5	94096	CN874928			5	Gb|AAB63649.1; n=4; Arabidopsis thaliana|Rep: Gb|AAB63649.1 -Arabidopsis
5	131712	CN887979			6	Gb|AAF13084.1; n=3; Arabidopsis thaliana|Rep: Gb|AAF13084.1 -Arabidopsis
5	71708	CN866497			5	Gb|AAF13095.1; n=3; Arabidopsis thaliana|Rep: Gb|AAF13095.1 -Arabidopsis
5	112223	CN879313			5	GDSL-motif lipase/hydrolase family protein; lipase; early nodulin 8 precursor; Early nodule
5	70704	CN861793			5	GDSL-motif lipase; Anter specific proline rich protein APG precursor; Protein At3g43550; n=
5	186882	EB150009			6	Genomic DNA, chromosome 3, P1 clone: MMF12; n=1; Arabidopsis thaliana|Re
5	180936	CN904908			6	Genomic DNA, chromosome 3, P1 clone: MPE11; n=2; Arabidopsis thaliana|Rep: Genomic DNA, chr
5	5144	CN936483			6	Genomic DNA, chromosome 3, TAC clone: K7L4; n=1; Arabidopsis thaliana|Re
5	166668	CN945826			6	Genomic DNA, chromosome 5, P1 clone:MQD19; n=2; Arabidopsis thaliana|Rep
5	256274	CN916630	yes		6	Genomic DNA, chromosome 5, P1 clone:MRG21; n=2; Arabidopsis thaliana|Rep: Genomic DNA, chro
5	155800	EB142298			6	geranylgeranyl pyrophosphate synthase (GGPP synthetase) (farnesyltranstransferase); Geranyltranstran
5	153889	CN900508			6	geranylgeranyl reductase; Geranylgeranyl hydrogenase; OJ1734_E02.38 gene product; Geranylge
5	31297	CN928034			5	gibberellin signal transduction protein (SPINDLY); UDP-N-acetylglucosamine--peptide N-acetylglucosam
5	179983	EB146991			6	Gll1470 protein; n=1; Gloeobacter violaceus|Rep: Gll1470 protein -Gloeobacter violaceus; ex
5	172988	CN884033			5	Glucose-1-phosphate adenylyltransferase large subunit 3, chloroplast precursor (ADP-glucose synthase
5	253242	CN912260			5	Glucose-1-phosphate adenylyltransferase large subunit, chloroplast precursor (ADP-glucose synthase)
5	255594	CN913425	yes		2	Glutamate dehydrogenase (GDH); glutamate dehydrogenase; NAD specific glutamate dehydrogenase (NAD-GD
5	112693	CN879118			6	glutamate receptor family protein (GLR3.2) (GLUR2); Glutamate receptor; n=1; Raphanus sativ
5	246232	CN903159	yes		5	Glutamate--cysteine ligase (Gamma-glutamylcysteine synthetase) (Gamma-ECS) (GCS); Glutamate--cystein
5	150812	CN898249			5	Glutaminyl-tRNA synthetase (Glutamine--tRNA ligase) (GlnRS); Glutaminyl-tRNA synthetase; n=
5	109724	CN880199			5	glutathione peroxidase; phospholipid hydroperoxide glutathione peroxidase (PHGPx); Glutathi
5	154485	CN899821	yes		5	glutathione peroxidase; phospholipid hydroperoxide glutathione peroxidase (PHGPx); Os06g018
5	224164	CN876997	yes		6	Glyceraldehyde-3-phosphate dehydrogenase (GAPDH); glyceraldehyde-3-phosphate dehydrogenase, cytosoli
5	119405	CN887179			6	Glycerate dehydrogenase (NADH-dependent hydroxypyruvate reductase) (HPR) (GDH); glycerate dehydrogen
5	66535	CN863934			6	Glycerol-3-phosphate dehydrogenase [NAD+], cytoplasmic (GPD-C) (GPDH-C); Glycerol-3-phospha
5	214414	EB130678			5	glycine hydroxymethyltransferase (serine hydroxymethyltransferase) (serine/threonine aldolase); Seri
5	160159	EB128635			5	glycine hydroxymethyltransferase (serine hydroxymethyltransferase) (serine/threonine aldolase); Seri
5	160124	EB128626			5	glycine rich RNA binding protein (GRP7); 29 kDa ribonucleoprotein, chloroplast (RNA binding protein
5	71030	EB114613			5	Glycogen phosphorylase, brain form; Alpha-glucan phosphorylase, H isozyme (Starch phosphorylase H);
5	187815	EE663639			5	Glycogen phosphorylase, muscle form (Myophosphorylase); Alpha-glucan phosphorylase, H isozyme (Starc
5	185694	EB148906			5	glycosyl hydrolase family 1 protein; Lactase-phlorizin hydrolase precursor (Lactase-glycosylceramida
5	3223	#N/A			6	glycosyl hydrolase family 17 protein; beta-1,3-glucanase; beta-1,3-glucanase; n=1;
5	117103	#N/A			5	glycosyl hydrolase family 17 protein; Glucan endo-1,3-beta-glucosidase precursor ((1->3)-beta-glucan
5	185451	EB148667			5	glycosyl hydrolase family 3 protein; Os05g0449600 protein; n=2; Oryza sativa (japonica cult
5	272785	CN919523			5	glycosyl hydrolase family 79 N-terminal domain-containing protein; beta-glucuronid
5	267664	EB152348			5	glycosyl hydrolase family protein 51; Alpha-N-arabinofuranosidase 1 precursor (Alpha-N-arabinofurano
5	11694	CN929863			5	glycosyl transferase family 17 protein; glycosyl transferase protein; OSJNBa0044K18.7; Beta
5	265886	EB152012			6	glycosyl transferase family 2 protein; Cellulose synthase catalytic subunit [UDP-forming]; Cellulose
5	27750	EB112721			6	glycosyl transferase family 2 protein; Os08g0434500 protein; n=1; Oryza sativa (japonica cu
5	506	EB105984			3	glycosyl transferase family 8 protein; Hypothetical protein OSJNBa0073L01.13; n=3; Oryza sa
5	64328	CN850198			5	glycosyltransferase family 14 protein (core-2/I-branching enzyme family protein); N-acetylglucosamin
5	108941	CN868076	yes		5	glycosyltransferase family 14 protein (core-2/I-branching enzyme family protein); Xylosyltransferase
5	225489	CN877496	yes		6	Glycylpeptide N-tetradecanoyltransferase (Peptide N-myristoyltransferase) (Myristoyl-CoA:protein N-m
5	137476	EB137054			5	Golgin-84; n=2; Oryza sativa|Rep: Golgin-84 -Oryza sativa (Rice); Cluste
5	188597	EE663720			5	Granule-bound starch synthase 1, chloroplast precursor (Granule-bound starch synthase I) (GBSS-I); s
5	257079	CN908015			6	GTP binding family protein; GTP binding protein; n=2; Andropogoneae|Rep: GTP binding protei
5	12947	CN930691	yes		5	GTP binding; n=1; Arabidopsis thaliana|Rep: GTP binding -Arabidopsis thaliana; GTP1/OBG fam
5	215683	CN946595			3	harpin induced family protein (HIN1 family protein) (harpin-responsive family protein); Put
5	144453	CN884943			5	H-box binding protein, KAP2, with alternative splicing isoforms; Ku80 family protein; KAP-2
5	11444	CN929704			5	H-box binding protein, KAP2, with alternative splicing isoforms; Ku80 family protein; Ku80
5	188710	EE663740			6	Heat shock 70 kDa protein; 78 kDa glucose-regulated protein homolog precursor (GRP 78) (Immunoglobul
5	197485	EE663759	yes		5	heat shock protein 105 kDa (Heat shock 110 kDa protein); heat shock protein; PREDICTED: hea
5	188302	EE663684			8	heat shock protein; 17.6 kDa class I heat shock protein; Small heat shock protein; n=1; Ret
5	135397	EB133889	yes		6	heat shock transcription factor family protein
5	Contig_3601	gi|22483878|gb|BU043801.1|BU043801			2	Heat-shock protein 80 (Fragment).[Euphorbia esula]
5	218955	CN851716			5	heavy-metal associated domain-containing protein (copper chaperone (CCH)); Farnesylated pro
5	297691	CN915478			6	heavy-metal associated domain-containing protein; copper homeostasis factor (copper chaperone (CCH)
5	228973	CN878188			5	HECT domain-containing protein (ubiquitin transferase family protein); unknown protein; E3 ubiquitin
5	161903	CN942581			5	helicase domain-containing protein; ATP-dependent RNA helicase DHX57 (DEAH box protein 57); Cluster:
5	175434	CN949666			6	heme binding peroxidase; L-ascorbate peroxidase 1, cytosolic (APX1); ascorbate peroxidase; L-ascorba
5	165874	EB130444	yes		6	heme binding peroxidase; L-ascorbate peroxidase 1, cytosolic (APX1); Cytochrome c peroxidase, mitoch
5	108313	CN868365	yes		5	HMG-I and HMG-Y, DNA binding; n=1; Medicago truncatula|Rep: HMG-I and HM
5	158505	EG631320			6	homeobox gene; homeobox protein knotted-1 like 1 (KNAT1); Homeobox protein HD1; n=5; Brassi
5	118044	EG631368			5	Homeobox protein Meis2 (Meis1 protein 1); 5'-TG-3'-interacting factor (Homeobox protein TGIF); BEL1
5	186880	EB150007			5	homeodomain leucine zipper protein; homeobox leucine zipper protein (HD-ZIP transcription factor); C
5	155439	EB142447			5	homeodomain leucine zipper protein; Homeobox protein PpHB1; n=1; Physcomitrella patens|Rep:
5	253958	CN912737	yes		3	homeodomain leucine zipper protein; Homeobox protein PpHB5; n=1; Physcomitrella patens|Rep:
5	57430	EB114906			6	hydrolase, alpha/beta fold family protein; Alpha/beta hydrolase fold; n=1; Medicago truncat
5	250532	CN911182			6	Hydroxyproline rich glycoprotein family protein; n=1; Oryza sativa (japo
5	159364	CN940866			6	hydroxyproline rich glycoprotein family protein; Os03g0270700 protein; n
5	165966	CN945337			6	hydroxyproline rich glycoprotein family protein; proline rich protein; vegetative cell wall protein
5	182020	EB143575			5	hypersensitive induced response protein; band 7 family protein; hypersensitive ind
5	Contig_3713	gi|22483449|gb|BU043372.1|BU043372			3	Hypothetical 8.7 kDa protein.[Cicer arietinum]
5	Contig_3434	gi|22485451|gb|BU045374.1|BU045374			3	Hypothetical protein (At4g31130).[Arabidopsis thaliana]
5	Contig_3145	gi|22478111|gb|BU039359.1|BU039359			3	hypothetical protein [Arabidopsis thaliana
5	268181	CN918507	yes		5	Hypothetical protein At2g14530; n=1; Arabidopsis thaliana|Rep: Hypotheti
5	188264	EE663680			5	Hypothetical protein At2g43060; n=1; Arabidopsis thaliana|Rep: Hypotheti
5	Contig_5465	gi|22485020|gb|BU044943.1|BU044943			1	hypothetical protein At2g45740 [imported] - Arabidopsis thaliana
5	67804	CN850690			5	Hypothetical protein At3g56930; n=2; Arabidopsis thaliana|Rep: Hypothetical protein At3g569
5	185049	EB148269	yes		5	Hypothetical protein At3g58790; n=3; Arabidopsis thaliana|Rep: Hypothetical protein At3g587
5	147907	CN895933			6	Hypothetical protein At4g19670; n=2; Arabidopsis thaliana|Rep: Hypothetical protein At4g196
5	20143	CN926508			5	Hypothetical protein At4g35760; n=2; Arabidopsis thaliana|Rep: Hypotheti
5	214246	CN907526			5	Hypothetical protein At5g21920; n=2; Arabidopsis thaliana|Rep: Hypothetical protein At5g219
5	185891	EB149102			6	Hypothetical protein B11H24.060; n=1; Neurospora crassa|Rep: Hypothetical protein B11H24.06
5	245464	CN902873			3	Hypothetical protein F11C1_210; n=2; Arabidopsis thaliana|Rep: Hypotheti
5	154715	CN900819			6	Hypothetical protein F17C15_90; n=1; Arabidopsis thaliana|Rep: Hypotheti
5	68550	CN864897			6	Hypothetical protein F4F15.210; n=3; Arabidopsis thaliana|Rep: Hypotheti
5	163819	CN943853	yes		6	Hypothetical protein GmTDF-5; n=1; Glycine max|Rep: Hypothetical protein GmTDF-5 -Glycine m
5	72621	EB115791			6	hypothetical protein Npun02000433; n=1; Nostoc punctiforme PCC 73102|Rep
5	107929	CN871452			6	Hypothetical protein OJ1003_A09.13; n=1; Oryza sativa (japonica cultivar-group)|Rep: Hypoth
5	159877	CN941218			6	Hypothetical protein OJ1124_G07.18; n=1; Oryza sativa (japonica cultivar-group)|Rep: Hypoth
5	255561	CN913398	yes		6	Hypothetical protein OJ1174_H11.8; n=2; Oryza sativa (japonica cultivar-
5	171287	CN882900			6	Hypothetical protein OJ1288_C01.11; n=1; Oryza sativa (japonica cultivar
5	161125	CN942070			5	Hypothetical protein OSJNBa0035J16.9; n=1; Oryza sativa (japonica cultivar-group)|Rep: Hypo
5	227142	CN877923			2	Hypothetical protein OSJNBa0049O12.9; n=2; Oryza sativa|Rep: Hypothetical protein OSJNBa004
5	213920	CN907295			6	Hypothetical protein OSJNBb0047B19.16; n=2; Oryza sativa|Rep: Hypothetic
5	15905	CN932634			5	Hypothetical protein P0003H08.16; n=1; Oryza sativa (japonica cultivar-g
5	161197	CN942113			6	Hypothetical protein P0510F03.20; n=1; Oryza sativa (japonica cultivar-group)|Rep: Hypothet
5	22462	CN932842			5	Hypothetical protein P0524F03.11; n=1; Oryza sativa (japonica cultivar-g
5	88573	CN870741			6	Hypothetical protein P0551A11.11; n=1; Oryza sativa (japonica cultivar-group)|Rep: Hypothet
5	163184	CN943424			5	Hypothetical protein precursor; n=1; Anabaena variabilis ATCC 29413|Rep: Hypothetical prote
5	182530	CN905827			6	Hypothetical protein Sb07; n=3; Picea mariana|Rep: Hypothetical protein
5	Contig_4044	gi|22482664|gb|BU042587.1|BU042587			5	hypothetical protein T1N6.22 - Arabidopsis thaliana
5	77860	CN868540			5	Hypothetical protein T22P11_30; n=1; Arabidopsis thaliana|Rep: Hypotheti
5	151604	EB139763			5	Hypothetical protein T5L19.20; n=1; Arabidopsis thaliana|Rep: Hypothetical protein T5L19.20
5	72504	CN861978			5	Hypothetical protein T6G15.80; n=1; Arabidopsis thaliana|Rep: Hypothetic
5	Contig_3555	gi|22480738|gb|BU040661.1|BU040661			3	Hypothetical protein.[Arabidopsis thaliana]
5	266364	CN917848			5	hypothetical protein; F14N23.3; n=2; Arabidopsis thaliana|Rep: F14N23.3
5	154903	CN900941			6	hypothetical protein; F8L10.3 protein; n=2; Arabidopsis thaliana|Rep: F8
5	165004	EB130194			5	hypothetical protein; Gb|AAB82637.1; n=3; Arabidopsis thaliana|Rep: Gb|A
5	171570	CN883090			5	hypothetical protein; Hypothetical protein OSJNBa0040M10.19; n=1; Oryza
5	267332	CN918049			6	hypothetical protein; Hypothetical protein P0702G08.8; n=1; Oryza sativa
5	266388	CN917866			2	hypothetical protein; Hypothetical protein; n=1; Oryza sativa (japonica
5	280813	EB153316	yes		6	Hypothetical protein; n=1; Aspergillus terreus NIH2624|Rep: Hypothetical protein -Aspergill
5	213131	EE663767	yes		3	Hypothetical protein; n=1; Aspergillus terreus NIH2624|Rep: Hypothetical protein -Aspergill
5	226648	EB123434	yes		5	Hypothetical protein; n=1; Aspergillus terreus NIH2624|Rep: Hypothetical protein -Aspergill
5	222027	CN876073	yes		6	Hypothetical protein; n=1; Chaetomium globosum CBS 148.51|Rep: Hypothetical protein -Chaeto
5	160268	CN941480			5	Hypothetical protein; n=1; Cleome spinosa|Rep: Hypothetical protein -Cle
5	229791	EB123934	yes		6	Hypothetical protein; n=1; Emericella nidulans|Rep: Hypothetical protein -Emericella nidula
5	92616	CN874250	yes		6	Hypothetical protein; n=1; Filobasidiella neoformans|Rep: Hypothetical protein -Cryptococcu
5	254440	CN907788	yes		6	Hypothetical protein; n=1; Medicago truncatula|Rep: Hypothetical protein
5	67642	CN864599	yes		6	Hypothetical protein; n=1; Medicago truncatula|Rep: Hypothetical protein
5	159340	EB128378	yes		5	Hypothetical protein; n=1; Medicago truncatula|Rep: Hypothetical protein
5	257322	CN908178			5	Hypothetical protein; n=1; Medicago truncatula|Rep: Hypothetical protein
5	191806	EB150679			2	Hypothetical protein; n=1; Medicago truncatula|Rep: Hypothetical protein
5	184395	EB147628			5	Hypothetical protein; n=1; Medicago truncatula|Rep: Hypothetical protein
5	98471	CN875520			6	Hypothetical protein; n=1; Medicago truncatula|Rep: Hypothetical protein
5	33724	CN929082			5	Hypothetical protein; n=1; Medicago truncatula|Rep: Hypothetical protein
5	181301	EB143307			5	Hypothetical protein; n=1; Medicago truncatula|Rep: Hypothetical protein
5	186188	EB149396			5	Hypothetical protein; n=1; Medicago truncatula|Rep: Hypothetical protein
5	165528	CN945028			5	Hypothetical protein; n=1; Medicago truncatula|Rep: Hypothetical protein
5	165997	CN945361			5	Hypothetical protein; n=1; Medicago truncatula|Rep: Hypothetical protein
5	84878	CN868888			6	Hypothetical protein; n=1; Oryza sativa (japonica cultivar-group)|Rep: Hypothetical protein
5	179888	EB146896			5	Hypothetical protein; n=1; Phaeosphaeria nodorum SN15|Rep: Hypothetical protein -Phaeosphae
5	154343	CN899719			5	Hypothetical protein; n=1; Trifolium pratense|Rep: Hypothetical protein
5	219436	CN948461			6	Hypothetical protein; n=2; Arabidopsis thaliana|Rep: Hypothetical protei
5	218105	CN948106			5	Hypothetical protein; n=2; Arabidopsis thaliana|Rep: Hypothetical protei
5	219369	CN948421			6	Hypothetical protein; n=2; Synechococcus elongatus|Rep: Hypothetical pro
5	183971	CN906676	yes		6	Hypothetical protein; n=3; Arabidopsis thaliana|Rep: Hypothetical protein -Arabidopsis thal
5	143722	CN890233			6	Imidazoleglycerol-phosphate dehydratase (IGPD); imidazoleglycerol-phosphate dehydratase 1 (IGPD1); i
5	99033	CN875880			5	IMP dehydrogenase/GMP reductase; n=3; Medicago truncatula|Rep: IMP dehyd
5	65757	CN863463			6	Importin beta-1 subunit (Karyopherin beta-1 subunit) (Importin 95); Probable KAP95 protein;
5	165960	EB130465			7	In2-1 protein; glutathione S transferase; IN2-1 protein, expressed; n=2; Oryza sativa (japo
5	183963	CN906672			5	Inorganic pyrophosphatase (Pyrophosphate phospho-hydrolase) (PPase); inorganic pyrophosphatase [solu
5	12465	EB109274			5	Inorganic pyrophosphatase (Pyrophosphate phospho-hydrolase) (PPase); inorganic pyrophosphatase; Clus
5	117258	CN878828			5	Inositol-3-phosphate synthase (Myo-inositol-1-phosphate synthase) (MI-1-P synthase) (IPS); inositol-
5	263143	CN909349			6	Integral membrane family protein; n=1; Bradyrhizobium sp. BTAi1|Rep: Integral membrane fami
5	244069	EB145274			5	integral membrane transporter family protein; Transporter, folate-biopterin transporter (FB
5	36037	EB112010			5	invertase/pectin methylesterase inhibitor family protein; F23N19.12; n=1; Arabidopsis thali
5	165281	CN944855			6	invertase/pectin methylesterase inhibitor family protein; Seed specific protein Bn15D12A; n
5	256436	CN916735	yes		5	IQ domain-containing protein (BAG domain-containing protein); protein binding; n=1; Arabido
5	268232	CN918533			5	iron-deficiency-responsive protein; ARD/ARD family protein 1; n=1; Brassica juncea|Rep: ARD
5	263152	CN909355	yes		5	Isoleucyl-tRNA synthetase (Isoleucine--tRNA ligase) (IleRS); tRNA synthetase class I (I, L, M and V)
5	188666	EE663731			6	Isopentenyl-diphosphate delta-isomerase 1 (IPP isomerase 1) (Isopentenyl pyrophosphate isomerase 1)
5	85585	CN869341			3	KEAP1; n=2; Oryza sativa (japonica cultivar-group)|Rep: KEAP1 -Oryza sat
5	262140	CN908654			6	kelch repeat-containing F-box family protein; Kelch repeat-containing F-box protein; n=1; O
5	171281	CN882895			5	Kelch repeat-containing F-box protein; n=1; Oryza sativa (japonica cultivar-group)|Rep: Kel
5	154260	CN899664			6	KH domain-containing protein; high molecular weight glutenin subunit x protein; Far upstream element
5	12981	CN930715			5	KH domain-containing protein; KH domain-containing RNA binding protein (HEN4); HEN4; n=6; A
5	243840	CN902214			6	KH domain-containing protein; KH domain-containing RNA binding protein (HEN4); Poly(rC) binding prot
5	12558	CN930435			6	KIAA0872 protein; n=4; Catarrhini|Rep: KIAA0872 protein -Homo sapiens (Human); ENS
5	111388	CN879802			6	KIF4; kinesin protein (FRA1); Kinesin protein; n=1; Arabidopsis thaliana|Rep: Kinesin prote
5	99014	CN875862			6	Kin17 DNA binding protein; PREDICTED: similar to Antigenic determinant of rec-A protein; n=
5	117615	CN881236			2	kinesin motor protein; Kinesin protein KIF3A (Microtubule plus end-directed kinesin motor 3A); Kines
5	5670	CN936838			5	kinesin motor protein; kinesin protein; Kinesin protein KIFC3; Kinesin-1 (Kinesin protein A); Cluste
5	162347	CN942868			5	lactoylglutathione lyase (glyoxalase I); OSJNBa0056O06.9-2 gene product; glyoxalase; F1N21.
5	268256	EB152562			6	Lanosterol synthase (Oxidosqualene--lanosterol cyclase) (2,3-epoxysqualene--lanosterol cyclase) (OSC
5	148560	EB138768			6	Lanosterol synthase (Oxidosqualene--lanosterol cyclase) (2,3-epoxysqualene--lanosterol cyclase) (OSC
5	17632	EB110484			5	Lanosterol synthase (Oxidosqualene--lanosterol cyclase) (2,3-epoxysqualene--lanosterol cyclase) (OSC
5	98748	EB122382			5	Lanosterol synthase (Oxidosqualene--lanosterol cyclase) (2,3-epoxysqualene--lanosterol cyclase) (OSC
5	32665	#N/A			6	Lanosterol synthase (Oxidosqualene--lanosterol cyclase) (2,3-epoxysqualene--lanosterol cyclase) (OSC
5	153983	CN900572			6	lanthionine synthetase C family protein; LanC protein 1 (40 kDa erythrocyte membrane protein) (p40);
5	166358	CN945616			5	lanthionine synthetase C family protein; LanC protein 1 (40 kDa erythrocyte membrane protein) (p40);
5	163168	CN943416			6	L-asparaginase (L-asparagine amidohydrolase); L-asparaginase precursor (L-asparagine amidohydrolase)
5	1248	EB106199			5	L-asparaginase (L-asparagine amidohydrolase); Threonine aspartase 1 (Taspase-1) [Contains: Threonine
5	148573	EB138773			6	late embryogenesis abundant family protein (LEA family protein); Salt tolerance protein; n=
5	251740	CN916444			6	late embryogenesis abundant protein (LEA protein); root cap protein; Os05g0552600 protein;
5	119360	CN887151			5	Leaf senescence protein; n=1; Oryza sativa (japonica cultivar-group)|Rep
5	217595	EB131802			6	lecithin:cholesterol acyltransferase family protein (LACT family protein); phospha
5	224104	CN876958			5	lecithin:cholesterol acyltransferase family protein (LACT family protein); Similarity to un
5	271865	CN919347			5	lectin protein kinase family protein; F23M19.5 protein; n=1; Arabidopsis thaliana|Rep: F23M
5	290260	CN884683	yes		6	lectin protein kinase family protein; lectin protein kinase; legume lectin family protein; receptor
5	85462	CN869256			5	lectin protein kinase; lectin protein kinase family protein; receptor like protein kinase LRK1; Clus
5	166844	EG631353	yes		5	leucine rich repeat family protein (protein kinase family protein); Leucine rich repeat, pl
5	146240	CN894937			6	leucine rich repeat family protein (protein kinase family protein); Leucine rich repeat, pl
5	180349	EB147356			6	leucine rich repeat family protein (protein kinase family protein); Nodulation receptor kinase precu
5	255338	CN914421			6	leucine rich repeat family protein (protein kinase family protein); OSJNBa0008M17.16; ATP b
5	126819	EB138454			6	leucine rich repeat transmembrane protein kinase; receptor kinase; n=1; Malus x do
5	149877	CN897685			6	leucine rich repeat transmembrane protein kinase; ATP binding (protein kinase/ protein seri
5	103418	CN880954			5	leucine rich repeat transmembrane protein kinase; CLAVATA1 receptor kinase (CLV1); F22O13.7
5	215220	CN946345			6	leucine rich repeat transmembrane protein kinase; Polygalacturonase inhibitor 2 precursor (Polygalac
5	94796	EB121998			6	leucine rich repeat transmembrane protein kinase; Serine/threonine protein kinase BRI1 2 precursor (
5	5916	CN937001			5	leucine rich repeat transmembrane protein kinase; unknown protein; Hypothetical protein At3
5	185121	EB148340			2	Light-regulated protein precursor; Light regulated protein Lir1; n=1; Picea abies|Rep: Ligh
5	1122	CN934434			5	lipase family protein; Lysosomal acid lipase/cholesteryl ester hydrolase precursor (LAL) (Acid chole
5	172808	CN883917			5	LMBR1 integral membrane family protein; not determined by homology or experimentation ; hypothetical
5	13730	CN931223			6	LOB domain protein 17; LOB domain protein; n=1; Oryza sativa (japonica cultivar-group)|Rep:
5	143219	CN890031			5	LOB domain protein 38; LOB domain-containing protein 38; n=1; Arabidopsis thaliana|Rep: LOB
5	38485	CN925901			5	loricrin; OSJNBa0036B21.17; loricrin protein; Loricrin protein; n=1; Oryza sativa (japonica
5	Contig_4124	gi|22482920|gb|BU042843.1|BU042843			3	low molecular weight heat-shock protein [Corylus avellana]
5	31288	CN928026			6	LrgB family protein, expressed; n=5; Oryza sativa|Rep: LrgB family protein, expressed -Oryz
5	155100	EB140370			6	MADS-box protein (AGL9); Agamous MADS-box protein AGL31 (Protein MADS AFFECTING FLOWERING 2); Develo
5	215021	CN946222			5	magnesium transporter CorA family protein (MRS2-2); magnesium transporter CorA family protein (MRS2-
5	165931	CN945313			6	Malate dehydrogenase, mitochondrial precursor; malate dehydrogenase; malate dehydrogenase, glyoxysom
5	187709	EG631364			6	mannose-1-phosphate guanyltransferase (GTP-mannose-1-phosphate guanylyltransferase) (GDP-mannose pyr
5	188520	EG631203			5	mannose-1-phosphate guanyltransferase (GTP-mannose-1-phosphate guanylyltransferase) (GDP-mannose pyr
5	255356	EB155230			5	MAP kinase phosphatase; n=3; Arabidopsis thaliana|Rep: MAP kinase phosphatase -Arabidopsis
5	15869	CN932606			5	MAP3K protein kinase protein; n=1; Oryza sativa (japonica cultivar-group
5	108127	CN871301			5	MATE efflux family protein; ripening regulated protein DDTFR18; ripening-responsive protein; Cluster
5	147912	CN895937			6	MD-2 lipid recognition domain-containing protein (ML domain-containing protein); unknown protein; Cl
5	15241	CN932212			6	membrane related protein CP5; membrane related protein; n=1; Or
5	170468	CN882337	yes		6	meprin and TRAF homology domain-containing protein (MATH domain-containing protein); P0490D09.24; Cl
5	188443	EE663700	yes		2	Metallothionein protein type 3 (MT-3); metallothionein protein; n=1; Vitis vinifer
5	145286	CN894348			6	methionine adenosyltransferase regulatory beta subunit; Protein At4g00560; n=2; Arabidopsis
5	140163	EB126815			5	methionine sulfoxide reductase domain-containing protein (SeIR domain-containing protein); Peptide m
5	Contig_2666	gi|22484910|gb|BU044833.1|BU044833			3	methionine/cystathionine gamma lyase -related [Arabidopsis
5	143173	CN890002			6	methyladenine glycosylase family protein; Methyladenine glycosylase family protein, express
5	228945	CN878170			5	microtubule associated protein (MAP65/ASE1) family protein; microtubule associated protein MAP65-1a;
5	183800	CN906573			5	Mitochondrial import inner membrane translocase subunit Tim17-A (Inner membrane preprotein transloca
5	145748	CN894651			6	Mitochondrial Rho GTPase 2 (MIRO-2) (Ras homolog gene family member T2); GTP binding protein; Mitoch
5	78004	CN868636	yes		6	mitochondrial substrate carrier family protein; 2-oxoglutarate carrier protein; Mitochondri
5	146436	CN895046			6	mitochondrial substrate carrier family protein; Mitoferrin; mitochondrial carrier protein; not deter
5	179636	EB146648			3	mitogen-activated protein kinase; mitogen-activated protein kinase (MAPK (MPK8)); Mitogen-activated
5	188070	EE663668			6	Mlo protein; n=1; Medicago truncatula|Rep: Mlo protein -Medicago truncatula (Barrel medic);
5	143104	EB134336			5	monodehydroascorbate reductase; cytosolic monodehydroascorbate reductase; Monodehydroascorb
5	166095	EB130499			6	monodehydroascorbate reductase; Monodehydroascorbate reductase (MDAR) (Ascorbate free radical reduct
5	252711	EB153977			2	monodehydroascorbate reductase; Monodehydroascorbate reductase (MDAR) (Ascorbate free radical reduct
5	165581	EB130363			2	monodehydroascorbate reductase; Monodehydroascorbate reductase (MDAR) (Ascorbate free radical reduct
5	213792	EB157408	yes		5	mRNA binding protein precursor; RNA binding protein, expressed; n=1; Ory
5	264657	CN910349			6	mRNA turnover protein 4; not determined by homology or experimentation ; hypothetical or unknown pro
5	111193	CN879926			5	multi-copper oxidase type I family protein; BNH protein; pectinesterase protein; pollen sec
5	255449	EB151481	yes		6	Myb DNA binding protein; myb protein; Myb protein P; Myb DNA binding protein; n=1;
5	70866	CN866139	yes		5	myb family transcription factor; Hypothetical protein; n=1; Medicago tru
5	72658	EB115800	yes		2	myb family transcription factor; Myb family transcription factor; n=1; Oryza sativa (japoni
5	138319	EB136430	yes		5	myb family transcription factor; Myb family transcription factor; n=1; Oryza sativa (japoni
5	256527	EB151616			6	myb family transcription factor; MYB transcription factor MYB75; n=2; Glycine max|Rep: MYB
5	87063	EB120005			5	Myb protein B (B-Myb); myb family transcription factor; Myb protein; Myb proto-oncogene protein (C-m
5	319197	EE663912	yes		6	MYB23; n=1; Malus x domestica|Rep: MYB23 -Malus domestica (Apple) (Malus sylvestris); Myb p
5	129017	CN891420			5	Myosin heavy chain protein; n=2; Arabidopsis thaliana|Rep: Myosin heavy chain protein -Arab
5	148951	CN897073			6	myosin heavy chain; myosin; Unconventional myosin heavy chain, expressed; n=1; Oryza sativa
5	279294	CN910695			6	Myosin protein; n=1; Oryza sativa (japonica cultivar-group)|Rep: Myosin
5	69862	CN865096			7	myosin; myosin heavy chain; Unconventional myosin heavy chain; n=1; Zea mays|Rep: Unconvent
5	12559	CN930436			6	MZB10.12 protein; n=5; Arabidopsis thaliana|Rep: MZB10.12 protein -Arabidopsis thaliana (Mo
5	108946	CN868073			6	n=1; Oryza sativa (japonica cultivar-group)|Rep: Expr
5	265713	CN910601			6	n=1; Roseiflexus sp RS-1|Rep: Expressed protein -Rose
5	170870	CN882614			6	n=1; Roseiflexus sp RS-1|Rep: Expressed protein -Rose
5	219234	CN872473	yes		5	n=2; Arabidopsis thaliana|Rep: Expressed protein -Arabidopsis thaliana (
5	108822	CN868148			6	n=2; Oryza sativa (japonica cultivar-group)|Rep: Expr
5	154778	CN900862			6	N-6 Adenine specific DNA methylase; n=1; Medicago truncatula|Rep: N-6 Ad
5	20452	CN926723	yes		5	NAD-dependent epimerase/dehydratase family protein; Rhamnose biosyntheti
5	260417	CN914973			6	NADH dehydrogenase; pyridine nucleotide-disulphide oxidoreductase family protein; Coenzyme A disulfi
5	141737	CN939108			5	NADH pyrophosphatase; Nucleoside diphosphate linked moiety X motif 13 (Nudix motif 13); Mut
5	245549	CN902924			5	NADH-quinone oxidoreductase chain G (NADH dehydrogenase I, chain G) (NDH-1, chain G); NADH-ubiquinon
5	214262	EB157543			5	NADP-dependent oxidoreductase; NADP-dependent leukotriene B4 12-hydroxydehydrogenase (15-oxoprostagl
5	151693	EB127956			5	NADPH reductase TAH18; NADPH-cytochrome p450 reductase (NADPH-ferrihemoprotein reductase); Cluster:
5	163067	EB129577			6	NADPH--cytochrome P450 reductase (CPR) (P450R); NADPH-cytochrome p450 reductase (NADPH-ferrihemoprot
5	15923	EB110393			5	NBS-LRR resistance protein; NBS-LRR type disease resistance protein; n=1; Populus trichocar
5	229443	EB123791			5	N-glycosyl transferase; n=2; Trichocomaceae|Rep: N-glycosyl transferase -Aspergillus fumiga
5	256571	CN916821	yes		5	nicotinate phosphoribosyltransferase family protein (NAPRTase family protein); PREDICTED: s
5	148547	CN896811	yes		5	Nitrilase homolog 1; carbon-nitrogen hydrolase family protein; Nit protein 2 (Nitrilase fam
5	154289	EB140238			6	no apical meristem (NAM) family protein; CDS; n=3; Arabidopsis thaliana|Rep: CDS -Arabidops
5	127926	EB133165			6	no apical meristem (NAM) family protein; NAM (No apical meristem)protein; n=1; Arabidopsis
5	Contig_4644	gi|39696825|gb|AJ534174.1|AJ534174			2	no hits found
5	Contig_3299	gi|22485036|gb|BU044959.1|BU044959			3	No hits found
5	Contig_4461	gi|39696782|gb|AJ534131.1|AJ534131			3	No hits found
5	167168	EG631356			6	nodulin family protein; nodulin protein; nodule specific protein; Nodulin protein; n=1; Ara
5	135538	CN889268	yes		6	nodulin MtN21 family protein; Hypothetical protein; n=1; Medicago truncatula|Rep: Hypotheti
5	90381	CN870843	yes		6	nodulin MtN21 family protein; MtN21 nodulin protein; n=2; Arabidopsis thaliana|Rep: MtN21 n
5	250323	CN911042			5	nodulin MtN21 family protein; Nodulin protein; n=1; Arabidopsis thaliana|Rep: Nodulin prote
5	Contig_69	gi|22478116|gb|BU039362.1|BU039362			2	Non-photosynthetic ferredoxin precursor.[Citrus sinensis]
5	68610	CN864929			5	Non-S-locus F-box protein 23; n=1; Petunia inflata|Rep: Non-S-locus F-box protein 23 -Petun
5	89275	CN873448	yes		5	not determined by homology
5	152294	CN898823	yes		6	not determined by homology
5	109180	CN880560	yes		6	not determined by homology
5	9765	CN923962	yes		6	not determined by homology
5	151538	EB139737	yes		6	not determined by homology
5	265107	CN917136	yes		5	not determined by homology
5	11721	CN929882	yes		6	not determined by homology
5	5591	CN936780	yes		5	not determined by homology
5	267904	CN918338	yes		6	not determined by homology
5	9799	CN923988	yes		6	not determined by homology
5	268562	CN918741	yes		6	not determined by homology
5	154039	EB140560	yes		5	not determined by homology
5	164014	CN943992	yes		6	not determined by homology
5	138070	CN896402	yes		3	not determined by homology
5	197377	EE663755	yes		6	not determined by homology
5	255538	CN916600	yes		5	not determined by homology
5	186007	EB149216	yes		2	not determined by homology
5	68472	CN864858	yes		3	not determined by homology
5	88513	EB120343	yes		5	not determined by homology
5	34146	CN855075	yes		2	not determined by homology
5	162690	CN943089	yes		5	not determined by homology
5	80346	CN867618	yes		5	not determined by homology
5	267949	CN918367	yes		5	not determined by homology
5	149160	CN897201	yes		6	not determined by homology
5	24777	CN925187	yes		6	not determined by homology
5	55492	CN859917	yes		6	not determined by homology
5	80394	CN867651	yes		6	not determined by homology
5	95239	EB122146	yes		6	not determined by homology
5	142880	CN939825	yes		6	not determined by homology
5	87830	CN870499	yes		3	not determined by homology
5	65862	CN863524	yes		5	not determined by homology
5	42356	EB113401			6	not determined by homology
5	139726	CN937957			6	not determined by homology
5	65956	CN863583			6	not determined by homology
5	155617	CN900206			6	not determined by homology
5	11595	CN929803			5	not determined by homology
5	87694	CN870415			6	not determined by homology
5	262350	CN908803			6	not determined by homology
5	246189	CN903130			5	not determined by homology
5	60562	CN860746			6	not determined by homology
5	12769	CN930568			6	not determined by homology
5	139277	CN889784			5	not determined by homology
5	121233	CN891021			6	not determined by homology
5	77948	CN868598			6	not determined by homology
5	251045	CN911527			5	not determined by homology
5	166379	CN945628			5	not determined by homology
5	142178	CN939372			5	not determined by homology
5	31047	CN927856			5	not determined by homology
5	32936	CN928518			2	not determined by homology
5	254742	CN913133			6	not determined by homology
5	54463	CN859421			5	not determined by homology
5	173455	CN884174			3	not determined by homology
5	6731	CN921759			6	not determined by homology
5	8889	CN923316			6	not determined by homology
5	137941	CN896329			6	not determined by homology
5	42986	CN855751			5	not determined by homology
5	137660	CN889608			5	not determined by homology
5	135688	EB133986			6	not determined by homology
5	98998	CN875852			5	not determined by homology
5	187469	EB150517			5	not determined by homology
5	139787	EB126715			3	not determined by homology
5	58794	EB175507			5	not determined by homology
5	95549	EB120740			6	not determined by homology
5	146819	CN895276			6	not determined by homology
5	214416	CN945837			6	not determined by homology
5	132377	CN888401			6	not determined by homology
5	3286	EB106482			7	not determined by homology
5	3315	CN935250			6	not determined by homology
5	59698	CN860556			5	not determined by homology
5	183499	CN906389			5	not determined by homology
5	280861	EB153364			6	not determined by homology
5	224741	CN877175			5	not determined by homology
5	151165	EB139609			6	not determined by homology
5	260483	CN919210			6	not determined by homology
5	245876	CN902954			6	not determined by homology
5	289362	CN893349			5	not determined by homology
5	218358	CN948275			6	not determined by homology
5	7649	CN922429			5	not determined by homology
5	54799	CN859694			6	not determined by homology
5	183098	CN906153			6	not determined by homology
5	280816	EB153319			6	not determined by homology
5	111280	CN879873			5	not determined by homology
5	269086	CN918973			6	not determined by homology
5	15766	EB110346			5	not determined by homology
5	162143	CN942742			6	not determined by homology
5	88712	CN870833			6	not determined by homology
5	4124	EB106741			3	not determined by homology
5	180575	CN904697			5	not determined by homology
5	172935	CN883994			5	not determined by homology
5	252748	CN911937			6	not determined by homology
5	253187	EB154135			5	not determined by homology
5	559	CN934054			5	not determined by homology
5	134487	CN888610			5	not determined by homology
5	315797	CN915758			5	not determined by homology or experimentation ; hypothetical or unknown protein; Aldehyde d
5	69794	CN865058			2	not determined by homology or experimentation ; hypothetical or unknown protein; Tbl2 prote
5	145004	CN894176			5	Notchless homolog 1; Sec13p; Vegetatible incompatibility protein HET-E-1; coat protein complex II (C
5	155253	CN900960			5	Nuclear protein; n=4; Magnoliophyta|Rep: Nuclear protein -Arabidopsis thaliana (Mouse-ear c
5	290332	CN884736			5	Nucleolar GTP binding protein 2; GTP binding family protein; PREDICTED: similar to nucleola
5	192254	EB151123	yes		6	nucleoporin family protein; F14N23.29; n=1; Arabidopsis thaliana|Rep: F14N23.29 -Arabidopsi
5	107233	CN885465			5	nucleoside phosphatase family protein (GDA1/CD39 family protein); Ectonucleoside triphosphate diphos
5	140937	CN938667			6	nucleotide-sugar transporter family protein; PREDICTED: similar to solute carrier family 35
5	59258	CN862301			5	nucleotidyltransferase family protein; Poly(A) polymerase beta (PAP beta) (Polynucleotide adenylyltr
5	280864	EB153367	yes		5	OJ1626_B09.4 gene product; Proteasome alpha subunit (Multicatalytic endopeptidase complex alpha subu
5	155595	EB142500			6	OJ1699_E05.18 gene product; ZmEBE-1 protein; n=1; Oryza sativa
5	149820	CN897645			6	Oligopeptidase A; Neurolysin, mitochondrial precursor (Neurotensin endopeptidase) (Mitochondrial oli
5	164763	EB130118			6	oligopeptide transporter OPT family protein; iron-phytosiderophore transporter protein yellow stripe
5	135280	CN889100	yes		5	Os02g0470400 protein; n=1; Oryza sativa (japonica cultivar-group)|Rep: Os02g0470400 protein
5	135129	CN889005			5	Os02g0741700 protein; n=1; Oryza sativa (japonica cultivar-group)|Rep: O
5	177133	CN904455	yes		5	Os03g0729100 protein; n=1; Oryza sativa (japonica cultivar-group)|Rep: O
5	184855	EB148078	yes		5	Os05g0121600 protein; n=1; Oryza sativa (japonica cultivar-group)|Rep: Os05g0121600 protein
5	151330	CN898605	yes		5	Os05g0172300 protein; n=2; Oryza sativa (japonica cultivar-group)|Rep: Os05g0172300 protein
5	30005	CN927687			6	Os07g0520800 protein; n=2; Oryza sativa (japonica cultivar-group)|Rep: Os07g0520800 protein
5	170430	CN882308			5	Os08g0567000 protein; n=2; Oryza sativa (japonica cultivar-group)|Rep: O
5	146668	EB137812			6	Os09g0507400 protein; n=1; Oryza sativa (japonica cultivar-group)|Rep: Os09g0507400 protein
5	150678	CN898212			6	Os12g0514600 protein; n=1; Oryza sativa (japonica cultivar-group)|Rep: O
5	149428	CN897376			5	OSIGBa0106G07.12 protein; n=3; Oryza sativa|Rep: OSIGBa0106G07.12 protein -Oryza sativa (Ri
5	155382	CN901049			6	OSIGBa0157A06.3 protein; n=3; Oryza sativa|Rep: OSIGBa0157A06.3 protein -Oryza sativa (Rice
5	132002	CN888162			5	OSJNBa0008M17.5 protein; n=2; Oryza sativa (japonica cultivar-group)|Rep: OSJNBa0008M17.5 p
5	144950	CN894145			3	OSJNBa0024J22.22
5	54617	CN859552	yes		5	OSJNBa0028I23.14; S locus receptor kinase; n=3; Brassica|Rep: S locus receptor kinase -Bras
5	172072	EE663968			6	OSJNBa0033G05.7; cyclic nucleotide-regulated ion channel (cyclic nucleotide-gated channel (CNGC3));
5	182741	CN905948			6	OSJNBa0081L15.17; H0805A05.15 protein; n=3; Oryza sativa|Rep: H0805A05.1
5	182275	CN905693			5	oxidoreductase, zinc binding dehydrogenase family protein; Quinone oxidoreductase (NADPH:quinone red
5	118201	CN881583			6	oxysterol binding family protein; Oxysterol binding protein protein 2 (OSBP protein 2) (ORP-2); oxys
5	87404	CN870227			5	P0692C11.15; Os01g0706400 protein; n=3; Oryza sativa (japonica cultivar-
5	179951	EB146959			6	P0724B10.39 gene product; inorganic pyrophosphatase [soluble] (pyrophosphate phospho-hydrolase) (PPa
5	143450	CN890162			6	P78; n=10; Eutheria|Rep: P78 -Homo sapiens (Human); ARC/mediator transcriptional c
5	54377	CN859351			6	PDR ABC transporter; ABC transporter protein; ABC transporter family protein; pleiotropic drug resis
5	38457	EB112873			5	pectate lyase family protein; pectate lyase 11 precursor; Probable pectate lyase 13 precurs
5	179860	EB146869			6	pectinacetylesterase; Pectin acetylesterase; n=3; Arabidopsis thaliana|Rep: Pectin acetyles
5	144405	CN884908	yes		6	pectinesterase family protein; Pectinesterase precursor (Pectin methylesterase) (PE); Pectinesterase
5	135200	CN889049	yes		5	pectinesterase family protein; Pectinesterase-2 precursor (Pectin methylesterase 2) (PE 2); Pectines
5	45655	#N/A			5	pentacyclic triterpene synthase; lupeol synthase (LUP1) (2,3-oxidosqualene-triterpenoid cyclase); Cl
5	164309	CN944184			6	pentatricopeptide (PPR) repeat-containing protein; pentatricopeptide (PPR) repeat-
5	151296	CN898588			6	pentatricopeptide (PPR) repeat-containing protein; Asp/Glu racemase; Tetratricopeptide heli
5	60214	CN862544			5	pentatricopeptide (PPR) repeat-containing protein; Hypothetical protein; n=5; Arabidopsis t
5	24852	CN925240	yes		5	pentatricopeptide (PPR) repeat-containing protein; Pentatricopeptide repeat; n=2; Medicago
5	140148	CN938181			6	pentatricopeptide (PPR) repeat-containing protein; Tetratricopeptide helical; n=1; Medicago
5	150941	CN898336			6	peptidase M48 family protein; Tll0639 protein; n=1; Synechococcus elongatus|Rep: Tll0639 pr
5	164968	EB130185			5	Peptidyl-prolyl cis-trans isomerase 1 (PPIase) (Rotamase); peptidyl-prolyl cis-trans isomerase (cycl
5	1903	CN934990			5	peroxisomal biogenesis factor 11 family protein (PEX11 family protein); ESTs AU064537(E31904),AU0821
5	290040	CN884534			6	Peroxisomal fatty acyl CoA ABC transporter (P-FAT) family, transmembrane ATP binding protei
5	154596	EB140638			2	Peroxisomal hydratase-dehydrogenase-epimerase (HDE) (Multifunctional beta-oxidation protein) (MFP) [
5	184092	EB144429	yes		6	PHD finger family protein; nucleic acid binding protein; PHD4; n=1; Glycine max|Rep: PHD4 -
5	261519	CN914141			6	PHD finger protein; Zinc finger, PHD-type; Zinc finger, N-recognin; n=1; Medicago truncatul
5	145901	EB137503			5	phosphatidic acid phosphatase (PAP2)
5	46	CN933701	yes		5	phosphatidic acid phosphatase family protein (PAP2 family protein); phosphatidic acid phosphatase be
5	13283	CN930915	yes		5	phosphatidic acid phosphatase family protein (PAP2 family protein); phosphatidic acid phosphatase be
5	15102	CN932123			5	Phosphatidylinositol 3-and 4-kinase family; n=1; Oryza sativa (japonica cultivar-group)|Rep
5	13001	CN930728			5	Phosphatidylinositol 3-and 4-kinase family; n=1; Oryza sativa (japonica cultivar-group)|Rep
5	256006	CN913717			5	Phosphatidylinositol-4,5-bisphosphate 3-kinase catalytic subunit gamma isoform (PI3-kinase p110 subu
5	229922	CN878558			5	phosphatidylinositol-4-phosphate 5-kinase family protein; WD repeat and FYVE domain contain
5	193795	CN860147	yes		5	phosphoenolpyruvate carboxylase; phosphoenolpyruvate carboxylase; n=1; Oryza sativ
5	26216	CN925409	yes		5	phosphoglycerate/bisphosphoglycerate mutase family protein; Fructose-2,6-bisphosphatase; n=
5	261792	CN908411			6	phosphoinositide phosphatase family protein; Inositol 5-phosphatase 3 protein; n=1; Oryza s
5	111410	CN879790			5	phosphoinositide phosphatase family protein; Inositol 5-phosphatase 3 protein; n=1; Oryza s
5	186197	EB149404			5	phosphoinositide phosphatase family protein; SAC domain protein 3; n=1; Arabidopsis thalian
5	145867	CN894721			6	Phosphoserine phosphatase (PSP) (O-phosphoserine phosphohydrolase) (PSPase); 3-phosphoserine phospha
5	214051	CN907389			5	Photosystem I reaction center subunit IV; Photosystem I reaction center subunit IV (PSI-E); Photosys
5	70699	CN861788			5	Photosystem I reaction center subunit V, chloroplast precursor (PSI-G) (Photosystem I 9 kDa protein)
5	181844	CN905438			5	phototropic-responsive NPH3 family protein; Photoreceptor-interacting protein; n=1; Arabido
5	109068	EB125125			5	pH-response regulator protein palA/RIM20; Tyrosine protein phosphatase non-receptor type 23 (His dom
5	89354	CN873506			6	phytochelatin synthetase; COBRA protein 4 precursor; n=1; Arabidopsis thaliana|Rep: COBRA p
5	33566	EB111900			6	phytochelatin synthetase; Hypothetical protein; n=1; Cleome spinosa|Rep: Hypothetical prote
5	166548	CN945734			6	phytochelatin synthetase; Hypothetical protein; n=1; Cleome spinosa|Rep: Hypothetical prote
5	185655	EB148868	yes		5	phytol kinase 2, chloroplast precursor; phosphatidate cytidylyltransferase family protein; phytol ki
5	134436	CN888575			5	pirin; pirin protein At3g59260; Hypothetical protein PA1210; pirin protein; Homolog of Homo
5	175457	CN949678			5	Plant cell wall protein SlTFR88; n=1; Solanum lycopersicum|Rep: Plant ce
5	148390	CN896704	yes		6	Plant protein family; n=1; Medicago truncatula|Rep: Plant protein family
5	296872	CN915033			5	plasma membrane integral protein; Aquaporin PIP1.1 (Plasma membrane intrinsic protein 1a) (PIP1a) (O
5	266748	CN916362	yes		5	plastocyanin domain-containing protein; Early nodulin protein 2 precursor (Phytocyanin protein); Clu
5	170574	EB141004			6	Plastocyanin; Plastocyanin; n=1; Sambucus nigra|Rep: Plastocyanin -Sambucus nigra (European
5	228906	EB123729			5	Polyphenol oxidase; n=2; Ananas comosus|Rep: Polyphenol oxidase -Ananas comosus (Pineapple)
5	166499	CN945706	yes		6	PQ-loop repeat family protein (transmembrane family protein); Hypothetical protein; n=1; As
5	280883	EB153386			5	Predicted protein; n=1; Neurospora crassa|Rep: Predicted protein -Neurospora crassa; Cluste
5	126732	CN893441			5	PREDICTED: similar to CCR4-NOT transcription complex, subunit 1 isoform a; n=1; Tribolium c
5	146016	CN894799			6	PREDICTED: similar to misato; n=1; Canis familiaris|Rep: PREDICTED: similar to misato -Cani
5	244016	CN902320			5	PREDICTED: similar to Ttc15 protein, partial; n=1; Strongylocentrotus pu
5	154507	CN899836			5	PREDICTED: similar to ubiquitin specific peptidase 17 (homolog); n=1; Rattus norvegicus|Rep
5	252244	CN911593			5	pre-mRNA splicing factor SF2 (SF2) (SR1 protein); pre-mRNA splicing factor SF2; pre-mRNA splicing fa
5	142617	CN939647			6	pre-mRNA splicing factor SF2 (SF2) (SR1 protein); Splicing factor, arginine/serine rich 1; pre-mRNA
5	262232	CN908714			6	prephenate dehydratase family protein; Prephenate dehydratase with ACT region; n=1; Medicag
5	Contig_4421	gi|39696779|gb|AJ534128.1|AJ534128			3	proline-rich protein family [Arabidopsis thaliana]
5	135854	CN889461			5	Proteasome subunit beta type 3 (Proteasome theta chain) (Proteasome chain 13) (Proteasome component
5	95784	CN875325			5	Protein At2g36680; n=1; Arabidopsis thaliana|Rep: Protein At2g36680 -Ara
5	161249	CN942151			5	Protein At5g25770; n=2; Arabidopsis thaliana|Rep: Protein At5g25770 -Ara
5	279403	CN910769			5	protein kinase family protein; Mitogen-activated protein kinase kinase kinase 12 (Mixed lineage kina
5	117995	CN881470			5	protein kinase family protein; Nodulation receptor kinase precursor; Hypothetical protein F
5	171176	CN882820			5	protein kinase family protein; not determined by homology or experimentation ; hypothetical or unkno
5	271768	CN919288	yes		6	protein kinase family protein; octicosapeptide/Phox/Bem1p (PB1) domain-containing protein; Cluster:
5	244639	CN902681			5	protein kinase family protein; Protein kinase domain containing protein; n=1; Oryza sativa
5	117493	CN881153			3	protein kinase family protein; protein kinase; receptor protein kinase CRINKLY4 pr
5	119803	CN887437			5	protein kinase family protein; Protein kinase; n=1; Medicago truncatula|Rep: Protein kinase
5	143233	CN890041			5	protein kinase family protein; receptor protein kinase; Protein kinase domain containing pr
5	297263	CN915218			6	protein kinase family protein; Serine/threonine kinase; n=1; Hordeum vulgare subsp. vulgare
5	119095	CN937525	yes		6	protein kinase family protein; SRPK4; SRPK4; n=3; Oryza sativa|Rep: SRPK4 -Oryza sativa (Ri
5	103758	CN880741			5	protein kinase; Mitogen-activated protein kinase kinase kinase 12 (Mixed lineage kinase) (Leucine-zi
5	224064	CN876930			3	Protein kinase; n=1; Medicago truncatula|Rep: Protein kinase -Medicago truncatula (Barrel m
5	14618	CN931809			6	Protein kinase; n=1; Medicago truncatula|Rep: Protein kinase -Medicago truncatula (Barrel m
5	265413	CN917326			5	protein kinase; protein kinase 5; serine/threonine protein kinase KIN82; Hypothetical prote
5	153813	CN900457			6	protein kinase; Serine/threonine protein kinase CBK1; Protein kinase; n=1; Arabidopsis thal
5	155267	CN900967			6	protein kinase; Serine/threonine protein kinase CBK1; Serine/threonine protein kinase, acti
5	111065	CN871037			5	protein kinase; Serine/threonine protein kinase NAK, expressed; n=2; Oryza sativa (japonica
5	222842	CN876278			6	protein phosphatase 2C (PP2C); Protein phosphatase 2C isoform alpha (PP2C-alpha) (IA) (Protein phosp
5	263688	CN909728			5	Protein phosphatase 2C precursor; n=1; Saccharophagus degradans 2-40|Rep
5	250053	CN914203			3	Protein transport protein SEC22; vesicle trafficking protein; Protein transport protein SEC22 (Prote
5	137131	CN893759			5	Protein transport protein Sec24A (SEC24 protein A); Hypothetical protein; n=1; Gallus gallu
5	244336	EB145395			3	proton-dependent oligopeptide transport (POT) family protein; peptide transport protein; nitrate tra
5	14448	CN931704			6	proton-dependent oligopeptide transport (POT) family protein; TGF-beta receptor, type I/II
5	109545	EB124948			5	Pyrophosphate-energized proton pump (Pyrophosphate-energized inorganic pyrophosphatase) (H+-PPase) (
5	175305	EB142575			5	pyruvate decarboxylase; Pyruvate decarboxylase isozyme 2 (PDC); Pyruvate decarboxylase isozyme 3 (PD
5	Contig_3541	gi|22480648|gb|BU040571.1|BU040571			3	quinone oxidoreductase homolog - cowpea
5	268057	CN918429			5	Rab small GTP binding protein; n=2; core eudicotyledons|Rep: Rab small GTP binding protein
5	136923	CN893628	yes		5	Rab3 GTPase-activating protein catalytic subunit (RAB3 GTPase-activating
5	261489	CN914121	yes		5	Rab3-GAP regulatory domain; n=1; Oryza sativa (japonica cultivar-group)|
5	141435	CN938919			5	radical SAM domain-containing protein (TRAM domain-containing protein); not determined by homology o
5	214152	CN907458			6	receptor kinase Lecrk; lectin protein kinase; n=1; Oryza sativa (japonica cultivar
5	192275	EB151144	yes		6	receptor protein kinase; D-mannose binding lectin family protein, expressed; n=2; Oryza sat
5	135263	EB133842			6	Receptor protein kinase; n=2; Arabidopsis thaliana|Rep: Receptor protein kinase -Arabidopsi
5	224632	CN877107			6	receptor protein kinase; protein kinase family protein; DUF26 domain-containing protein 2 precursor;
5	165357	CN944909			6	regulator of chromosome condensation (RCC1) family protein; HECT domain and RCC1 domain-containing p
5	9993	EB108565			3	Regulator of ribonuclease activity A; dimethylmenaquinone methyltransferase family protein; Regulato
5	9617	EB108477			5	response regulator; Two-component response regulator ARR9; n=1; Arabidopsis thaliana|Rep: T
5	247196	EB152933	yes		5	Retinal dehydrogenase 1 (RalDH1) (RALDH 1) (Aldehyde dehydrogenase family 1 member A1) (Aldehyde deh
5	139553	CN893295			6	Rhamnogalacturonate lyase; n=1; Medicago truncatula|Rep: Rhamnogalacturo
5	229605	CN878377			5	rhomboid family protein; Hypothetical conserved protein; n=1; Oceanobacillus iheyensis|Rep:
5	71037	CN866249			5	ribonuclease III, 5'-partial (with alternative splicing); Endoribonuclease dcr-1; ATP-dependent RNA
5	154523	EB140312	yes		5	ribose 5-phosphate isomerase; ribose-5-phosphate isomerase; Ribose-5-phosphate isomerase (Phosphorib
5	Contig_5299	gi|22477563|gb|BU039142.1|BU039142			3	ribosomal protein S27 [Arabidopsis thaliana]
5	246211	CN903146			5	RNA binding protein 45 (RBP45); Nucleolysin TIAR (TIA-1 protein); Protein At1g54080; n=2; A
5	222125	CN876133	yes		5	RNA helicase; ethylene-responsive DEAD box RNA helicase (RH30); ATP-dependent RNA helicase rhlB; Clu
5	14027	CN931429			6	RNA helicase; pre-mRNA-splicing factor ATP-dependent RNA helicase; pre-mRNA splici
5	227171	EB123620	yes		2	RNA polymerase II transcription factor B subunit 2 (RNA polymerase II transcription factor B p52 sub
5	289906	CN884440			6	RNA recognition motif (RRM)-containing protein; SEB4D; n=1; Oryza sativa (japonica
5	252688	CN911889			2	RNA recognition motif (RRM)-containing protein; AT5g16840/F5E19_180; n=3; Arabidopsis thali
5	160264	CN941477			6	RNA recognition motif (RRM)-containing protein; DAZ associated protein 1 (Deleted in azoospermia ass
5	173600	CN884274			5	saccharopine dehydrogenase; not determined by homology or experimentation ; hypot
5	156058	EB142382	yes		6	saposin B domain-containing protein; Os12g0112200 protein; n=2; Oryza sativa (japonica cult
5	229722	EB123906			5	scarecrow transcription factor family protein; phytochrome A signal transduction 1 (PAT1); SCARECROW
5	143135	CN889980			6	SEC14 cytosolic factor family protein (phosphoglyceride transfer family protein); Protein A
5	164795	CN944512			5	sec61beta family protein; P0697C12.13; Os01g0565900 protein; n=1; Oryza sativa (japonica cu
5	170858	CN882605	yes		5	secretory carrier membrane protein; secretory carrier membrane protein; n=1; Oryza
5	254672	CN913085			2	Senescence associated protein; n=1; Oryza sativa (japonica cultivar-group)|Rep: Senescence
5	Contig_1113	gi|22488828|gb|BU048751.1|BU048751			3	serine acetyltransferase 1 [Nicotiana tabacum]
5	228674	CN877992			5	serine carboxypeptidase S10 family protein; OJ1643_A10.33-1 gene product; serine c
5	164708	CN944457			6	Serine/threonine protein kinase NAK, expressed; n=3; Oryza sativa (japonica cultivar-group)
5	226713	CN877647			5	Serine/threonine protein kinase transforming protein mos; not determined by homology or experimentat
5	180451	EB147455			5	Serine/threonine protein phosphatase 2A catalytic subunit beta isoform (PP2A-beta); Serine/threonine
5	265408	CN917321			5	sex determination protein tasselseed 2; alcohol dehydrogenase; n=1; Arabidopsis th
5	13409	CN930996			5	short chain dehydrogenase/reductase (SDR) family protein; Acetoin(diacetyl) reductase (Acetoin dehyd
5	138908	CN896569			5	Signal recognition particle 68 kDa protein (SRP68); Hypothetical protein; n=2; Gallus gallu
5	182976	CN906081			5	signaling molecule; Hypothetical protein; n=1; Medicago truncatula|Rep: Hypothetical protei
5	266213	CN917742			5	Similar to DEHA0D18975g Debaryomyces hansenii; n=1; Yarrowia lipolytica|
5	184340	EB147575			5	Similar to KLLA0C06446g Kluyveromyces lactis; n=1; Yarrowia lipolytica|Rep: Similar to KLLA
5	185764	EB148976	yes		5	Similar to; Vacuolar protein sorting protein 68; Similar to CA2026|IPF9777 Candida
5	256209	CN913844			5	Similarity to unknown protein; n=1; Arabidopsis thaliana|Rep: Similarity
5	185135	EB148354			5	S-locus protein kinase; S-locus lectin protein kinase family protein; Nodulation receptor kinase pre
5	216721	CN947247			2	S-locus protein kinase; S-receptor protein kinase; receptor kinase; S locus receptor kinase
5	166473	CN945695			6	small basic membrane integral protein; Probable aquaporin SIP1.2; n=1; Arabidopsis thaliana
5	176092	CN901737	yes		6	Small nuclear ribonucleoprotein Sm D3 (snRNP core protein D3) (Sm-D3); small nuclear ribonucleoprote
5	265582	CN917434			5	SNAP1; n=2; Oryza sativa (japonica cultivar-group)|Rep: SNAP1 -Oryza sativa (japonica culti
5	32789	CN928414			6	Sodium-dependent phosphate transporter 1 (Solute carrier family 20 member 1) (Phosphate transporter
5	4930	CN936344	yes		5	Solute carrier family 13 member 2 (Renal sodium/dicarboxylate cotransporter) (Na(+)/dicarboxylate co
5	152175	CN940392	yes		6	Sorcin (22 kDa protein) (CP-22) (V19); Sorcin; n=3; Schistosoma japonicum|Rep: Sorcin -Schi
5	161722	CN942459			5	S-receptor kinase; S-receptor kinase; n=1; Oryza sativa (japonica cultivar-group)|
5	161437	CN942277			5	sterile alpha motif (SAM) domain-containing protein; OSIGBa0130P02.4 protein; n=2; Oryza sa
5	108607	CN868280			6	sterile alpha motif (SAM) domain-containing protein; Similarity to unknown protein; n=2; Ar
5	217944	CN948015			6	steroid membrane binding protein; cytochrome b5 domain-containing protein; steroid
5	164742	CN944478			2	steroid membrane binding protein; cytochrome b5 domain-containing protein; steroid
5	164154	EB129920			5	sterol 4-alpha-methyl-oxidase 1 (SMO1); Cholesterol 25-hydroxylase protein; acid phosphatase; sterol
5	273022	CN919662			6	Stress regulated protein isoform 1; n=1; Solanum virginianum|Rep: Stress
5	59412	CN862389			6	stress-responsive protein; stress-responsive protein; n=1; Fragaria x ananassa|Rep
5	162798	EB129495			6	stress-responsive protein; Similar to cold acclimation protein WCOR413; n=1; Arabidopsis th
5	Contig_1317	gi|22483121|gb|BU043044.1|BU043044			3	Strong similarity to poly(A)-binding protein (PABP5) [Arabidopsis thaliana]
5	111686	CN879619			6	subtilase family protein; subtilase; OSJNBa0020P07.18; Subtilisin proteinase; n=4; Arabidop
5	217031	CN947446			6	subtilase family protein; subtilisin protease; subtilisin proteinase; OSIGBa0147H17.8 prote
5	121402	CN891131			6	subtilase family protein; subtilisin proteinase; Putaive subtilisin proteinase; n=1; Oryza
5	182241	CN905672			5	Succinate-semialdehyde dehydrogenase [NADP+] (SSDH); Betaine aldehyde dehydrogenase (BADH); aldehyde
5	226277	EE663791			6	Sucrase-isomaltase, intestinal [Contains: Sucrase ; Isomaltase ]; Alpha-glucosidase precursor (Malta
5	150318	CN897963			6	sucrose synthase (sucrose-UDP glucosyltransferase); Sucrose synthase 2 (Sucrose-UDP glucosyltransfer
5	155015	CN899897			5	sugar transporter family protein; Hexose transporter, expressed; n=1; Oryza sativa (japonic
5	143716	CN890229			5	sulfate transporter; sulfate transporter (Sultr1;2); sulfate transporter 3.5; sulfate transporter (A
5	154391	EB140274			6	sulfate transporter; sulfate transporter 3.5; sulfate transporter (ATST1); High affinity su
5	158783	EB128202			5	Superoxide dismutase [Cu-Zn]; P0604E01.43 gene product; Superoxide dismutase [Cu-Zn] 1; superoxide d
5	251618	EB152981	yes		5	Synaptic vesicle transporter SVOP and related transporters; n=1; Aspergillus oryzae|Rep: Sy
5	Contig_1327	gi|39696586|gb|AJ533935.1|AJ533935			3	synaptobrevin 7B -related, 3' partial [Arabidopsis thaliana]
5	139646	CN937909	yes		5	synaptobrevin family protein; vesicle associated membrane protein 726 (AtVAMP726); Vesicle
5	Contig_2253	gi|22488704|gb|BU048627.1|BU048627			3	synptobrevin-related protein [Pyrus pyrifolia
5	262912	CN909206			6	T1K7.1 protein; n=2; Arabidopsis thaliana|Rep: T1K7.1 protein -Arabidops
5	82515	CN873167			6	T22H22.14 protein; n=3; Arabidopsis thaliana|Rep: T22H22.14 protein -Ara
5	155428	CN900082			5	T22J18.4; n=1; Arabidopsis thaliana|Rep: T22J18.4 -Arabidopsis thaliana
5	262067	EB155802			3	T23G18.6; n=5; core eudicotyledons|Rep: T23G18.6 -Arabidopsis thaliana (
5	94928	CN875035			6	T-complex protein 11; OJ000114_01.6; H0525C06.5 protein; n=2; Oryza sativa|Rep: H0525C06.5
5	170729	#N/A			5	terpene synthase/cyclase family protein; Limonene synthase, chloroplast precursor ((-)-(4S)-limonene
5	142686	CN939692			5	Tetratricopeptide helical; n=1; Medicago truncatula|Rep: Tetratricopepti
5	150362	CN897992			5	tetratricopeptide repeat (TPR)-containing protein; PREDICTED: similar to RAD26L hypothetica
5	170343	CN882247			5	thioredoxin family protein; protein disulfide-isomerase A6 precursor (P5); Protein disulfide-isomera
5	145193	EB137238			3	thioredoxin family protein; thioredoxin; thioredoxin; n=1; Oryza sativa (japonica
5	133230	CN892403			5	Thioredoxin H-type (TRX-H); thioredoxin family protein; thioredoxin; Thioredoxin h; n=1; Pi
5	253894	CN912697			6	Thiosulfate sulfurtransferase (Rhodanese); mercaptopyruvate sulfurtransferase (MST2) (RDH2); Cluster
5	166392	CN945640			6	Threonine dehydratase biosynthetic (Threonine deaminase); Threonine dehydratase biosyntheti
5	38931	CN861734			6	Thylakoid lumenal 21.5 kDa protein, chloroplast precursor; photosystem II reaction center PsbP famil
5	257491	EB155657			5	TMS membrane family protein (tumour differentially expressed (TDE) family protein); OJ1249_F12.26 ge
5	153602	CN899609	yes		5	TPR Domain containing protein, expressed; n=1; Oryza sativa (japonica cultivar-group)|Rep:
5	86753	CN869888			6	Transcription factor jumonji (JmjC) domain-containing protein-like; n=1; Oryza sativa (japo
5	173473	EB141851			6	transcriptional factor B3 family protein; Transcriptional factor B3; n=1; Medicago truncatu
5	209713	EE663760			6	transcriptional regulator; unknown protein; NOT2/NOT3/NOT5; n=1; Medicago truncatula|Rep: N
5	11147	CN929496			6	transducin family protein (WD-40 repeat family protein); WD and tetratricopeptide repeats protein 1;
5	109392	CN880426			6	transducin family protein (WD-40 repeat family protein); WD-40 repeat protein; n=1; Oryza s
5	265536	EB151940	yes		6	transferase family protein; Acetyl-CoA:benzylalcohol acetyltranferase protein; n=1; Arabido
5	192153	EB151023			5	transferase family protein; Anthranilate N-hydroxycinnamoyl/benzoyltransferase protein; n=1
5	188988	EG631225	yes		6	transferase family protein; Taxadien-5-alpha-ol O-acetyltransferase (Taxa-4(20),11(12)-dien-5alpha-o
5	Contig_4245	gi|22480451|gb|BU040374.1|BU040374			3	transport inhibitor response 1 (TIR1), [Arabidopsis
5	117045	CN878957			6	Transporter like protein; n=2; Arabidopsis thaliana|Rep: Transporter like protein -Arabidop
5	132288	CN888338			5	transporter; Hypothetical protein At3g49310; n=2; Arabidopsis thaliana|R
5	226617	CN877582			5	transporter; Hypothetical protein CBG13530; n=1; Caenorhabditis briggsae
5	145294	EB137279			5	transporter; Hypothetical protein; n=1; Medicago truncatula|Rep: Hypothetical protein -Medi
5	88588	CN870752			6	trehalose-6-phosphate synthase; glycosyl transferase family 20 protein (trehalose-phosphatase family
5	949	CN934314			6	trihelix DNA binding protein; DNA binding protein; trihelix DNA binding protein (GT-2 factor (GT2));
5	161416	EB129026			5	Triose phosphate/phosphate translocator, chloroplast precursor (cTPT); triose phosphate/phosphate tr
5	267246	CN917995			5	Tripeptidyl-peptidase 2 (Tripeptidyl-peptidase II) (TPP-II) (Tripeptidyl aminopeptidase); T
5	13938	CN931376	yes		6	tRNA pseudouridine synthase 1 (tRNA-uridine isomerase 1) (tRNA pseudouridylate synthase 1); tRNA pse
5	185965	EB149175			6	tropinone reductase (tropine dehydrogenase); tropinone reductase; n=1; Arabidopsis
5	136956	CN893651	yes		6	tubulin folding cofactor C (Porcino (POR)); tubulin folding cofactor C; n=1; Oryza
5	139135	CN889700	yes		5	Tumor protein; n=1; Nicotiana glauca x Nicotiana langsdorffii|Rep: Tumor protein -Nicotiana
5	155586	EB142496			5	two-component responsive regulator family protein (response regulator family protein); myb family tr
5	68837	EB114539			5	two-component responsive regulator family protein (response regulator family protein); OJ1695_H09.29
5	188637	EE663727			5	two-component responsive regulator family protein (response regulator family protein); Puta
5	93359	CN874461			5	ubiquinone biosynthesis protein ubiB; ABC1 family protein; ABC transporter; ABC-1; n=2; Psy
5	162950	EB129544	yes		6	Ubiquitin carboxyl-terminal hydrolase 2 (Ubiquitin thioesterase 2) (Ubiquitin specific-processing pr
5	13288	EB109540			6	ubiquitin carboxyl-terminal hydrolase family protein (zinc finger (MYND type) family protein); Clust
5	1362	CN934607			5	Ubiquitin carboxyl-terminal hydrolase; n=1; Medicago truncatula|Rep: Ubiquitin carboxyl-ter
5	148165	CN896097			6	Ubiquitin conjugation factor E4; n=1; Coccidioides immitis RS|Rep: Ubiquitin conjugation fa
5	162390	EB129354			5	Ubiquitin; not determined by homology or experimentation ; hypothetical or unknown protein; polyubiq
5	268699	CN918828			2	Ubiquitin; polyubiquitin (UBQ10) (SEN3); not determined by homology or experimentation ; hypothetica
5	149207	EB138997			6	ubiquitin-conjugating enzyme 8 (UBC8); Ubiquitin-conjugating enzyme E2 4 (Ubiquitin protein ligase 4
5	316237	CN916004			5	Ubiquitin-conjugating enzyme E2 2 (Ubiquitin protein ligase UBC2) (Ubiquitin carrier protein UBC2);
5	147035	EB137962			5	ubiquitin-conjugating enzyme family protein; H0913C04.6 protein; n=2; Oryza sativa|Rep: H09
5	182039	CN905559			5	ubiquitin-conjugating enzyme; ubiquitin-conjugating enzyme E2-17 kDa 9 (UBC9); Ubiquitin-conjugating
5	296878	EE663855			6	UDP-glucoronosyl/UDP-glucosyl transferase family protein; UDP-glucose:salicylic ac
5	267164	CN916123			6	UDP-glucose 4-epimerase (Galactowaldenase) (UDP-galactose 4-epimerase); UDP-glucose 4-epimerase; NAD
5	266618	EE674216			6	UDP-glucose 6-dehydrogenase (UDP-Glc dehydrogenase) (UDP-GlcDH) (UDPGDH); UDP-glucose 6-dehydrogenas
5	148724	CN896919			3	UDP-N-acetylglucosamine pyrophosphorylase; Hypothetical protein; n=1; Tetrahymena thermophi
5	165547	CN945037			5	Ufm1-conjugating enzyme 1 (Ubiquitin-fold modifier-conjugating enzyme 1); Cluster
5	265748	CN910624			5	universal stress protein (USP) family protein; ethylene-responsive protein; Hypothetical pr
5	182637	EB143841			6	universal stress protein (USP) family protein; Fiber protein Fb19, expressed; n=1; Oryza sa
5	143267	CN890051			5	universal stress protein (USP) family protein; Protein At3g11930; n=4; Arabidopsis thaliana
5	Contig_4750	gi|17531137|gb|BF717251.1|BF717251			3	unknown [Arabidopsis thaliana]
5	Contig_3609	gi|22478458|gb|BU039704.1|BU039704			3	unknown protein [Arabidopsis thaliana
5	Contig_719	gi|22481666|gb|BU041589.1|BU041589			1	unknown protein [Arabidopsis thaliana
5	Contig_3220	gi|46472594|gb|AJ631691.1|AJ631691			3	unknown protein [Arabidopsis thaliana
5	Contig_2738	gi|17531014|gb|BF717128.1|BF717128			3	unknown protein [Arabidopsis thaliana
5	Contig_4315	gi|22488926|gb|BU048849.1|BU048849			3	unknown protein [Arabidopsis thaliana]
5	143782	CN890265			5	unknown protein; Agenet domain containing protein, expressed; n=6; Oryza sativa|Rep: Agenet
5	147298	CN895556			6	unknown protein; E3 ubiquitin protein ligase NEDD4 protein (Nedd4-2) (NEDD4.2); ubiquitin protein li
5	218914	CN851696			6	unknown protein; F7O18.2 protein; n=1; Arabidopsis thaliana|Rep: F7O18.2
5	56735	CN861648			6	unknown protein; Genomic DNA, chromosome 5, P1 clone:MQD19; n=3; Arabido
5	13779	CN931260			5	unknown protein; Hypothetical protein F8L15_170; n=1; Arabidopsis thalia
5	150745	CN940062			3	unknown protein; Hypothetical protein OSJNBa0078D03.25; n=1; Oryza sativa (japonica cultiva
5	166081	CN945426			2	unknown protein; Hypothetical protein P0459B01.8; n=1; Oryza sativa (jap
5	186801	EB149931			3	unknown protein; hypothetical protein RS9917_12950; n=1; Synechococcus sp. RS9917|Rep: hypo
5	112706	CN879108			2	unknown protein; Hypothetical protein T20K18.50; n=1; Arabidopsis thalia
5	177212	CN904491			6	unknown protein; Hypothetical protein T20N10_20; n=1; Arabidopsis thalia
5	265691	CN910587			5	unknown protein; Hypothetical protein; n=3; Arabidopsis thaliana|Rep: Hy
5	290682	CN910908			6	unknown protein; Membrane attack complex component/perforin/complement C
5	153915	CN900528			6	unknown protein; metallo-beta-lactamase family protein; Hypothetical protein OSJNBa0083M16.
5	166268	CN945554			5	unknown protein; n=1; Arabidopsis thaliana|Rep: Expre
5	62667	EB116412			5	unknown protein; not determined by homology or experimentation ; hypothetical or
5	158999	CN940618			6	unknown protein; Os10g0116300 protein; n=1; Oryza sativa (japonica cultivar-group)|Rep: Os1
5	135188	CN889043			6	unknown protein; pleckstrin homology (PH) domain-containing protein (lipid bindin
5	145379	CN894413			6	unknown protein; uvrB/uvrC motif-containing protein; Hypothetical protein At2g03390; n=2; A
5	152014	EB128080			5	unnamed protein product; S domain receptor protein kinase; n=1; Oryza sativa (japo
5	92786	EB121655			6	UPI000061077B related cluster; n=2; Gallus gallus|Rep: UPI000061077B UniRef100 entry -Gallu
5	165662	CN945119			5	UPI0000610952 related cluster; n=2; Gallus gallus|Rep: UPI0000610952 UniRef100 entry -Gallu
5	180574	CN904696			2	Uracil phosphoribosyltransferase (UMP pyrophosphorylase) (UPRTase); uracil phosphoribosyltransferase
5	Contig_2950	gi|22488917|gb|BU048840.1|BU048840			5	UTP-glucose glucosyltransferase [Manihot esculenta
5	187883	EG631379			2	UTP--glucose-1-phosphate uridylyltransferase 2 (UDP-glucose pyrophosphorylase 2) (UDPGP 2) (UGPase 2
5	62677	EB116418			6	UTP--glucose-1-phosphate uridylyltransferase 2 (UDP-glucose pyrophosphorylase 2) (UDPGP 2) (UGPase 2
5	188285	EE663681			6	UTP--glucose-1-phosphate uridylyltransferase 2 (UDP-glucose pyrophosphorylase 2) (UDPGP 2) (UGPase 2
5	147871	CN895908			5	Uveal autoantigen with coiled-coil domains and ankyrin repeats protein; zinc finger (C3HC4-type RING
5	120428	CN890547			5	Vacuolar ATP synthase catalytic subunit A (V-ATPase subunit A) (Vacuolar proton pump alpha subunit)
5	30254	CN949356	yes		6	Vacuolar ATP synthase subunit D (V-ATPase D subunit) (Vacuolar proton pump D subunit); Simi
5	117150	CN878895			5	Vacuolar ATP synthase subunit D (V-ATPase D subunit) (Vacuolar proton pump D subunit); Simi
5	163506	CN943651			5	Vacuolar ATP synthase subunit F (V-ATPase F subunit) (Vacuolar proton pump F subunit) (V-ATPase 14 k
5	233030	CN878695			5	Vacuolar protein sorting 33B; Vacuolar protein sorting; n=1; Aedes aegypti|Rep: Vacuolar pr
5	66357	CN863823			5	vacuolar proton ATPase; Vacuolar proton translocating ATPase 116 kDa subunit a isoform 4 (V-ATPase 1
5	184366	EB147599			6	Vacuolar-type proton translocating pyrophosphatase 1; n=3; Trypanosoma brucei|Rep: Vacuolar
5	191774	EB150647			5	Vam6/Vps39 protein (Vps39 protein); MKIAA0770 protein; n=3; Euarchontogl
5	149540	EB139109			5	verticillium wilt disease resistance protein; unnamed protein product; Leucine rich repeat;
5	272697	CN919476			5	very-long chain fatty acid condensing enzyme; fatty acid elongase 3-ketoacyl-CoA synthase; beta-keto
5	155727	CN900274			6	vesicle associated membrane family protein (VAMP family protein); Membrane associated prote
5	145114	CN894243			5	VQ motif-containing protein; VQ; n=1; Medicago truncatula|Rep: VQ -Medicago truncatula (Bar
5	69519	EB177153			3	VQ; n=1; Medicago truncatula|Rep: VQ -Medicago truncatula (Barrel medic); VQ motif-containi
5	57175	CN865388			5	WD-40 repeat family protein; nucleotide binding; n=1; Arabidopsis thaliana|Rep: nucleotide
5	43801	CN856405			5	WD-40 repeat family protein; WD-40 repeat protein
5	250635	CN911247			6	WD-40 repeat family protein; WD-40 repeat protein; At1g36070; n=4; Arabidopsis thaliana|Rep
5	186410	EB149611	yes		6	WD-40 repeat family protein; WD-40 repeat protein; GAMYB binding protein; n=1; Hordeum vulg
5	173721	CN884359			2	WD-repeat domain phosphoinositide-interacting protein 4 (WIPI-4) (WD-repeat protein 45); transport p
5	152401	EB139838			5	WRKY family transcription factor; WRKY transcription factor 15 (WRKY DNA binding protein 15); Cluste
5	222772	CN876228			5	WW domain-containing protein; n=1; Oryza sativa (japonica cultivar-group)|Rep: WW domain-co
5	124192	CN937754			5	Xylulose kinase (Xylulokinase); xylulose kinase; Xylulose kinase; n=6; Murinae|Rep: Xylulos
5	107283	CN885426			5	z protein; glutamate binding; n=1; Arabidopsis thaliana|Rep: glutamate b
5	20409	CN926695			5	Zgc:153343; n=3; Danio rerio|Rep: Zgc:153343 -Brachydanio rerio (Zebrafi
5	135728	CN889391	yes		5	zinc binding family protein; OSJNBa0009P12.2 protein; n=3; Oryza sativa|Rep: OSJNBa0009P12.
5	142718	CN939712			6	zinc finger (AN1) family protein; OSJNBb0060J21.18 gene product; Zinc finger A20 domain-containing p
5	170465	CN882336			6	zinc finger (C2H2 type) family protein; Zinc finger, C2H2 type; n=2; Ory
5	154547	CN900704	yes		6	zinc finger (C3HC4-type RING finger) family protein; RING zinc finger protein prot
5	159076	CN940668			5	zinc finger (C3HC4-type RING finger) family protein; RING-H2 zinc finger protein;
5	181823	CN905428			6	zinc finger (C3HC4-type RING finger) family protein; CHY zinc finger family protein, expres
5	176503	CN901972			5	zinc finger (C3HC4-type RING finger) family protein; EL5; Zinc finger (C3HC4-type RING fing
5	224062	CN876928	yes		6	zinc finger (C3HC4-type RING finger) family protein; Hypothetical protei
5	94912	CN875025			5	zinc finger (C3HC4-type RING finger) family protein; Mahogunin, ring finger 1 protein; n=1;
5	140680	CN938507			5	zinc finger (C3HC4-type RING finger) family protein; P0485B12.26; RING-H2 finger protein ATL4G (RING
5	56839	CN865267			2	zinc finger (C3HC4-type RING finger) family protein; Protein At3g09770; n=2; Arabidopsis th
5	183761	EB144302			5	zinc finger (C3HC4-type RING finger) family protein; RES protein; OSJNBb0032E06.5; Ubiquiti
5	243815	CN902197			5	zinc finger (C3HC4-type RING finger) family protein; RING finger 1; RING-H2 finger protein
5	144003	CN881930			5	zinc finger (C3HC4-type RING finger) family protein; RING finger protein 126; Zinc finger;
5	265527	CN917399			2	zinc finger (C3HC4-type RING finger) family protein; RING-H2 finger protein ATL4F; RING-H2 finger pr
5	273015	CN919658			6	zinc finger (C3HC4-type RING finger) family protein; Zinc finger, C3HC4 type family protein
5	165424	CN944956	yes		6	zinc finger (C3HC4-type RING finger) family protein; Zinc finger, RING-type; RINGv; n=1; Me
5	Contig_3869	gi|22486273|gb|BU046196.1|BU046196			3	zinc finger (C3HC4-type RING finger) protein family [Arabidopsis
5	175607	EB144626			5	zinc finger (CCCH-type) family protein; zinc finger transcription factor; CCCH-typ
5	1121	CN934433			5	zinc finger (CCCH-type) family protein; zinc finger transcription factor; CCCH-typ
5	171540	CN883071			5	zinc finger (DHHC type) family protein; At3g51390; n=2; Arabidopsis thaliana|Rep: At3g51390
5	127717	EB133085	yes		5	zinc finger (GATA type) family protein; GATA transcription factor 14; Zinc finger, GATA-typ
5	72773	CN866622			5	zinc finger protein (regulator of chromosome condensation (RCC1) family protein); RCC1 and BTB domai
5	144360	CN884872			6	Zinc finger protein 1; n=2; Glycine max|Rep: Zinc finger protein 1 -Glycine max (Soybean);
5	106621	CN885942			5	zinc finger protein; IBR domain-containing protein; ARI RING zinc finger protein;
5	15369	CN932300			5	zinc finger protein; zinc finger (B-box type) family protein; zinc finger protein
5	HsAC33	#N/A			5
5	HsAC32	#N/A			5
6	Contig_2635	gi|22484676|gb|BU044599.1|BU044599		Flavonoid	2	Flavonoid 3'-monooxygenase (Flavonoid 3'-hydroxylase) (Cytochrome P450 75B2) [Petunia x hybrida]
6	27316	EB113089		lignin	6	4-coumarate--CoA ligase 1 (4CL 1) (4-coumaroyl-CoA synthase 1); 4-coumarate--CoA ligase family prote
6	229433	EB123788		lignin	2	Caffeic acid 3-O-methyltransferase (S-adenosysl-L-methionine:caffeic acid 3-O-methyltransferase) (CO
6	272688	CN919470		lignin	2	Cinnamyl alcohol dehydrogenase (CAD); mannitol dehydrogenase (NAD-dependent mannitol dehydrogenase);
6	319181	EE663911		lignin	2	cytochrome P450 family protein; cytochrome P450; ripening P-450 enzyme; n=1; Vitis
6	154266	EB140233		lignin	6	cytochrome P450 family protein; cytochrome P450; Cytochrome P450 71A1 (CYPLXXIA1) (ARP-2); Cluster:
6	319141	EG631281		lignin	3	cytochrome P450; cytochrome P450; n=1; Oryza sativa (japonica cultivar-group)|Rep:
6	92375	EB121488		lignin	2	cytochrome P450; E-class P450, group I; n=1; Medicago truncatula|Rep: E-class P450, group I
6	103551	EB125271		lignin	1	laccase (diphenol oxidase); laccase; Laccase; n=1; Pinus taeda|Rep: Laccase -Pinus taeda (L
6	72483	CN861963		lignin	2	multi-copper oxidase type I family protein; L-ascorbate oxidase precursor (Ascorbase) (ASO); Laccase
6	103429	EB125315		lignin	6	peroxidase; peroxidase; n=1; Oryza sativa (japonica cultivar-group)|Rep:
6	268703	CN918832		lignin	1	peroxidase; peroxidase 61 precursor (Atperox P61); Probable peroxidase 26 precursor; n=1; A
6	185314	EB148531		lignin_2-succinylbenzoate--CoA	2	2-succinylbenzoate--CoA ligase (OSB-CoA synthetase) (o-succinylbenzoyl-CoA synthetase); AMP-dependen
6	262346	CN908800			6	adiponectin receptor 1; n=1; Oryza sativa (japonica cultivar-gr
6	162115	CN942720			2	amino acid carrier; n=1; Oryza sativa (japonica cultivar-group)|Rep: amin
6	263897	CN909862			6	auxin-independent growth promoter; n=1; Oryza sativa (japonica
6	92694	CN874298			6	Avr9/Cf-9 rapidly elicited protein 141; n=1; Oryza sativa (japonica cultivar-group
[truncated: 4,240 more rows]
