# Supplementary material for: Stone formation in peach fruit exhibits spatial coordination of the lignin and flavonoid pathways and similarity to Arabidopsis dehiscence
Source: BMC Biol. 2010 Feb 9;8:13. doi: 10.1186/1741-7007-8-13 (PMC2830173; doi:10.1186/1741-7007-8-13)
Supplement: Additional file 5 — List of primers sequences and gene accession numbers used for quantitative polymerase chain reaction studies. [file 1741-7007-8-13-S5.XLS]

## Sheet: primers for qPCR
Table 3S. List of primer sequences used for qPCR experiments and the
source of the sequences.
	aEST Accession#
Gene	or		Primer
Name	bPeach Contig	Organism	Direction	Primer Sequence
Pal	AF206634	peach	For	ACCATGTCCAAAGTGCAGAGCA
			Rev	AGCTTCAATACGTCCACAGCCT
C4H	DY649948	peach	For	TTGAAGTGCGCCATTGACCACA
			Rev	GCAGCAACATTGATGTTCTCGACG
4CL	CN889959	apple	For	CCAACTCACCTACGCTCAACTCTG
			Rev	CACCACTGGGAAGAAGATGGAG
C3H	AJ827443	peach	For	TCAGACTACTTCCGTTTGGAGCAG
			Rev	CAAGCCCTGGATTTTCCGAC
CCoAOMT	BU044203	peach	For	GCTCATCAATGCCAAGAACACC
			Rev	ACGACCCAAGTCATAGTTTTCCC
CCR	AM287475	peach	For	CATCCTACGGTCGATATTTGTGC
			Rev	CATCCTGATCTTGGCTTTTGGG
POX	AJ876156	peach	For	TGAGTGGCTCCAACAGCAACAT
			Rev	TTCCAATGGTGTGGCTTCCAGA
LACC	EB109614	apple	For	TATCGMAAYGGYTGGGCAGAYGGACC
			Rev	CCAYARRGTTCCTCTTTGYCCTGT
CHS	DY634304	peach	For	CCACTGCGTCTGCAACAATTATAC
			Rev	TTGAGCCTTGCGAACTTCCTC
F3H	BU039067	peach	For	CGGGTCAAAGCCAGTGAACTTG
			Rev	TCATCTCCACAACCATCTCCTTG
DFR	CV046847	apricot	For	TGCTGAGAGAAAAATACCCCGAG
			Rev	AAACCCTTGGTCCGTCAACTTC
LDOX	BU039202	peach	For	CTCCTTCAAATCAATGGTGGGAAC
			Rev	CCTTGTCCAGCAGTGGAATTGC
SHP	DQ777635	peach	For	CAGTCAATGCCTTCACAGTCATACG
			Rev	AGGATAGAATGGAACATCAGACGG
STK	contig 2534	peach	For	AGAGGATCGAGAACACCACA
			Rev	ATGAGGGCAACTTCAGCA
ALC	contig 2337	peach	For	TTCCAACCCAAACGAGGT
			Rev	ATGACAGGCACACTGCTT
IND	contig 3850	peach	For	TGACGTAGCGAATGGCTT
			Rev	ATCCGCATCCTCCAAAGA
FUL	AM076976	peach	For	TATTATGGGGAGGGGAAGGGTG
			Rev	CACAAAGCACAGAAATCTCTTGGG
NST	contig 3133	peach	For	AACGGCCAGTCTCAAGTT
			Rev	TCCTCTCAAAGGCCACTT
NAC	contig 399	peach	For	ATGTGATGTTGCCTGGCT
cEB155211			Rev	GGAGAAGCCTCTGCTGAAT
NAC	contig 3882	peach	For	TGAGAGTGAGAGCCTTGT
CN908525			Rev	AAACTACACGGCGTTGCT
MYB	contig 207	peach	For	ATGACCGTGGATGAAGCA
EB131006			Rev	TCCCACCGATCTGAAGAA
MYB	contig 135	peach	For	TTCACGGCGTTGTCAGTT
EG631309			Rev	AGGCTCAGATGGTGCAAT
MYB	contig 970	peach	For	AGCCAACAGTCAGAAAACTGCAC
CN139017			Rev	GGAGAGACTCAGCTATCTGCAAGC
aBest match to the oligo used in the microarray.
bRepresents the peach contig from the peach genome sequence (courtesy
of Dr. Dorrie Main and Dr. Bryon Sosinski) containing the best match to the
Apple oligo and Apple EST in the array. Primers were derived from this match.
cRepresents the accession # of the matching apple EST used to find peach
match.
