# Supplementary material for: Stone formation in peach fruit exhibits spatial coordination of the lignin and flavonoid pathways and similarity to Arabidopsis dehiscence
Source: BMC Biol. 2010 Feb 9;8:13. doi: 10.1186/1741-7007-8-13 (PMC2830173; doi:10.1186/1741-7007-8-13)
Supplement: Additional file 9 — Identification of lignin and flavonoid specific regulons using Pavlidis template matching. [file 1741-7007-8-13-S9.XLS]

## Sheet: Graphs
	Regulon 1					Inverse Regulon 1
	Regulon 2					Inverse Regulon 2

## Sheet: Regulon 1
	Highlighted genes do not match peach target
EST	GB	Category	Subcategory	Regulon 2 overlap	Flag	description	R-values	P-values
Contig_3482	CN902787	Amino acid metabolism	amino acid_biosynthesis_Ala			D-alanine--D-alanine ligase family; D-alanine--D-alanine ligase; n=1; Candidatus P	0.916461	0.00136773
12425	gi|22480168|gb|BU040091.1|BU040091	Amino acid metabolism	amino acid_biosynthesis_branch chain			dihydroxyacid dehydratase -related [Arabidopsis thaliana]	0.970382	6.35174e-05
Contig_4896	gi|22478438|gb|BU039684.1|BU039684	Amino acid metabolism	amino acid_biosynthesis_Met			Methionine synthase (EC 2.1.1.14).[Solanum tuberosum]	0.946619	0.000365208
Contig_4950	EE663761	Amino acid metabolism	amino acid_biosynthesis_Met			5-methyltetrahydropteroyltriglutamate--homocysteine methyltransferase (Methionine synthase, vitamin-	0.904715	0.00201118
Contig_2779	EB145340	Amino acid metabolism	amino acid_biosynthesis_serine-glycine_photorespiration			glycine hydroxymethyltransferase (serine hydroxymethyltransferase) (serine/threonine aldolase); Seri	0.928588	0.000862394
Contig_1356	EB127151	Amino acid metabolism	amino acid_biosynthesis_shikimate pathway_chloroplast			Phospho-2-dehydro-3-deoxyheptonate aldolase (Phospho-2-keto-3-deoxyheptonate aldolase) (DAHP synthet	0.842036	0.00872343
28559	gi|22486639|gb|BU046562.1|BU046562	Amino acid metabolism	amino acid_catabolism_proline			delta-1-pyrroline-5-carboxylate dehydrogenase precursor [Arabidopsis thaliana]	0.836623	0.00961
139252	CN886232	Amino acid metabolism	First step in branch-chain amino acid biosynthesis	yes		Acetolactate synthase 1, chloroplast precursor (Acetohydroxy-acid synthase 1); Acetolactate synthase	0.847269	0.00791764
81643	CN897477	cell cycle	cell cycle_cyclin		yes	cyclin family protein; Cyclin-H; Cyclin mcs2 (Mitotic catastrophe suppressor 2); Cyclin-H;	0.943703	0.000427433
2462	CN938816	cell cycle	cell size regulation			Rhodanese, expressed; n=2; Oryza sativa (japonica cultivar-group)|Rep: Rhodanese, expressed	0.952182	0.000263636
Contig_3086	gi|22488085|gb|BU048008.1|BU048008	cell wall	cell wall modification			glycosyl hydrolase family 9 [Arabidopsis thaliana	0.945492	0.000388503
Contig_1335	#N/A	cell wall	cell wall modification			glycosyl hydrolase family 14 (beta-amylase) [Arabidopsis thaliana]	0.927379	0.000906092
251954	gi|22483981|gb|BU043904.1|BU043904	cell wall	cell wall modification			polygalacturonase, [Arabidopsis thaliana	0.926265	0.000947591
152325	CN900769	cell wall	cell wall modification		yes	glycoside hydrolase family 47 protein; Mannosyl-oligosaccharide 1,2-alpha-mannosidase IA (Processing	0.90247	0.00215297
Contig_2706	EB123622	cell wall	cell wall modification			glycosyl hydrolase family protein 27 (alpha-galactosidase family protein) (melibiase family protein)	0.874675	0.00447003
Contig_5038	EB128667	cell wall	cell wall modification			glycosyl hydrolase family 9 protein; Endo-beta-1,4-glucanase; n=1; Pinus radiata|Rep: Endo-	0.844885	0.00827867
250817	EB155026	cell wall	cell wall modification			glycosyl hydrolase family 1 protein; Myrosinase precursor (Sinigrinase) (Thioglucosidase); Cluster:	0.842292	0.00868293
Contig_2498	EB151019	cell wall	cell wall modification			glycoside hydrolase family 28 protein (polygalacturonase (pectinase) family protein); Putat	0.839035	0.00920827
Contig_4093	EB157177	cell wall	cell wall modification_pectin			pectinesterase family protein; pectinesterase; Pectinesterase-1 precursor (Pectin methylesterase 1)	0.881226	0.00382465
147393	gi|22485883|gb|BU045806.1|BU045806	cell wall	cell wall_biosynthesis			UDP-glucose dehydrogenase [Oryza sativa	0.930642	0.000791342
12163	EB128178	cell wall	cell wall_biosynthesis			UDP-glucose 6-dehydrogenase (UDP-Glc dehydrogenase) (UDP-GlcDH) (UDPGDH); UDP-glucose 6-dehydrogenas	0.894881	0.00267981
155365	gi|22488824|gb|BU048747.1|BU048747	cell wall	cell wall_biosynthesis			amylogenin; reversibly glycosylatable polypeptide [Arabidopsisthaliana]	0.871991	0.00475338
121307	CN874205	cell wall	cell wall_biosynthesis			UDP-N-acetylglucosamine pyrophosphorylase; PREDICTED: similar to CG9535-PA, isoform A; n=1;	0.850472	0.00744879
54152	CN898844	cell wall	cell wall_biosynthesis_cellulose synthase			cellulose synthase, catalytic subunit; cellulose synthase-8; Cellulose synthase A catalytic subunit	0.972643	5.01427e-05
140379	gi|22485124|gb|BU045047.1|BU045047	cell wall	cell wall_biosynthesis_glucanase			endo-1,4-beta-D-glucanase [Pyrus communis]	0.941619	0.000475931
229349	CN930347	cell wall	cell wall_biosynthesis_secondary cell walls			glycosyltransferase family 14 protein (core-2/I-branching enzyme family protein); Unknow pr	0.945657	0.000385031
Contig_2025	CN930494	cell wall	COBRA-like_tissue rigidity			phytochelatin synthetase; COBRA protein 9 precursor; Phytochelatin synthetase protein; n=1;	0.940836	0.000495048
Contig_1905	CN928939	cell wall	COBRA-like_tissue rigidity			phytochelatin synthetase; Hypothetical protein; n=1; Cleome spinosa|Rep: Hypothetical prote	0.927674	0.000895292
220188	gi|39696774|gb|AJ534123.1|AJ534123	cell wall	unknown function			fiber protein Fb13 [Gossypium barbadense	0.898265	0.0024356
87862	CN910454	cell wall	unknown function			beta-Ig-H3 domain-containing protein (fasciclin domain-containing protein); Fasciclin prote	0.854641	0.00686555
224576	gi|22482017|gb|BU041940.1|BU041940	chloroplast/light response/photosynthesis	DNA binding			chloroplast nucleoid DNA-binding protein -like protein [Oryza sativa (japonica cultivar-group	0.943872	0.000423667
Contig_683	CN938993	chloroplast/light response/photosynthesis	light harvesting		yes	Cryptochrome DASH; cryptochrome 2 apoprotein (CRY2) (blue light photoreceptor (PHH1)); Cryp	0.85987	0.00617636
139341	CN908139	chloroplast/light response/photosynthesis	light receptor			Phytochrome 1; Phytochrome B; Phytochrome B1; phytochrome B (PHYB); Phytochrome E; Phytochr	0.874564	0.00448153
Contig_3769	CN896101	development	circadian clock			circadian clock coupling factor; circadian clock coupling factor ZGT; n=1; Oryza s	0.937369	0.000585712
223281	gi|39697141|gb|AJ533223.1|AJ533223	development	embryo and pollen development			Similar to glucose-6-phosphate/phosphate-translocator [Arabidopsisthaliana]	0.856907	0.00656117
Contig_1017	CN899471	development	embryo development			Nuclear pore protein; n=3; Arabidopsis thaliana|Rep: Nuclear pore protei	0.864623	0.00558992
216822	EB127450	development	flower development			CONSTANS protein 1; n=1; Malus x domestica|Rep: CONSTANS protein 1 -Malus domestica (Apple)	0.843891	0.00843218
151683	gi|22487702|gb|BU047625.1|BU047625	development	flower development_agamous repressor			gene_id:MTG10.12~pir||T05795~strong similarity to unknown protein [Arabidopsis thaliana	0.885302	0.00345525
Contig_4741	EB139471	development	hormon_Ethylene_hookless			GCN5 N-acetyltransferase (GNAT) family protein; GCN5 N-acetyltransferase; n=1; Oryza sativa	0.906597	0.00189714
119121	EB126894	development	hormone_Auxin			auxin-responsive protein; auxin-responsive family protein; auxin induced protein;	0.966252	9.36748e-05
127714	EB126804	development	hormone_Auxin			transcriptional factor B3 family protein (auxin-responsive factor (ARF1)); transcriptional factor B3	0.941943	0.000468155
Contig_4582	CN907785	development	hormone_Auxin			aux/IAA protein; auxin-responsive AUX/IAA family protein; auxin-responsive protein (indoleacetic aci	0.926837	0.00092612
148905	gi|22482797|gb|BU042720.1|BU042720	development	hormone_Auxin			Auxin-induced protein AUX22.[Glycine max]	0.879	0.00403666
Contig_4525	CN911459	development	hormone_Auxin	yes		transcriptional factor B3 family protein (auxin-responsive factor (ARF1)); ETTIN auxin resp	0.849102	0.00764715
247067	EB113203	development	hormone_brassinosteroid			brassinosteroid signalling positive regulator; mature anther specific protein LAT6	0.98322	1.16636e-05
149273	gi|39697525|gb|AJ533607.1|AJ533607	development	hormone_brassinosteroid_response			BRH1 RING finger protein [Arabidopsis thaliana	0.907078	0.00186865
Contig_3005	gi|39697160|gb|AJ533242.1|AJ533242	development	hormone_Ethylene			ethylene receptor homolog [Nicotiana tabacum	0.963174	0.000121429
92173	CN946827	development	hormone_receptor			adiponectin receptor 1; n=1; Oryza sativa (japonica cultivar-gr	0.900453	0.00228573
141269	CN882332	development	ovule and seed development	yes		protein kinase family protein; Protein kinase; n=1; Medicago truncatula|Rep: Protein kinase	0.855031	0.0068126
Contig_5119	CN875841	development	seed and pollen development			Pyruvate dehydrogenase E1 component subunit beta, mitochondrial precursor (PDHE1-B); Pyruvate dehydr	0.864272	0.00563196
108288	CN929176	DNA binding/histone/chromatin folding/repair	chromatin remodelling			bromo-adjacent homology (BAH) domain-containing protein; Bromo adjacent region; Transcripti	0.949131	0.000316645
59132	CN936065	DNA binding/histone/chromatin folding/repair	chromatin remodelling			DNA binding bromodomain-containing protein; OJ1791_B03.42-1 gene product; Gb|AAF01563.1; n=	0.906971	0.00187498
33854	EB109178	DNA binding/histone/chromatin folding/repair	DNA repair			DNA-repair protein UVH3; n=1; Arabidopsis thaliana|Rep: DNA-repair protein UVH3 -Arabidopsi	0.969474	6.94928e-05
153045	CN900075	DNA binding/histone/chromatin folding/repair	DNA repair			5-3 exoribonuclease; 5'-3' exoribonuclease 1 (mXRN1) (Strand-exchange protein 1 homolog) (Protein Dh	0.947967	0.000338583
Contig_5360	EB123159	DNA binding/histone/chromatin folding/repair	DNA repair			photolyase/blue light photoreceptor (PHR2); Photolyase/blue-light receptor PHR2, expressed;	0.922179	0.00111055
155419	gi|22480858|gb|BU040781.1|BU040781	energy/mitochondria	mitochondria_energy_AMP			Adenine phosphoribosyltransferase (Fragment).[Brassica napus]	0.8808	0.00386467
26311	CN910149	energy/mitochondria	mitochondria_TCA cycle		yes	ATP-citrate synthase (ATP-citrate (pro-S-)-lyase) (citrate cleavage enzyme); ATP citrate lyase	0.869235	0.00505611
Contig_299	CN896999	energy/mitochondria	Ras GTP-like			mitochondrial substrate carrier family protein; Mitochondrial carrier protein CGI-69; P0434E03.16-1	0.923616	0.00105129
12421	CN866243	energy/mitochondria	Ras GTP-like		yes	mitochondrial substrate carrier family protein; Mitochondrial solute carrier protein; n=1;	0.858133	0.00640024
Contig_3355	CN877068	energy/mitochondria	Rho GTPase			Mitochondrial Rho GTPase 2 (MIRO-2) (Ras homolog gene family member T2); GTP binding protein; Mitoch	0.961845	0.000134918
Contig_1592	CN880271	lipid/fatty acid metabolism	lipase		yes	GDSL-motif lipase/hydrolase family protein; T22H22.20 protein; n=1; Arabidopsis thaliana|Re	0.885586	0.00343037
Contig_3003	CN940279	lipid/fatty acid metabolism	lipase			GDSL-motif lipase/hydrolase family protein; lipase; early nodulin 8 precursor; Lanatoside 1	0.875105	0.00442573
Contig_3913	CN900165	lipid/fatty acid metabolism	lipid catabolism			epoxide hydrolase; Epoxide hydrolase 2 (Soluble epoxide hydrolase) (SEH) (Epoxide hydratase) (Cytoso	0.907275	0.00185707
149575	gi|22483995|gb|BU043918.1|BU043918	membrane/cytoskeleton/intracellular transport	membrane trafficking			GTP-binding protein [Oryza sativa	0.835446	0.00980988
Contig_638	CN908305	membrane/cytoskeleton/intracellular transport	membrane trafficking_microtubule movement			kinesin motor protein; 117M18_26; n=1; Brassica rapa|Rep: 117M18_26 -Brassica campestris (F	0.838882	0.00923342
140127	CN942232	membrane/cytoskeleton/intracellular transport	membrane/cytoskeleton			reticulon family protein (RTNLB10); 24 kDa seed maturation protein; n=1; Oryza sat	0.941743	0.000472947
161378	CN948695	membrane/cytoskeleton/intracellular transport	membrane/cytoskeleton			Ras GTP binding protein; Ras protein Rab-5A; small GTP binding protein; Ras protein Rab-6B;	0.852045	0.00722521
151474	CN900757	membrane/cytoskeleton/intracellular transport	membrane/cytoskeleton			Similarity to negative regulator of vesicle formation; n=1; Arabidopsis	0.849687	0.00756203
Contig_4865	CN916424	membrane/cytoskeleton/intracellular transport	membrane/cytoskeleton/pathogen response	yes		Phospholipase D alpha 1 (PLD alpha 1) (Choline phosphatase 1) (Phosphatidylcholine-hydrolyzing phosp	0.889138	0.00312942
12660	CN898685	membrane/cytoskeleton/intracellular transport	membrane/cytoskeleton_tubulin		yes	Tubulin beta-8 chain (Beta-8 tubulin); Tubulin beta-6 chain (Beta-6 tubulin); Tubulin beta-2 chain (	0.912528	0.00156534
225164	gi|22478211|gb|BU039457.1|BU039457	membrane/cytoskeleton/intracellular transport	oxygenase_membrane bound_electron carrier_membrane or flavonoid biosynthesis			cytochrome b5 - common tobacco	0.929406	0.000833592
228912	CN888780	membrane/cytoskeleton/intracellular transport	plasma membrane maintenance and cell expansion			dynamin; GTP binding protein (phragmoplastin); dynamin protein D (DL1D); dynamin protein; O	0.875615	0.00437345
245362	CN878147	membrane/cytoskeleton/intracellular transport	protein transport			Golgi SNARE 11 protein (AtGOS11) (Golgi SNAP receptor complex member 1-1); Golgi SNARE protein; Clus	0.9386	0.000552371
63234	gi|22483100|gb|BU043023.1|BU043023	membrane/cytoskeleton/intracellular transport	protein transport			integral membrane protein [Phaseolus vulgaris	0.890189	0.00304371
148170	CN878211	metabolism/catabolism	amine oxidase			amine oxidase family protein (SWIRM domain-containing protein); polyamine oxidase; Peroxisomal N1-ac	0.96365	0.000116829
217247	gi|22478655|gb|BU039901.1|BU039901	metabolism/catabolism	APS kinase			Adenylylsulfate kinase, chloroplast precursor (APS kinase) (Adenosine-5'phosphosulfate kinase) (ATPadenosine-5'-phosphosulfate 3'-phosphotransferase	0.915756	0.00140186
150969	EB110036	metabolism/catabolism	biosynthesis_gibberellin			geranylgeranyl pyrophosphate synthase (GGPP synthetase) (farnesyltranstransferase); Prenyl transfera	0.871368	0.00482074
Contig_3489	EB133707	metabolism/catabolism	biosynthesis_terpene		yes	terpene synthase/cyclase family protein; Limonene synthase, chloroplast precursor ((-)-(4S)-limonene	0.883235	0.00363953
266998	gi|22482957|gb|BU042880.1|BU042880	metabolism/catabolism	metabolism_carbohydrate_Glycolysis / Gluconeogenesis			enolase [Ricinus communis	0.857781	0.00644608
164717	EB139019	metabolism/catabolism	metabolism_carbohydrate_Glycolysis / Gluconeogenesis_chloroplast		yes	pfkB-type carbohydrate kinase family protein; Fructokinase; fructokinase-5; n=1; A	0.95271	0.000255107
255293	EE663659	metabolism/catabolism	metabolism_carbohydrate_Glycolysis / Gluconeogenesis_chloroplast			pfkB-type carbohydrate kinase family protein; Fructokinase; fructokinase-5; n=1; A	0.863854	0.00568221
155770	gi|22483938|gb|BU043861.1|BU043861	metabolism/catabolism	metabolism_carbohydrate_Glycolysis / Gluconeogenesis_chloroplast_ripening related			Cytosolic aldolase.[Fragaria ananassa]	0.846523	0.00802948
273090	gi|22481754|gb|BU041677.1|BU041677	metabolism/catabolism	metabolism_carbohydrate_Glycolysis / Gluconeogenesis_cytosolic			Glucose-6-phosphate isomerase, cytosolic (GPI) (Phosphoglucose isomerase) (PGI) (Phosphohexose isomerase) (PHI)	0.972316	5.19498e-05
134618	gi|17531056|gb|BF717170.1|BF717170	metabolism/catabolism	metabolism_methyltransferase activity			Adenosylhomocysteinase (S-adenosyl-L-homocysteine hydrolase)(AdoHcyase)	0.922034	0.00111663
Contig_2496	EB133084	metal/metal binding	metal_binding_copper			heavy-metal associated domain-containing protein; farnesylated protein; F13E7.9 protein; n=	0.957119	0.000190838
121375	gi|22484316|gb|BU044239.1|BU044239	metal/metal binding	unknown			heavy-metal-associated domain-containing protein [Arabidopsis	0.928069	0.00088096
Contig_5246	gi|22477467|gb|BU039106.1|BU039106	nucleic acid/nucleotide sugars metabolism	Nucleotide sugars metabolism			NAD-dependent epimerase/dehydratase family [Arabidopsis thaliana]	0.878281	0.00410682
149440	CN898497	nucleic acid/nucleotide sugars metabolism	Nucleotide sugars metabolism			Adenylate kinase isoenzyme 1 (ATP-AMP transphosphorylase) (AK1) (Myokinase); adenylate kinase family	0.85261	0.00714596
Contig_4201	gi|22484058|gb|BU043981.1|BU043981	nucleic acid/nucleotide sugars metabolism	Nucleotide sugars metabolism	yes		NAD-dependent epimerase/dehydratase family [Arabidopsis thaliana]	0.844404	0.00835271
150915	CN937925	oxidation/reduction	GST			glutathione S transferase; glutathione S transferase T5; n=1; Solanum lycopersicum	0.874034	0.00453675
1154	CN914800	oxidation/reduction	NADPH oxidase/H2O2 production			Cytochrome b-245 heavy chain (p22 phagocyte B-cytochrome) (Neutrophil cytochrome b 91 kDa polypeptid	0.922851	0.00108256
244211	CN894247	oxidation/reduction	oxidation			monodehydroascorbate reductase; Programmed cell death protein 8, mitochondrial precursor (Apoptosis-	0.846139	0.00808758
Contig_3109	EB138113	oxidation/reduction	oxidation_glutathione_peroxidase			glutathione peroxidase; phospholipid hydroperoxide glutathione peroxidase (PHGPx); Os06g018	0.970345	6.37594e-05
Contig_4836	EB142261	oxidation/reduction	thioredoxin			thioredoxin; Thioredoxin H-type 2; n=2; Arabidopsis thaliana|Rep: Thioredoxin H-type 2 -Ara	0.969109	7.20003e-05
33514	EB145585	post-translational protein modification	acetyltransferase			O-acetyltransferase; O-acetyltransferase; n=1; Oryza sativa (japonica cultivar-group)|Rep:	0.938272	0.000561131
146795	CN936339	post-translational protein modification	fucosyltransferase			Protein-O-fucosyltransferase 2; n=1; Glycine max|Rep: Protein-O-fucosylt	0.903944	0.00205918
Contig_5263	gi|22482915|gb|BU042838.1|BU042838	protein synthesis/ribosome/tRNA/chaperone	heat shock protein			heat shock protein, [Arabidopsis thaliana	0.897606	0.00248196
254437	gi|22487786|gb|BU047709.1|BU047709	protein synthesis/ribosome/tRNA/chaperone	protein synthesis_chaperone			endopeptidase Clp ATP-binding chain B [Bacteroides thetaiotaomicron VPI-5482]	0.929645	0.000825328
98822	gi|22487011|gb|BU046934.1|BU046934	protein synthesis/ribosome/tRNA/chaperone	protein synthesis_chaperone			chaperonin, [Arabidopsis thaliana	0.878238	0.00411101
Contig_4993	CN941093	protein synthesis/ribosome/tRNA/chaperone	protein synthesis_chaperone			unknown protein; heat shock protein; Small heat shock protein; n=1; Retama raetam|Rep: Smal	0.850002	0.00751643
Contig_4554	CN917790	protein synthesis/ribosome/tRNA/chaperone	protein synthesis_chloroplast_Met removal protease			Methionine aminopeptidase (MAP) (Peptidase M); metallopeptidase M24 family protein; methionine amino	0.912568	0.00156326
117851	gi|22488774|gb|BU048697.1|BU048697	protein synthesis/ribosome/tRNA/chaperone	protein synthesis_SRP			SIGNAL RECOGNITION PARTICLE 54 KD PROTEIN 2 (SRP54	0.952272	0.000262166
279495	CN937941	protein synthesis/ribosome/tRNA/chaperone	Ribosome			Ribosome binding factor A; Ribosome binding factor A; n=1; Synechocystis sp. PCC 6803|Rep:	0.847577	0.00787182
266922	CN881382	proteolysis/protease/proteasome	peptidase			Peptidase M1, membrane alanine aminopeptidase; n=3; Shewanella|Rep: Peptidase M1, membrane	0.926004	0.000957506
8289	gi|22481036|gb|BU040959.1|BU040959	proteolysis/protease/proteasome	proteasome_COP9 complex			COP9 complex subunit 3, FUS11 [Arabidopsis thaliana]	0.986864	5.61097e-06
148849	CN888000	proteolysis/protease/proteasome	protein degradation_E3 ubiquitin ligase			zinc finger (C3HC4-type RING finger) family protein; Hypothetical protein; n=1; Cleome spin	0.906284	0.0019158
29798	CN947589	proteolysis/protease/proteasome	protein degradation_F-box			kelch repeat-containing F-box family protein; F3O9.5 protein; n=2; Arabidopsis thaliana|Rep	0.93572	0.000632392
260200	EB140703	proteolysis/protease/proteasome	protein degradation_F-box			F-box family protein (tubby family protein); Tubby protein; Tubby protein 1 (Tubby protein 1); Tubby	0.907888	0.00182133
224691	CN878031	proteolysis/protease/proteasome	protein degredation_protease_aspartyl protease	yes	yes	aspartyl protease family protein; Chloroplast nucleoid DNA binding protein; nucellin protei	0.860795	0.00605932
Contig_4014	CN875747	proteolysis/protease/proteasome	protein degredation_protease_Clp	yes		ATP-dependent Clp protease ATP binding subunit clpX; ATP-dependent Clp protease ATP binding subunit	0.9265	0.000938751
Contig_4042	EB150589	proteolysis/protease/proteasome	protein degredation_protease_Clp			ATP-dependent Clp protease ATP binding subunit (ClpD), (ERD1); ERD1 protein, chloroplast pr	0.882987	0.00366205
161748	EB123090	proteolysis/protease/proteasome	proteosome_disease resistance modulator			phosphatase; Sgt1; Hypothetical protein; n=2; Gallus gallus|Rep: Hypothetical protein -Gall	0.84926	0.00762402
Contig_2692	CN873879	RNA binding/synthesis/modification	RNA_helicase	yes		CarD transcriptional regulator family protein, expressed; n=1; Oryza sativa (japonica culti	0.910371	0.0016812
Contig_4636	gi|22480512|gb|BU040435.1|BU040435	RNA binding/synthesis/modification	rRNA degredation			nucleolar protein [Arabidopsis thaliana]	0.865263	0.00551373
Contig_3833	CN884134	RNA binding/synthesis/modification	splicing factor			Heterogeneous nuclear ribonucleoprotein D0 (hnRNP D0) (AU rich element RNA binding protein 1); RNA r	0.84749	0.0078848
245309	CN890975	RNA binding/synthesis/modification	splicing factor_RRM			RNA recognition motif (RRM)-containing protein; Genomic DNA, chromosome 5, P1 clone:MDF20;	0.858233	0.00638711
Contig_4321	EB109258	secondary metabolism	biosynthesis_lignin			laccase (diphenol oxidase); laccase; Laccase; n=2; Pinus taeda|Rep: Laccase -Pinus taeda (L	0.992036	1.25536e-06
151264	EB120265	secondary metabolism	biosynthesis_lignin			laccase (diphenol oxidase); laccase family protein (diphenol oxidase family protein); laccase; Clust	0.961894	0.000134411
149750	CN897040	secondary metabolism	biosynthesis_lignin			disease resistance-responsive family protein (dirigent family protein); dirigent protein; disease re	0.955527	0.000212627
266282	EB146166	secondary metabolism	biosynthesis_lignin			O-methyltransferase; Caffeic acid 3-O-methyltransferase (S-adenosysl-L-methionine:caffeic acid 3-O-m	0.952794	0.000253759
151460	EB140044	secondary metabolism	biosynthesis_lignin		yes	peroxidase; unnamed protein product; Os01g0543100 protein; n=2; Oryza sativa (japonica cult	0.948666	0.000325297
151443	EB106174	secondary metabolism	biosynthesis_lignin			laccase (diphenol oxidase); Laccase; n=1; Pinus taeda|Rep: Laccase -Pinus taeda (Loblolly p	0.928723	0.000857602
135047	gi|22484280|gb|BU044203.1|BU044203	secondary metabolism	biosynthesis_lignin			Caffeoyl-CoA O-methyltransferase 5 (Trans-caffeoyl-CoA 3-O-methyltransferase 5) (CCoAMT-5) (CCoAOMT-5)	0.926425	0.000941581
69958	EB139176	secondary metabolism	biosynthesis_lignin			isoflavone reductase; Isoflavone reductase (IFR) (2'-hydroxyisoflavone reductase) (NADPH:isoflavone	0.913783	0.00150038
92038	EB139701	secondary metabolism	biosynthesis_lignin			disease resistance-responsive protein (dirigent protein); disease resistance response protein/ dirig	0.9124	0.00157208
Contig_2688	EB109614	secondary metabolism	biosynthesis_lignin			laccase (diphenol oxidase); laccase; Laccase; n=1; Pinus taeda|Rep: Laccase -Pinus taeda (L	0.874851	0.00445181
121327	EB177635	secondary metabolism	biosynthesis_lignin			isoflavone reductase; Isoflavone reductase (IFR) (2'-hydroxyisoflavone reductase) (NADPH:isoflavone	0.847685	0.00785584
154798	CN901075	secondary metabolism	biosynthesis_phenylpropanoid			S-adenosylmethionine synthetase 1 (Methionine adenosyltransferase 1) (AdoMet synthetase 1); S-adenos	0.931411	0.000765753
155553	gi|6563307|gb|AF206634.1|AF206634	secondary metabolism	biosynthesis_phenylpropanoid	yes		phenylalanine ammonia lyase [Prunus persica	0.904132	0.00204736
Contig_1679	EB128876	secondary metabolism	biosynthesis_phenylpropanoid			S-adenosylmethionine synthetase 1 (SAM1); S-adenosylmethionine synthetase; S-adenosylmethio	0.895551	0.00263021
4522	EB139247	secondary metabolism	biosynthesis_phenylpropanoid	yes		Trans-cinnamate 4-monooxygenase (Cinnamic acid 4-hydroxylase) (CA4H) (C4H) (P450C4H) (Cytochrome P45	0.87905	0.00403183
150635	EB115703	secondary metabolism	biosynthesis_phenylpropanoid			Phenylalanine ammonia-lyase 1; phenylalanine ammonia-lyase; Phenylalanine ammonia-lyase 2; phenylala	0.875335	0.00440206
131753	CN879754	secondary metabolism	Flavonoid_biosynthesis	yes		chalcone synthase; Chalcone synthase (Naringenin-chalcone synthase); Chalcone synthase 2 (Naringenin	0.868552	0.00513304
317314	#N/A	secondary metabolism	Flavonoid_biosynthesis			Naringenin,2-oxoglutarate 3-dioxygenase (Flavonone-3-hydroxylase) (F3H) (FHT); oxidoreductase, 2OG-F	0.861059	0.00602618
148284	gi|22482146|gb|BU042069.1|BU042069	signal transduction/unknown	C2 domain protein			C2 domain-containing protein [Arabidopsis thaliana	0.871478	0.00480885
209742	CN855887	signal transduction/unknown	C2 domain protein			C2 domain-containing protein; Anthranilate phosphoribosyltransferase protein; n=1; Arabidop	0.857185	0.00652451
Contig_5380	gi|22478501|gb|BU039747.1|BU039747	signal transduction/unknown	GTP binding			RAC-like GTP binding protein ARAC1.[Arabidopsis thaliana]	0.934998	0.000653579
151111	CN863053	signal transduction/unknown	kinase_STE20			protein kinase family protein; Serine/threonine protein kinase OSR1 (Oxidative stress-responsive 1 p	0.937372	0.000585633
Contig_2584	EB149644	signal transduction/unknown	phosphatase			PTEN protein; n=2; Arabidopsis thaliana|Rep: PTEN protein -Arabidopsis thaliana (Mouse-ear	0.896146	0.00258677
Contig_3698	EB150079	signal transduction/unknown	PP2A			PP2A regulatory subunit TAP46; n=1; Arabidopsis thaliana|Rep: PP2A regulatory subunit TAP46	0.888451	0.00318624
4918	CN859161	signal transduction/unknown	Receptor kinase		yes	S-receptor kinase; S domain receptor protein kinase; S-receptor kinase; n=1; Oryza	0.9667	9.00252e-05
315950	gi|22483294|gb|BU043217.1|BU043217	signal transduction/unknown	Receptor Kinase			receptor-like protein kinase [Arabidopsis thaliana	0.963019	0.000122955
154645	CN910837	signal transduction/unknown	receptor kinase			leucine rich repeat transmembrane protein kinase; leucine rich repeat receptor kin	0.925471	0.000977961
216062	EB108162	signal transduction/unknown	Receptor kinase			leucine rich repeat receptor kinase; n=3; Oryza|Rep: leucine rich repeat	0.924277	0.00102478
224850	CN866827	signal transduction/unknown	receptor kinase			leucine rich repeat transmembrane protein kinase; CLAVATA1 receptor kinase (CLV1); disease resistanc	0.849966	0.00752163
180943	EE663744	signal transduction/unknown	Receptor Kinase			protein kinase family protein; receptor protein kinase; Hypothetical protein F21P8.50; n=1;	0.849152	0.00763987
Contig_5488	#N/A	stress/pathogenesis	Allergen			patatin; latex protein allergen; n=1; Oryza sativa (japonica cultivar-group)|Rep:	0.961328	0.000140424
297230	gi|22484108|gb|BU044031.1|BU044031	stress/pathogenesis	germilin-like			germin-like protein [Arabidopsis thaliana	0.995593	2.13218e-07
Contig_2851	CN900723	stress/pathogenesis	harpin induced			harpin induced protein (HIN1) (harpin-responsive protein); Expressed pro	0.856702	0.00658839
Contig_5365	gi|22488811|gb|BU048734.1|BU048734	stress/pathogenesis	salt stress_constans like_light response			salt-tolerance protein [Arabidopsis thaliana]	0.916811	0.00135097
186444	CN875073	transcription factor/unknown	bZIP		yes	not determined by homology	0.849667	0.00756489
160928	gi|22482145|gb|BU042068.1|BU042068	transcription factor/unknown	Myb			26S proteasome AAA-ATPase subunit RPT6a [Arabidopsis thaliana	0.945652	0.000385138
152242	EB131006	transcription factor/unknown	Myb			myb family transcription factor; MYB transcription factor MYB75; n=2; Glycine max|Rep: MYB	0.834835	0.00991473
296871	EB155211	transcription factor/unknown	NAC			no apical meristem (NAM) family protein; NAC domain-containing protein 21/22 (ANAC021) (ANAC022); NA	0.931591	0.000759845
263591	CN879528	transcription factor/unknown	NAC		yes	hydroxyproline rich glycoprotein family protein; Nucleoporin protein; n=2; Arabidopsis thal	0.850053	0.00750909
117263	EB143144	transcription factor/unknown	WRKY			WRKY family transcription factor; OSJNBa0093F12.9; WRKY DNA binding protein; WRKY transcription fact	0.898714	0.00240436
163895	EB133928	transcription factor/unknown	WRKY			WRKY family transcription factor; WRKY transcription factor 30; n=1; Vitis aestiva	0.847597	0.00786885
31471	CN900715	transporter/pump/ion channel	lysine/histidine transport			lysine and histidine specific transporter; amino acid transporter family protein; Lysine an	0.860452	0.00610263
172322	gi|22478676|gb|BU039922.1|BU039922	transporter/pump/ion channel	malate transporter_vacuole			Sodium-dicarboxylate cotransporter-like.[Arabidopsis thaliana]	0.871325	0.00482545
45706	CN871646	transporter/pump/ion channel	peptide transporter			oligopeptide transporter OPT family protein; sexual differentiation process protein Isp4; P	0.875584	0.00437661
Contig_3407	transporter/pump/ion channel	transporter/pump/ion channel	transporter_calcium			cyclic nucleotide-regulated ion channel (cyclic nucleotide-gated channel (CNGC5)); cyclic nucleotide	0.862044	0.00590346
30018	CN947315	transporter/pump/ion channel	transporter_phospholipid			haloacid dehalogenase hydrolase family protein; ATPase, E1-E2 type; n=1; Medicago truncatul	0.958575	0.000172241
Contig_127	CN937971	transporter/pump/ion channel	transporter_phospholipid	yes		haloacid dehalogenase hydrolase family protein; phospholipid-transporting ATPase 7	0.855365	0.0067674
266802	CN898358	transporter/pump/ion channel	UDP-galactose transporter			transporter; Hypothetical protein; n=1; Medicago truncatula|Rep: Hypothetical protein -Medi	0.935507	0.000638613
251711	CN898315	transporter/pump/ion channel	UDP-galactose transporter			transporter; P0453G03.28 gene product; Gb|AAF04433.1; n=1; Arabidopsis thaliana|Rep: Gb|AAF	0.929303	0.000837182
186955	CN928147	transporter/pump/ion channel	zinc			zinc transporter; Zinc transporter; n=1; Asparagus officinalis|Rep: Zinc transporter -Aspar	0.890879	0.00298831
3269	gi|39697586|gb|AJ533668.1|AJ533668	unknown	cyclin			cyclin family [Arabidopsis thaliana	0.904311	0.00203621
95037	EB143153	unknown	dehydration response			betaine-aldehyde dehydrogenase; aldehyde dehydrogenase (ALDH3); Aldehyde dehydrogenase 3B1 (Aldehyde	0.843435	0.00850314
Contig_2478	EB153029	Unknown	fungal gene_carbohydrate transport and metabolism		yes	Neutral trehalase (Alpha,alpha-trehalase) (Alpha,alpha-trehalose glucohydrolase); trehalase (Alpha,a	0.840275	0.00900582
109609	CN895262	unknown	GTPase activator			GTPase-activating protein GYP7 (GAP for YPT7); Arabidopsis thaliana geno	0.927501	0.000901602
Contig_4823	CN927539	unknown	membrane protein			OSJNBa0064H22.21; Hypothetical protein OJ1212_D02.6; n=1; Oryza sativa (	0.92343	0.00105886
19571	CN914005	unknown	membrane protein			balbiani ring 1 (BR1); unknown protein; OSIGBa0113I13.4 protein; n=2; Oryza sativa|Rep: OSI	0.847223	0.00792464
Contig_3023	gi|22478281|gb|BU039527.1|BU039527	unknown	p450			cytochrome p450 90A1 [Arabidopsis thaliana	0.97864	2.39744e-05
107807	EB150848	unknown	PTB-POZ domain			speckle-type POZ protein; Kelch protein 17 (Actinfilin); BTB/POZ domain-containing protein 5; Cluste	0.855563	0.00674072
134888	gi|22478394|gb|BU039640.1|BU039640	unknown	RNA binding			RNA-binding protein [Oryza sativa (japonica	0.869092	0.00507221
187541	gi|22484601|gb|BU044524.1|BU044524	unknown	unknown			hypothetical protein T16L24.240 - Arabidopsis thaliana	0.990534	2.10536e-06
272832	gi|22477989|gb|BU039315.1|BU039315	unknown	unknown			unknown protein [Arabidopsis thaliana]	0.989614	2.7788e-06
Contig_2114	gi|17531078|gb|BF717192.1|BF717192	unknown	unknown			AT5g25110/T11H3_120 [Arabidopsis thaliana	0.98837	3.89807e-06
144323	CN889771	unknown	unknown			unknown protein; OSJNBa0064G10.21; Hypothetical protein; n=2; Arabidopsi	0.980944	1.70532e-05
149987	CN873148	unknown	unknown		yes	not determined by homology	0.979487	2.1248e-05
Contig_1068	CN921234	unknown	unknown		yes	Hypothetical protein; n=1; Medicago truncatula|Rep: Hypothetical protein	0.979435	2.1408e-05
Contig_1153	gi|39697580|gb|AJ533662.1|AJ533662	unknown	unknown			AT4g13930 [Arabidopsis thaliana]	0.975609	3.56153e-05
Contig_2042	CN907734	unknown	unknown			P0435B05.20	0.973261	4.68418e-05
33374	gi|22488220|gb|BU048143.1|BU048143	unknown	unknown			unknown [Arabidopsis thaliana	0.972366	5.16667e-05
Contig_4047	CN911374	unknown	unknown			not determined by homology	0.972229	5.24331e-05
134762	gi|22488598|gb|BU048521.1|BU048521	unknown	unknown			hypothetical protein [imported] - Arabidopsis thaliana	0.971023	5.95106e-05
91864	CN948516	unknown	unknown			not determined by homology or experimentation ; hypothetical or unknown protein;	0.962934	0.000123795
179894	gi|22485804|gb|BU045727.1|BU045727	unknown	unknown			unknown protein [Arabidopsis thaliana]	0.961701	0.000136445
70798	gi|22484397|gb|BU044320.1|BU044320	unknown	unknown			adenosine kinase 1 (ADK1)/adenosine 5'-phosphotransferase 1 [Arabidopsis thaliana]	0.959576	0.000160179
151973	EB122854	unknown	unknown		yes	not determined by homology	0.959495	0.000161126
13500	gi|22481958|gb|BU041881.1|BU041881	unknown	unknown			No hits found	0.958974	0.000167362
227175	CN940103	unknown	unknown			OSIGBa0152K17.9 protein; n=3; Oryza sativa|Rep: OSIGBa0152K17.9 protein	0.957652	0.000183886
257255	gi|22477820|gb|BU039249.1|BU039249	unknown	unknown			unknown protein [Arabidopsis thaliana	0.957628	0.000184189
119526	CN937543	unknown	unknown			prohibitin; prohibitin; n=1; Oryza sativa (japonica cultivar-group)|Rep:	0.957253	0.000189073
139673	gi|46472626|gb|AJ631723.1|AJ631723	unknown	unknown			no hits found	0.956375	0.000200827
146420	gi|39696599|gb|AJ533948.1|AJ533948	unknown	unknown			P0504D03.12 [Oryza sativa (japonica cultivar	0.953754	0.000238773
Contig_5460	CN873965	unknown	unknown		yes	unknown protein; Hypothetical protein; n=1; Chlamydomonas incerta|Rep: H	0.952246	0.000262586
Contig_2317	CN868380	unknown	unknown			Hypothetical protein; n=1; Gallus gallus|Rep: Hypothetical protein -Gallus gallus (Chicken)	0.951046	0.000282633
14884	CN862234	unknown	unknown			unknown protein; Hypothetical protein T20K18.50; n=1; Arabidopsis thalia	0.949446	0.000310873
Contig_1515	gi|22481998|gb|BU041921.1|BU041921	unknown	unknown			unknown protein [Arabidopsis thaliana	0.948627	0.00032604
185751	CN848708	unknown	unknown		yes	Targeting protein for Xklp2 containing protein, expressed; n=3; Oryza sa	0.9473	0.000351607
264345	gi|22477700|gb|BU039200.1|BU039200	unknown	unknown			Arabinogalactan protein) (At5g56540).[Arabidopsis thaliana]	0.942944	0.000444708
Contig_4358	CN898692	unknown	unknown			Hypothetical protein F7H19.40; n=1; Arabidopsis thaliana|Rep: Hypothetic	0.94165	0.00047517
111468	CN877438	unknown	unknown			F1N19.14; n=1; Arabidopsis thaliana|Rep: F1N19.14 -Arabidopsis thaliana	0.940384	0.000506293
Contig_369	CN916217	unknown	unknown		yes	not determined by homology	0.932996	0.000714744
141494	CN919703	unknown	unknown		yes	Hypothetical protein OJ1311_H06.27; n=1; Oryza sativa (japonica cultivar	0.931318	0.000768809
164066	CN888694	unknown	unknown			kinase; Ubiquitin associated; n=1; Medicago truncatula|Rep: Ubiquitin as	0.930961	0.000780643
153316	CN897386	unknown	unknown			T5I8.21 protein; n=2; Arabidopsis thaliana|Rep: T5I8.21 protein -Arabido	0.929456	0.000831881
98979	gi|22486812|gb|BU046735.1|BU046735	unknown	unknown			unknown protein [Arabidopsis thaliana	0.928516	0.000864924
187978	EB151304	unknown	unknown		yes	not determined by homology	0.92533	0.000983402
253098	gi|22486142|gb|BU046065.1|BU046065	unknown	unknown			GLP_165_109047_101356 [Giardia lamblia ATCC 50803]	0.92189	0.00112272
263459	CN942476	unknown	unknown		yes	Hypothetical protein P0577B11.138; n=1; Oryza sativa (japonica cultivar-group)|Rep: Hypothe	0.921582	0.00113578
85493	gi|22484446|gb|BU044369.1|BU044369	unknown	unknown			no hits found	0.91839	0.00127701
254273	gi|22480572|gb|BU040495.1|BU040495	unknown	unknown			blr4473 [Bradyrhizobium japonicum	0.916961	0.00134379
119381	CN898563	unknown	unknown			transcriptional regulator; Transcriptional regulator, expressed; n=1; Oryza sativa (japonic	0.91478	0.00145006
228738	CN888955	unknown	unknown			Hypothetical protein F13M23.50; n=1; Arabidopsis thaliana|Rep: Hypothetical protein F13M23.	0.911907	0.00159818
62514	CN865144	unknown	unknown		yes	Hypothetical protein; n=1; Oryza sativa (japonica cultivar-group)|Rep: Hypothetical protein	0.910555	0.00167111
154564	gi|22477918|gb|BU039287.1|BU039287	unknown	unknown			no hits found	0.910323	0.00168389
141551	CN916041	unknown	unknown			unknown protein; Hypothetical protein B1090H08.46; n=1; Oryza sativa (ja	0.905422	0.00196783
289077	#N/A	unknown	unknown			OJ1081_B12.117 gene product; Endochitinase 1 precursor; chitinase; chitinase precursor; LP6	0.904968	0.00199557
263692	gi|22478485|gb|BU039731.1|BU039731	unknown	unknown			OSJNBa0042I15.19 [Oryza sativa (japonica	0.904642	0.00201565
140330	CN915853	unknown	unknown			not determined by homology	0.903281	0.00210103
121154	CN877250	unknown	unknown			unknown protein; Hypothetical protein P0047B07.112; n=1; Oryza sativa (j	0.9003	0.00229597
71027	EE663865	unknown	unknown			not determined by homology	0.897988	0.00245504
Contig_2659	gi|22485815|gb|BU045738.1|BU045738	unknown	unknown			unknown protein [Arabidopsis thaliana	0.897676	0.00247707
54041	CN915032	unknown	unknown			Hypothetical protein F10N7.160; n=1; Arabidopsis thaliana|Rep: Hypotheti	0.894858	0.0026815
43159	CN878824	unknown	unknown			Protein C10orf119; PREDICTED: hypothetical protein; n=1; Strongylocentrotus purpuratus|Rep:	0.892416	0.00286724
Contig_4299	CN943907	unknown	unknown			Arabidopsis thaliana genomic DNA, chromosome 5, P1 clone:MQB2; n=2; Arab	0.891941	0.00290432
154574	CN883595	unknown	unknown			UPI000065D078 related cluster; n=1; Takifugu rubripes|Rep: UPI000065D078	0.890598	0.00301078
191977	CN857908	unknown	unknown			not determined by homology	0.890368	0.00302927
139747	CN927697	unknown	unknown			not determined by homology	0.890188	0.00304382
110378	EB106479	unknown	unknown			not determined by homology	0.888239	0.00320392
187428	CN875109	unknown	unknown			unknown protein; Membrane attack complex component/perforin/complement C	0.888019	0.00322227
170461	gi|22482447|gb|BU042370.1|BU042370	unknown	unknown			hypothetical protein [Arabidopsis thaliana	0.886172	0.0033795
141728	CN926263	unknown	unknown			Hypothetical protein; n=1; Medicago truncatula|Rep: Hypothetical protein	0.88514	0.00346944
264805	gi|22481467|gb|BU041390.1|BU041390	unknown	unknown			unknown protein [Arabidopsis thaliana	0.884143	0.00355787
153261	CN871544	unknown	unknown		yes	not determined by homology	0.883576	0.00360871
151171	CN884844	unknown	unknown			not determined by homology	0.879529	0.0039856
252330	CN928838	unknown	unknown			Hypothetical protein At2g26280; n=2; Arabidopsis thaliana|Rep: Hypothetical protein At2g262	0.877282	0.0042054
220561	gi|22481022|gb|BU040945.1|BU040945	unknown	unknown			No hits found	0.876832	0.00425038
141064	EB146902	unknown	unknown		yes	not determined by homology	0.875433	0.00439206
92544	EB132787	unknown	unknown			Hypothetical protein; n=1; Prochlorococcus marinus subsp. pastoris str.	0.874503	0.0044879
111823	CN895039	unknown	unknown			hypothetical protein; Hypothetical protein F17L22.160; n=1; Arabidopsis thaliana|Rep: Hypot	0.872709	0.00467649
159685	EB148963	unknown	unknown			dentin sialophosphoprotein; Hypothetical protein F13G24.180; n=1; Arabid	0.870222	0.00494633
74303	CN938955	unknown	unknown			unknown protein; Hypothetical protein AT4g19350; n=1; Arabidopsis thalia	0.864888	0.00555828
154627	CN944023	unknown	unknown			AT3g26440/F20C19_16; n=2; Arabidopsis thaliana|Rep: AT3g26440/F20C19_16	0.864636	0.00558836
94982	CN912166	unknown	unknown			Hypothetical protein AT4g39450; n=1; Arabidopsis thaliana|Rep: Hypotheti	0.862869	0.00580195
121204	CN909569	unknown	unknown			not determined by homology	0.86224	0.00587923
224180	CN912940	unknown	unknown			unknown protein; Hypothetical protein OSJNBa0008J01.25-1; n=2; Oryza sat	0.861097	0.00602147
188720	CN862864	unknown	unknown			Hypothetical protein; n=1; Medicago truncatula|Rep: Hypothetical protein	0.860656	0.0060768
250932	CN948985	unknown	unknown			not determined by homology or experimentation ; hypothetical or unknown protein;	0.859749	0.00619182
162078	CN909731	unknown	unknown			not determined by homology	0.859599	0.00621102
218826	CN938301	unknown	unknown		yes	At1g68740/F24J5.8; n=3; Arabidopsis thaliana|Rep: At1g68740/F24J5.8 -Arabidopsis thaliana (	0.859483	0.00622579
135527	CN859065	unknown	unknown			not determined by homology	0.857728	0.00645304
139697	CN880004	unknown	unknown		yes	unknown protein; Hypothetical protein B1147B12.15; n=2; Oryza sativa (ja	0.855086	0.00680503
173386	EB150477	unknown	unknown			Hypothetical protein; n=1; Medicago truncatula|Rep: Hypothetical protein	0.855042	0.00681106
106235	CN939101	unknown	unknown			Hypothetical protein OSJNBb0071O21.22; n=1; Oryza sativa (japonica culti	0.854762	0.00684908
257804	CN899431	unknown	unknown			not determined by homology	0.853264	0.00705486
Contig_2932	CN911657	unknown	unknown			Hypothetical protein; n=2; Arabidopsis thaliana|Rep: Hypothetical protein -Arabidopsis thal	0.852366	0.00718005
224172	EB127153	unknown	unknown	yes	yes	not determined by homology	0.851427	0.00731252
145120	CN891002	unknown	unknown	yes		Hypothetical protein; n=1; Oryza sativa (japonica cultivar-group)|Rep: H	0.84955	0.00758196
160257	CN942695	unknown	unknown			Hypothetical protein; n=1; Olimarabidopsis pumila|Rep: Hypothetical prot	0.848568	0.00772538
Contig_2052	CN877002	unknown	unknown			Os05g0215600 protein; n=1; Oryza sativa (japonica cultivar-group)|Rep: O	0.846255	0.00806998
Contig_4365	gi|22484570|gb|BU044493.1|BU044493	unknown	unknown			unknown protein [Arabidopsis thaliana]	0.844751	0.0082992
134488	CN888611	unknown	unknown		yes	not determined by homology	0.844194	0.00838513
141951	CN881252	unknown	unknown			Hypothetical protein; n=1; Medicago truncatula|Rep: Hypothetical protein	0.841914	0.00874293
180962	CN937350	unknown	unknown			n=1; Oryza sativa (japonica cultivar-group)|Rep: Expressed protein -Oryz	0.841089	0.00887465
257818	gi|22477469|gb|BU039107.1|BU039107	unknown	unknown			At1g31070/F17F8_1.[Arabidopsis thaliana]	0.839422	0.00914477
141058	CN928466	unknown	unknown	yes		Os06g0631300 protein; n=2; Oryza sativa (japonica cultivar-group)|Rep: O	0.838993	0.0092152
117642	CN899623	unknown	unknown	yes		T7N9.27; n=4; Arabidopsis thaliana|Rep: T7N9.27 -Arabidopsis thaliana (M	0.838325	0.0093254
6465	EB106359	unknown	unknown			hypothetical protein; Genomic DNA, chromosome 5, TAC clone:K6A12; n=3; A	0.838272	0.00933403
251669	EB138777	unknown	unknown			Hypothetical protein At2g42760; n=1; Arabidopsis thaliana|Rep: Hypothetical protein At2g427	0.837183	0.00951573
Contig_1530	EB135082	unknown	unknown_domain_ankyrin repeat			Squamosa promoter binding protein 12; squamosa promoter binding protein 12 (SPL12); unknown protein,	0.929866	0.000817707
192149	gi|22486357|gb|BU046280.1|BU046280	unknown	unknown_domain_PPR			pentatricopeptide (PPR) repeat-containing protein [Arabidopsis thaliana	0.945537	0.000387555
32867	gi|22480298|gb|BU040221.1|BU040221	unknown	unknown_domain_PPR			pentatricopeptide (PPR) repeat-containing protein [Arabidopsis thaliana]	0.890162	0.00304593
257530	CN898459	unknown	WD40 domain			Katanin p80 WD40-containing subunit B1 (Katanin p80 subunit B1) (p80 katanin); transducin family pro	0.90448	0.00202573
154200	gi|22484367|gb|BU044290.1|BU044290	unknown	zinc finger			Zn finger protein [Nicotiana tabacum	0.951808	0.000269803
1808	CN944462	unknown	zinc finger		yes	zinc finger (C2H2 type) family protein; hypothetical protein; Zinc finger, C2H2 type; n=2;	0.931727	0.00075542
148580	CN916327	unknown	zinc finger		yes	zinc finger (CCCH-type) family protein; Zinc finger, CCCH-type; n=1; Medicago truncatula|Re	0.889956	0.00306259
Contig_3395	CN891070	vacuole function	ATP synthase			Vacuolar ATP synthase subunit d (V-ATPase d subunit) (Vacuolar proton pump d subunit) (V-ATPase 39 k	0.967611	8.28956e-05
Contig_1923	CN909657	vacuole function	autophagy			Autophagy protein Apg9 containing protein, expressed; n=1; Oryza sativa (japonica cultivar-	0.893502	0.00278365
215322	CN891082	vacuole function	folate metabolism			Gamma-glutamyl hydrolase precursor (Gamma-Glu-X carboxypeptidase) (Conjugase) (GH); gamma-glutamyl h	0.908594	0.00178076

## Sheet: Inverse Regulon 1
Highlighted genes do not match peach target
EST	GB	Category	Subcategory	Inv Regulon 2 overlap	Flag	description	R-values	P-values
171015	CN882701	AA biosynthesis	biosynthesis_Histidine			1-(5-phosphoribosyl)-5-[(5-phosphoribosylamino)methylideneamino] imidazole-4-carboxamide isomerase (	0.893033	0.00281957
145675	CN894608	AA biosynthesis	biosynthesis_Lysine			alanine racemase family protein; Hypothetical UPF0001 protein yggS; Alanine racemase; n=1;	0.887014	0.00330725
155141	CN899985	AA biosynthesis	biosynthesis_lysine and branch chain AA			Dihydroxy-acid dehydratase (DAD); P0562A06.23 gene product; dihydroxy-acid dehydra	0.841507	0.00880771
262096	CN908622	AA biosynthesis	biosynthesis_serine			Phosphoserine aminotransferase (PSAT); phosphoserine aminotransferase; Phosphoserine aminotransferas	0.873725	0.00456904
287329	EB125715	cell wall	biosynthesis			glycosyl transferase family 8 protein; H0410G08.13 protein; n=3; Oryza sativa|Rep: H0410G08	0.920809	0.00116897
Contig_1005	gi|22481246|gb|BU041169.1|BU041169	cell wall	biosynthesis			glycosyltransferase family [Arabidopsis thaliana]	0.917034	0.00134034
287458	EB125759	cell wall	degredation			Beta-galactosidase (Lactase); AT3g06510/F5E6_16; n=1; Arabidopsis thaliana|Rep: AT3g06510/F	0.922435	0.00109982
224100	CN876955	cell wall	electron carrier			FAD binding domain-containing protein; Reticuline oxidase precursor (Berberine-bridge-forming enzyme	0.900082	0.00231068
13586	EB109631	cell wall	polygalacturonase			Polygalacturonase precursor (PG) (Pectinase); glycoside hydrolase family 28 protein (polygalacturona	0.895903	0.00260447
155249	#N/A	cell wall	polygalacturonase			glycosyl hydrolase family 17 protein; beta-1,3-glucanase precursor; beta-1,3-gluca	0.846136	0.008088
244051	CN902336	chloroplast/light response/photosynthesis	plastid transcription	yes		Ycf39 protein; n=1; Synechocystis sp. PCC 6803|Rep: Ycf39 protein -Synechocystis sp. (strai	0.839358	0.00915519
47624	CN858864	chloroplast/light response/photosynthesis	protein processing protease			cell division protein FtsH3; FtsH protease	0.846094	0.00809429
220392	CN948642	chloroplast/light response/photosynthesis		yes	yes	plastocyanin domain-containing protein; Early nodulin protein 2 precursor (Phytocyanin protein); blu	0.89554	0.00263103
Contig_1589	gi|15987089|gb|AF411492.1|AF411492	chloroplast/light response/photosynthesis				Ribulose-1,5-bisphosphate carboxylase/oxygenase large subunit (EC 4.1.1.39) (Ribulose bisphosphate carboxylase large chain) (RuBisCO large subunit) (Fragment).[Prunus persica]	0.885744	0.00341667
95631	CN872026	chloroplast/light response/photosynthesis		yes		NAD(P)H-quinone oxidoreductase chain K, chloroplast (NAD(P)H dehydrogenase, chain K) (NADH-plastoqui	0.884478	0.00352796
320829	EG631390	Cytochrome p450	p450			cytochrome P450; cytochrome P450 family protein; Cytochrome P450 85A1 (C6-oxidase) (OsDWARF) (Dwarf	0.86287	0.0058018
Contig_441	gi|22478432|gb|BU039678.1|BU039678	development	anchors polymeric polyphenols during fruit growth and ripening			HyPRP.[Fragaria ananassa]	0.870343	0.004933
164315	CN944189	development	cell-to-cell signaling		yes	Rapid ALkalinization Factor; n=1; Medicago truncatula|Rep: Rapid ALkalinization Factor -Med	0.838998	0.00921434
160313	CN941513	development	expressed in young apple fruit		yes	PAFD103 protein; n=1; Malus x domestica|Rep: PAFD103 protein -Malus domestica (Apple) (Malu	0.839848	0.00907521
44929	CN857304	development	flower initiation_ternary complex formation			Ternary complex factor MIP1; n=1; Oryza sativa (japonica cultivar-group)	0.847155	0.00793478
267943	EB152438	development	phototropism_lateral auxin translocation			Carnitine O-palmitoyltransferase 2, mitochondrial precursor (Carnitine palmitoyltransferase II) (CPT	0.838995	0.00921479
117871	CN881394	development	regulation of cytokinin biosynthesis	yes		peptidase protein; Glutamate carboxypeptidase 2 (Glutamate carboxypeptidase II) (Membrane glutamate	0.837047	0.0095385
222074	CN876100	development	repressor of GA signalling			DELLA protein RGL2 (RGA protein 2) (Scarecrow protein 19); scarecrow transcription factor 5 (SCL5);	0.851647	0.00728138
170344	EB140939	development	response to ethylene		yes	OJ1311_D08.9 gene product; Ethylene response factor 2; n=2; Solanum lycopersicum|Rep: Ethyl	0.902684	0.00213916
255826	CN913585	development	seed germination_phytochrome signaling			Dof21b; n=2; Glycine max|Rep: Dof21b -Glycine max (Soybean)	0.972048	5.34578e-05
262517	CN908925	development	stem cell function in shoot apical meristems	yes		knotted1-type homeobox protein; Shoot meristemless protein; n=2; Papaveraceae|Rep: Shoot me	0.900269	0.00229808
142413	EB127619	DNA binding/histone/chromatin folding/repair	chromatin components_non-histone			high mobility group (HMG1/2) family protein; HMG1/2 protein; n=1; Vicia faba|Rep: HMG1/2 pr	0.861134	0.00601682
147346	CN895583	DNA binding/histone/chromatin folding/repair	DNA_binding_histone			histone H2A; histone H2A.2; histone H2A.4; histone H2A.5; Histone H2A-IV; Histone H2A.6; n=	0.880658	0.00387804
33549	CN928962	DNA binding/histone/chromatin folding/repair	histone acetylatioin			GCN5 N-acetyltransferase (GNAT) family protein; GCN5 N-acetyltransferase; n=1; Medicago tru	0.889853	0.00307099
287113	CN872980	energy/mitochondria	electron transport			CcmFC protein; n=13; Poaceae|Rep: CcmFC protein -Triticum aestivum (Wheat); Cytoch	0.875624	0.00437253
225560	CN877542	energy/mitochondria	electron transport	yes	yes	NADH-ubiquinone oxidoreductase 27 kDa subunit (Complex I-27KD) (CI-27KD) (NADH dehydrogenase subunit	0.838432	0.00930762
Contig_4787	gi|22483517|gb|BU043440.1|BU043440	energy/mitochondria	protein import			protein import receptor TOM20, mitochondrial - potato	0.879873	0.00395263
142638	CN939661	energy/mitochondria				mitochondrial substrate carrier family protein; Mitochondrial aspartate-glutamate transporter AGC1 (	0.898042	0.00245129
Contig_3736	gi|22488058|gb|BU047981.1|BU047981	lipid/fatty acid metabolism	Fatty acid biosynthesis			NADH-cytochrome B5 reductase.[Arabidopsis thaliana]	0.924735	0.00100665
143635	CN940035	lipid/fatty acid metabolism	Fatty acid biosynthesis			3-oxoacyl-[acyl-carrier protein] synthase 2 (3-oxoacyl-[acyl-carrier protein] synthase II) (Beta-ket	0.88144	0.00380468
137862	EB138510	lipid/fatty acid metabolism	lipid biosynthesis	yes		UDP-glucose:sterol glucosyltransferase; UDP-glucose:sterol glucosyltransferase; n=	0.866535	0.00536446
74262	CN866800	lipid/fatty acid metabolism	lipid catabolism			Phospholipase D alpha 1 (PLD alpha 1) (Choline phosphatase 1) (Phosphatidylcholine-hydrolyzing phosp	0.913777	0.0015007
Contig_300	gi|22480696|gb|BU040619.1|BU040619	membrane/cytoskeleton/intracellular transport	cytoskeleton_actin	yes		Actin.[Setaria italica]	0.864063	0.00565711
146845	EB137886	membrane/cytoskeleton/intracellular transport	membrane_vesicle transport			Alpha-soluble NSF attachment protein (SNAP-alpha) (N-ethylmaleimide-sensitive factor attachment prot	0.94355	0.000430882
298468	CN915492	membrane/cytoskeleton/intracellular transport	vescicular transport		yes	epsin N-terminal homology (ENTH) domain-containing protein (clathrin assembly protein); epsin N-term	0.855483	0.00675149
250128	CN914931	membrane/cytoskeleton/intracellular transport	vescicular transport_SNARE			syntaxin 71 (SYP71); Os01g0685200 protein; n=1; Oryza sativa (japonica cultivar-group)|Rep:	0.868918	0.00509173
266332	CN917823	metabolism/catabolism	biosynthesis_alkaloids			ferric-chelate reductase; ferric reductase transmembrane component family protein; Ferric r	0.853739	0.00698916
181524	CN905242	metabolism/catabolism	biosynthesis_natural products_auxin, biotin, etc.			Nitrilase homolog 1; carbon-nitrogen hydrolase family protein; not determined by homology or experim	0.88739	0.00327533
233141	CN878771	metabolism/catabolism	biosynthesis_raffinose_seed imbibition			raffinose synthase family protein (seed imbibition protein (din10)); Seed imbibition protei	0.894059	0.00274136
132097	CN888220	metabolism/catabolism	GTP biosynthesis			IMP dehydrogenase/GMP reductase; n=3; Medicago truncatula|Rep: IMP dehydrogenase/GMP reduct	0.845681	0.00815699
49106	EB175270	metabolism/catabolism	metabolism_carbohydrate_Glycolysis / Gluconeogenesis			pyruvate kinase; Pyruvate kinase I (PK-1); Plastid pyruvate kinase; n=1; Prototheca wickerh	0.870671	0.0048969
62592	CN862902	metabolism/catabolism	metabolism_carbohydrate_Glycolysis / Gluconeogenesis_chloroplast	yes		pfkB-type carbohydrate kinase family protein; fructokinase; Fructokinase; n=1; Solanum lyco	0.890189	0.0030437
233094	CN878737	metabolism/catabolism	moco biosynthesis	yes		Molybdenum cofactor biosynthesis protein A; Molybdenum cofactor biosynthesis protein A 1; not determ	0.900676	0.0022708
166712	EE663925	metabolism/catabolism	starch and sucrose metabolism			Sucrose synthase (Sucrose-UDP glucosyltransferase); Sucrose-phosphate synthase (UDP-glucose-fructose	0.866672	0.0053485
151030	CN898405	nucleic acid/nucleotide sugars metabolism	Nucleotide sugars metabolism			NADH dehydrogenase; pyridine nucleotide-disulphide oxidoreductase family protein; Hypothetical 62.8	0.855374	0.00676615
181729	CN905365	nucleic acid/nucleotide sugars metabolism	nucloeside salvage pathway			Pyrimidine specific ribonucleoside hydrolase rihA (Cytidine/uridine specific hydrolase); Pu	0.83623	0.00967642
89791	CN873783	oxidation/reduction	oxidoreducatase		yes	pyridine nucleotide-disulphide oxidoreductase family protein; NADH dehydrogenase;	0.854257	0.00691801
223747	EB123019	oxidation/reduction			yes	glutaredoxin; Glutaredoxin-1 (Thioltransferase-1) (TTase-1); glutaredoxin family protein; Glutaredox	0.969023	7.25949e-05
28995	CN927138	protein synthesis/ribosome/tRNA/chaperone	heat shock protein			DNAJ heat shock N-terminal domain-containing protein; hypothetical protein; Clust	0.914587	0.00145973
158730	EG631337	protein synthesis/ribosome/tRNA/chaperone	heat shock protein			heat shock protein; unknown protein; 16.9 kDa class I heat shock protein 1; 18.1 kDa class I heat sh	0.85067	0.00742048
Contig_1910	gi|22482868|gb|BU042791.1|BU042791	protein synthesis/ribosome/tRNA/chaperone	oxidative folding of polypeptides in the ER			Protein disulfide isomerase precursor (PDI	0.877857	0.00414845
Contig_297	gi|22481196|gb|BU041119.1|BU041119	protein synthesis/ribosome/tRNA/chaperone	protein synthesis_chaperone			Cyclophilin ROC7 (EC 5.2.1.8) (AT5g58710/mzn1_160) (Peptidyl-prolyl cis-trans isomerase) (PPIase) (Rotamase).[Arabidopsis thaliana]	0.852535	0.00715643
Contig_173	gi|17531152|gb|BF717266.1|BF717266	protein synthesis/ribosome/tRNA/chaperone	protein synthesis_chaperone			Cyclophilin (EC 5.2.1.8) (Peptidyl-prolyl cis-trans isomerase) (PPIase) (Rotamase).[Ricinus communis]	0.836247	0.00967363
181622	CN905300	protein synthesis/ribosome/tRNA/chaperone	protein synthesis_eIF1A			Elongation factor 1-alpha (EF-1-alpha) (Elongation factor Tu) (EF-Tu); elongation factor 1-alpha (EF	0.85943	0.00623255
15757	EB110342	protein synthesis/ribosome/tRNA/chaperone	protein synthesis_eIF2			translation initiation factor IF-2; eukaryotic translation initiation factor 2 family protein (eIF-2	0.867961	0.00520013
225459	CN877481	protein synthesis/ribosome/tRNA/chaperone	protein synthesis_eIF2B			Translation initiation factor eIF-2B subunit beta (eIF-2B GDP-GTP exchange factor subunit beta); Clu	0.942447	0.000456261
216448	CN947074	protein synthesis/ribosome/tRNA/chaperone	protein synthesis_eIF4A			ATP-dependent RNA helicase eIF4A (Eukaryotic initiation factor 4A) (eIF-4A) (Translation Initiation	0.951261	0.000278973
188333	EE663688	protein synthesis/ribosome/tRNA/chaperone	protein synthesis_eRF1			Eukaryotic peptide chain release factor subunit 1 (eRF1) (Eukaryotic release factor 1); eukaryotic r	0.879685	0.00397066
Contig_2603	gi|22483759|gb|BU043682.1|BU043682	protein synthesis/ribosome/tRNA/chaperone	protein synthesis_Ribosome			40S ribosomal protein, contains C-terminal domain.[Oryza sativa]	0.961652	0.000136963
155185	CN900016	protein synthesis/ribosome/tRNA/chaperone	protein synthesis_Ribosome_chloroplast			50S ribosomal protein L19; plastid ribosomal protein L19 precursor; ribosomal protein L19; Cluster:	0.908163	0.00180549
Contig_1294	gi|22480773|gb|BU040696.1|BU040696	protein synthesis/ribosome/tRNA/chaperone	protein synthesis_Ribosome_L37A			60S ribosomal protein L37a [Oryza sativa (japonica cultivar-group)]	0.926687	0.000931737
147971	CN895973	protein synthesis/ribosome/tRNA/chaperone	SEC	yes		SEC14 cytosolic factor (phosphoglyceride transfer protein); phosphatidylinositol transfer; SEC14 cyt	0.880566	0.00388672
25445	CN925281	protein synthesis/ribosome/tRNA/chaperone	tRNA biosynthesis			tRNA synthetase class II (G, H, P and S) family protein; Prolyl-tRNA synthetase (Proline--tRNA ligas	0.877276	0.00420599
148298	CN896637	protein synthesis/ribosome/tRNA/chaperone	tRNA ligase			Phenylalanyl-tRNA synthetase alpha chain (Phenylalanine--tRNA ligase alpha chain) (PheRS); not deter	0.836599	0.00961398
Contig_1405	gi|22477297|gb|BU039034.1|BU039034	proteolysis/protease/proteasome	protease_cysteine			Papain-like cysteine proteinase isoform III.[Ipomoea batatas]	0.887851	0.00323642
185793	EB149005	proteolysis/protease/proteasome	protease_cysteine			OTU cysteine protease family protein; OTU cysteine protease; OTU (Ovarian tumor)cysteine pr	0.878567	0.00407881
20061	CN926459	proteolysis/protease/proteasome	protein degradation_E3 ubiquitin ligase			zinc finger protein; zinc finger (C3HC4-type RING finger) family protein; Predicted E3 ubiq	0.91082	0.00165664
Contig_88	gi|22480829|gb|BU040752.1|BU040752	proteolysis/protease/proteasome	protein degradation_ubiquitin			Ubiquitin.[Pisum sativum]	0.940352	0.000507099
250613	CN911230	proteolysis/protease/proteasome	proteosome_F-box		yes	NHL repeat-containing protein; n=1; Oryza sativa (japonica cultivar-grou	0.882159	0.00373791
214774	CN946063	proteolysis/protease/proteasome	proteosome_ubiquitin ligase			cullin; Cullin-3 (CUL-3); Cullin-4A (CUL-4A); cullin 3B; PREDICTED: similar to cullin 3, pa	0.856671	0.00659245
264782	CN910439	proteolysis/protease/proteasome	proteosome_U-box	yes		transducin family protein (WD-40 repeat family protein); Prp19 beta protein; n=5; Eutheria|	0.87041	0.00492559
112377	CN879214	proteolysis/protease/proteasome	proteosome_U-box			armadillo/beta-catenin repeat family protein (U-box domain-containing protein); armadillo/beta-caten	0.83511	0.00986747
92234	CN874004	proteolysis/protease/proteasome			yes	ubiquitin-conjugating enzyme; Ubiquitin-conjugating enzyme; n=1; Oryza sativa (japonica cul	0.8739	0.00455067
95107	CN875148	proteolysis/protease/proteasome				zinc finger (C3HC4-type RING finger) family protein; Zinc finger, RING-type; RINGv; n=1; Me	0.869566	0.0050192
132265	CN888327	proteolysis/protease/proteasome				zinc finger (C3HC4-type RING finger) family protein; Zinc finger (C3HC4-type RING finger) p	0.860059	0.00615236
165395	CN944932	proteolysis/protease/proteasome		yes		zinc finger (C3HC4-type RING finger) family protein; RING finger protein 126; Zinc finger;	0.85773	0.00645289
159115	CN940697	RNA binding/synthesis/modification	helicase			DEAD box RNA helicase (RH3); RNA helicase; DEAD-box ATP-dependent RNA helicase 3 (Protein EMBRYO DEF	0.896197	0.00258307
152912	CN899234	RNA binding/synthesis/modification	helicase			DEAD box RNA helicase; Pre-mRNA splicing ATP-dependent RNA helicase PRP28; ATP-dependent RNA helicas	0.851859	0.00725132
254235	CN912916	RNA binding/synthesis/modification	RNA polymerase II subunit			NLI interacting factor (NIF) family protein; RNA polymerase II subunit A C-terminal domain phosphata	0.926182	0.000950746
229742	CN878445	RNA binding/synthesis/modification	RNA splicing			potassium channel regulatory factor; splicing factor Prp18 family protein; PREDICTED: simil	0.840368	0.0089909
163016	CN943309	RNA binding/synthesis/modification	RNA_binding			KH domain-containing protein NOVA; [A] KOG1676 K-homology type RNA binding proteins; n=1; O	0.961578	0.000137748
216878	EB131540	RNA binding/synthesis/modification	transcription_RNA pol II	yes		Similar to; TFIIH basal transcription factor complex p44 subunit (Basic transcription facto	0.872236	0.0047271
11806	EB109060	secondary metabolism	Flavonoid			unknown protein; integral membrane protein; anthocyanin membrane protein family;	0.880955	0.00385009
119608	EB132820	secondary metabolism	Flavonoid			oxidoreductase, 2OG-Fe(II) oxygenase family protein; Naringenin,2-oxoglutarate 3-dioxygenase (Flavon	0.865931	0.00543502
145872	EB137488	secondary metabolism	Flavonoid_biosynthesis_UGT			UDP-glucoronosyl/UDP-glucosyl transferase family protein; UDP-glucose glucosyltransferase;	0.853088	0.00707927
163774	CN943823	secondary metabolism	lignin			cinnamoyl-CoA reductase; cinnamoyl CoA reductase; n=2; Arabidopsis thaliana|Rep: P	0.918899	0.00125379
Contig_2288	gi|39697357|gb|AJ533439.1|AJ533439	signal transduction/unknown	G protein beta subunit			Guanine nucleotide-binding protein beta subunit-like protein probable GTP-binding protein beta chain - alfalfa G protein beta subunit-like [Medicago sativa	0.88989	0.00306795
254791	CN913163	signal transduction/unknown	HAD phosphatase			acid phosphatase class B family protein; acid phosphatase; n=1; Oryza sativa (japo	0.882498	0.00370674
Contig_998	gi|22485090|gb|BU045013.1|BU045013	signal transduction/unknown	PP2A			protein phosphatase 2A catalytic subunit [Nicotiana tabacum	0.866292	0.00539279
163358	CN943554	signal transduction/unknown	PP2C	yes		protein phosphatase 2C; Hypothetical protein P0446B05.26-1; n=4; Oryza sativa (japonica cul	0.870472	0.00491873
268401	CN918650	signal transduction/unknown	protein kinase			Protein kinase; n=1; Medicago truncatula|Rep: Protein kinase -Medicago truncatula (Barrel m	0.90664	0.00189453
Contig_3274	gi|22485289|gb|BU045212.1|BU045212	signal transduction/unknown	protein N-glycosylation			N-acetylglucosaminyltransferase - related [Arabidopsis thaliana	0.976087	3.35752e-05
147227	CN895520	signal transduction/unknown	Receptor Kinase			protein kinase family protein; S-receptor kinase; n=1; Oryza sativa (japonica cultivar-grou	0.962188	0.000131353
245325	CN902795	signal transduction/unknown	Receptor kinase	yes	yes	S-locus lectin protein kinase family protein; S locus receptor kinase; n=1; Brassica rapa|R	0.949636	0.00030744
111232	EB124732	signal transduction/unknown	receptor kinase		yes	leucine rich repeat family protein; protein kinase Xa21; leucine rich repeat transmembrane protein k	0.945086	0.000397135
136487	EB134101	signal transduction/unknown	receptor kinase			leucine rich repeat family protein; Leucine rich repeat-containing protein 40; Leucine rich repeat p	0.942738	0.000449475
186139	EB149348	signal transduction/unknown	Receptor Kinase			protein kinase family protein; protein kinase; LysM domain-containing receptor kinase 4; n=	0.925696	0.000969291
258023	CN914598	signal transduction/unknown	Receptor Kinase	yes		protein kinase family protein; receptor protein kinase; n=1; Oryza sativa (japonic	0.883022	0.00365887
159801	CN941167	signal transduction/unknown	receptor kinase			leucine rich repeat transmembrane protein kinase; protein kinase family protein; phytosulfokine rece	0.865026	0.00554187
260312	CN914886	signal transduction/unknown	receptor kinase		yes	lectin protein kinase; lectin protein kinase family protein; receptor-type protein	0.860171	0.00613819
296865	CN915027	signal transduction/unknown	Receptor Kinase		yes	receptor kinase Lecrk; receptor protein kinase; n=1; Oryza sativa (japonica cultiv	0.85732	0.00650662
251706	EB151414	stress/pathogenesis	Allergen			major latex protein (MLP); Bet v I allergen family protein; MLP protein 328; Protein At1g70	0.861185	0.00601034
255453	EB151484	stress/pathogenesis				disease resistance protein (TIR-NBS-LRR class); TIR-NBS disease resistance protein; n=1; Po	0.949983	0.000301204
193743	EB114473	stress/pathogenesis			yes	Disease resistance protein; AAA ATPase; n=1; Medicago truncatula|Rep: Disease resistance pr	0.882131	0.00374052
166128	EB130510	stress/pathogenesis		yes		disease resistance protein (TIR-NBS-LRR class); Disease resistance protein; AAA ATPase; n=1	0.853447	0.00702956
251555	EE663823	stress/pathogenesis				resistance complex protein; Disease resistance protein; AAA ATPase; n=1; Medicago truncatul	0.851138	0.00735353
142709	CN939707	stress/pathogenesis		yes	yes	Avr9/Cf-9 rapidly elicited protein 194; n=1; Nicotiana tabacum|Rep: Avr9	0.843638	0.00847156
156054	EB142379	transcription factor/unknown	auxin regulated			transcription factor jumonji (jmjC) domain-containing protein; JmjC domain-containing histone demeth	0.89705	0.00252157
215535	EB131060	transcription factor/unknown	bZIP		yes	not determined by homology	0.927145	0.000914699
150062	CN897807	transcription factor/unknown	bZIP	yes		bZIP transcription factor family protein; CAMP response element binding (CREB) protein; n=1	0.848084	0.00779669
254753	CN913140	transcription factor/unknown	GT-2-like			trihelix DNA binding protein; GT-2 factor; n=1; Glycine max|Rep: GT-2 factor -Glycine max (	0.852633	0.00714275
256443	EB151585	transcription factor/unknown	Myb		yes	myb family transcription factor; Os01g0176700 protein; n=2; Oryza sativa (japonica cultivar	0.897447	0.00249326
250483	CN911146	transcription factor/unknown	Myb			myb family transcription factor; MYB-family transcription factor; n=2; Arabidopsis thaliana	0.852606	0.00714644
15687	CN932493	transcription factor/unknown	Myb_telomere repeat binding			telomere repeat binding protein 1 (TRP1); telomere binding protein; F22G5.8; n=1; Arabidops	0.877708	0.00416321
145135	EB137218	transcription factor/unknown	NAC			homeobox leucine zipper family protein (lipid binding START domain-containing protein); homeobox leu	0.877604	0.00417347
179800	EB146809	transcription factor/unknown	transcription_factor_VIP2_required for Agro transformation			VIP2 protein; n=1; Arabidopsis thaliana|Rep: VIP2 protein -Arabidopsis th	0.891041	0.00297542
222875	CN876301	transcription factor/unknown	ZAT10-like_stress response	yes		zinc finger (C2H2 type) family protein; zinc finger transcription factor ZF1; Zinc finger D	0.90394	0.0020594
164327	CN944198	transcription factor/unknown	zinc finger CCCH-type	yes		zinc finger (CCCH-type) family protein; zinc finger protein; zinc finger CCCH type domain-containing	0.864436	0.00561221
112685	EB124301	transporter/pump/ion channel	calcium pump	yes		Type IIB calcium ATPase; n=1; Medicago truncatula|Rep: Type IIB calcium ATPase -Medicago tr	0.915133	0.00143252
267089	EB151263	transporter/pump/ion channel	lysine/histidine transport			lysine and histidine specific transporter; Amino acid permease 1; n=1; Nicotiana sylvestris	0.900005	0.00231592
215701	CN946601	transporter/pump/ion channel	multi-drug and toxin efflux	yes		MATE efflux family protein; MATE family protein; transparent testa 12 protein (TT12) (multidrug tran	0.868461	0.00514329
16090	CN929379	transporter/pump/ion channel	nuclear transport			Importin-beta2; n=1; Oryza sativa (japonica cultivar-group)|Rep: Importin-beta2 -Oryza sati	0.866278	0.00539436
265394	CN917315	transporter/pump/ion channel	nucleoside sugar transporter			Solute carrier family 35 member B1 (Endoplasmic reticulum nucleotide sugar transporter 1); UDP-galac	0.861166	0.00601282
260265	CN914848	transporter/pump/ion channel	potassium			potassium transporter; potassium transporter 2 (OsHAK2); potassium transporter 13 (OsHAK13); potassi	0.892721	0.0028436
61101	CN865871	transporter/pump/ion channel	required for phospholipid transporter activity			LEM3 (ligand-effect modulator 3) family protein (CDC50 family protein); Hypothetical protei	0.892302	0.00287613
85481	CN869274	transporter/pump/ion channel	sugar phosphate transporter	yes		transporter; glycerol-3-phosphate transporter (glycerol 3-phosphate permease); glycerol-3-phosphate	0.870406	0.00492603
26715	CN920644	transporter/pump/ion channel	transporter_ABC	yes		ABC transporter; ABC transporter family protein; ABC-2 type transporter family protein; n=2	0.857771	0.00644745
119688	CN887354	transporter/pump/ion channel	water transporter_aquaporin			major intrinsic family protein (MIP family protein); Major intrinsic protein; n=1; Medicago	0.851804	0.00725919
129158	CN891510	unknown	GTP binding protein			guanylate binding protein; n=1; Oryza sativa (japonica cultivar-group)|Rep: Putati	0.937334	0.000586676
Contig_643	gi|17531013|gb|BF717127.1|BF717127	unknown	unknown			unknown protein [Arabidopsis thaliana]	0.95537	0.000214873
Contig_2680	gi|46472557|gb|AJ631654.1|AJ631654	unknown	unknown			no hits found	0.954101	0.000233503
244052	CN902337	unknown	unknown			F18C1.5 protein; n=2; Arabidopsis thaliana|Rep: F18C1.5 protein -Arabido	0.929287	0.000837754
152003	CN940296	unknown	unknown			T3F20.22 protein; n=2; Arabidopsis thaliana|Rep: T3F20.22 protein -Arabi	0.920563	0.0011797
287304	CN881648	unknown	unknown			Unknow protein; n=1; Oryza sativa (japonica cultivar-group)|Rep: Unknow protein -Oryza sati	0.915409	0.00141889
1315	CN934572	unknown	unknown	yes		Hypothetical protein; n=1; Medicago truncatula|Rep: Hypothetical protein -Medicago truncatu	0.913922	0.00149328
Contig_3683	gi|22482911|gb|BU042834.1|BU042834	unknown	unknown	yes		No hits found	0.91256	0.00156365
Contig_1774	gi|22481659|gb|BU041582.1|BU041582	unknown	unknown			permease 1 - like protein [Arabidopsis thaliana]	0.906694	0.00189135
93934	CN874826	unknown	unknown	yes		Hypothetical protein; n=1; Medicago truncatula|Rep: Hypothetical protein -Medicago truncatu	0.901585	0.00221055
162150	CN942745	unknown	unknown			not determined by homology	0.898618	0.00241099
127979	CN887927	unknown	unknown			not determined by homology	0.897162	0.00251359
254367	CN913010	unknown	unknown			Hypothetical protein; n=1; Medicago truncatula|Rep: Hypothetical protein	0.890584	0.00301194
222949	CN876357	unknown	unknown	yes		not determined by homology	0.890082	0.00305234
85438	CN869242	unknown	unknown	yes	yes	Hypothetical protein; n=1; Medicago truncatula|Rep: Hypothetical protein	0.886497	0.00335146
146048	CN894822	unknown	unknown			not determined by homology	0.881272	0.00382037
111285	CN879869	unknown	unknown	yes		Unknow protein; n=1; Oryza sativa (japonica cultivar-group)|Rep: Unknow protein -Oryza sati	0.880855	0.0038595
54581	EB114357	unknown	unknown	yes		Os05g0447500 protein; n=1; Oryza sativa (japonica cultivar-group)|Rep: O	0.877149	0.00421871
220255	CN948558	unknown	unknown			n=4; BEP clade|Rep: Expressed protein -Oryza sativa (	0.874685	0.00446897
166552	CN945736	unknown	unknown			Coat protein; n=33; Varicosavirus|Rep: Coat protein -Tobacco stunt virus	0.87361	0.0045812
163514	CN943657	unknown	unknown			hypothetical protein; intracellular protein transport protein USO1; Hypo	0.866409	0.0053791
297079	CN915106	unknown	unknown			not determined by homology	0.864118	0.00565042
298541	CN915544	unknown	unknown			unknown protein; YUP8H12R.29 protein; n=1; Arabidopsis thaliana|Rep: YUP	0.863042	0.00578079
160144	CN941397	unknown	unknown			not determined by homology	0.861613	0.00595696
280823	EB153326	unknown	unknown		yes	Similar to; Hypothetical UPF0067 protein ZMO0507; Hypothetical protein; n=1; Asper	0.859789	0.00618675
145584	CN894553	unknown	unknown		yes	unknown protein; Hypothetical protein; n=1; Trifolium pratense|Rep: Hypo	0.859049	0.00628148
251580	EE663827	unknown	unknown		yes	Hypothetical protein; n=1; Medicago truncatula|Rep: Hypothetical protein -Medicago truncatu	0.856659	0.00659404
1870	CN934969	unknown	unknown			Hypothetical protein; n=1; Medicago truncatula|Rep: Hypothetical protein	0.854063	0.00694461
215614	EB131083	unknown	unknown			F1C9.3 protein; n=1; Arabidopsis thaliana|Rep: F1C9.3 protein -Arabidops	0.853321	0.00704691
110372	EB124794	unknown	unknown		yes	Hypothetical protein; n=2; Arabidopsis thaliana|Rep: Hypothetical protei	0.853144	0.00707155
45665	CN857873	unknown	unknown			Hypothetical protein; n=1; Medicago truncatula|Rep: Hypothetical protein	0.851064	0.00736412
151878	CN940217	unknown	unknown	yes		Hypothetical protein; n=1; Aedes aegypti|Rep: Hypothetical protein -Aedes aegypti (Yellowfe	0.845708	0.00815284
67662	EB176791	unknown	unknown		yes	not determined by homology	0.844423	0.00834979
20034	CN926438	unknown	unknown	yes		HEAT repeat family protein, expressed; n=2; Oryza sativa (japonica culti	0.844385	0.0083557
30561	EB110597	unknown	unknown			not determined by homology	0.841334	0.0088354
134325	CN888495	unknown	unknown			not determined by homology	0.840517	0.00896677
264959	CN917037	unknown	unknown		yes	not determined by homology	0.835557	0.00979092
159520	EB128436	unknown	unknown		yes	Hypothetical protein OJ1414_E05.5; n=1; Oryza sativa (japonica cultivar-	0.834989	0.0098884
160551	CN941676	unknown	unknown			unknown protein; Hypothetical protein Oj1111_A10.6; n=1; Oryza sativa (j	0.834905	0.00990281
71253	CN866314	unknown	unknown			not determined by homology	0.834655	0.00994589
186248	EB149455	unknown	unknown_Al induced			Aluminum induced protein; n=1; Arabidopsis thaliana|Rep: Aluminum induce	0.894279	0.00272482
267891	CN918330	unknown	unknown_Ca binding protein			Annexin A6 (Annexin VI) (Lipocortin VI) (P68) (P70) (Protein III) (Chromobindin-20) (67 kDa calelect	0.835938	0.00972599
158954	CN940591	unknown	unknown_CDPK			regulatory protein; Regulatory protein; n=1; Oryza sativa (japonica cult	0.858478	0.00635533
184578	EB147806	unknown	unknown_domain_WD40	yes		WD-40 repeat family protein; WD-repeat protein 13; PREDICTED: similar to WD repeat domain 1	0.866057	0.0054202
316167	CN915968	unknown	unknown_HAD hydrolase			Protein cbbY; haloacid dehalogenase hydrolase family protein; CbbY family protein; n=1; Syn	0.867693	0.00523074
13724	CN931219	unknown	unknown_kelch repeat protein	yes	yes	kelch repeat-containing protein; Host cell factor 2 (HCF-2) (C2 factor); Tip elongation aberrant pro	0.903698	0.00207461
228889	CN878133	unknown	unknown_lipase	yes		esterase/lipase/thioesterase family protein; Esterase/lipase/thioesterase protein; n=1; Ory	0.841798	0.00876138
6261	EB107379	unknown	unknown_loricrin-like			loricrin; Loricrin; n=1; Oryza sativa (japonica cultivar-group)|Rep: Lor	0.924686	0.00100856
Contig_308	gi|22484048|gb|BU043971.1|BU043971	unknown	unknown_lysophospholipase-like	yes		Lysophospholipase-like protein.[Arabidopsis thaliana]	0.854807	0.00684291
178602	EB146471	unknown	unknown_membrane protein			integral membrane family protein; P0027A02.30 gene product; Gb|AAD50013.1; n=1; Arabidopsis	0.883008	0.00366017
258131	CN914679	unknown	unknown_phosphohydrolase			metal-dependent phosphohydrolase HD domain-containing protein; UPI00006107D7 related cluste	0.922196	0.00110983
Contig_5058	gi|22486815|gb|BU046738.1|BU046738	unknown	unknown_PPR repeats			pentatricopeptide (PPR) repeat-containing protein [Arabidopsis thaliana]	0.898825	0.00239669
154327	EB140254	unknown	unknown_PPR repeats			pentatricopeptide (PPR) repeat-containing protein; Tetratricopeptide helical; n=1; Medicago	0.890908	0.00298601
140383	CN938333	unknown	unknown_T-complex protein			T-complex protein 11; OJ000114_01.6; T-complex protein 11; n=2; Oryza sativa (japo	0.917931	0.00129824
12323	CN930286	unknown	unknown_zinc finger			zinc finger (Ran binding) family protein; Zinc finger, RanBP2-type; n=1; Medicago truncatul	0.849646	0.00756791
57067	CN865342	vacuole function	vacuole_energy_ATP_synthase_V type		yes	Vacuolar ATP synthase subunit H (V-ATPase H subunit) (Vacuolar proton pump H subunit) (V-ATPase 50/5	0.838016	0.00937663

## Sheet: Regulon 2
Highlighted genes do not match peach target
EST	GB	Category	Subcategory	Regulon 1 overlap	Flag	description	R-values	P-values
223475	CN876694	Amino acid metabolism	amino acid_biosynthesis_aromatic_chloroplast			Phospho-2-dehydro-3-deoxyheptonate aldolase (Phospho-2-keto-3-deoxyheptonate aldolase) (DAHP synthet	0.860749	0.0060651
106235	CN886232	Amino acid metabolism	amino acid_biosynthesis_branch chain			Acetolactate synthase 1, chloroplast precursor (Acetohydroxy-acid synthase 1); Acetolactate synthase	0.840835	0.00891549
Contig_3582	gi|22483672|gb|BU043595.1|BU043595	Amino acid metabolism	biosynthesis_aromatic amino acids _prechorismate			5-enolpyruvylshikimate-3-phosphate synthase [Dicliptera chinensis	0.978506	2.44256e-05
95115	EB122109	Amino acid metabolism	biosynthesis_glutamine			glutamine synthetase; Glutamine synthetase (Glutamate--ammonia ligase) (GS); P0487D09.8 gene product	0.849826	0.0075419
94078	EB121970	Amino acid metabolism	converst met-sulfoxide to met		yes	Peptide methionine sulfoxide reductase msrB; methionine sulfoxide reductase domain-containing protei	0.846217	0.00807565
268027	CN918410	Amino acid metabolism	leucine degradation			Methylcrotonoyl-CoA carboxylase subunit alpha, mitochondrial precursor (3-methylcrotonyl-CoA carboxy	0.913294	0.00152548
164278	CN944163	Amino acid metabolism	nucleotide,histidine,tryptophan synthesis			Ribose-phosphate pyrophosphokinase 4 (Phosphoribosyl pyrophosphate synthetase 4); OJ1479_B12.26 gene	0.851064	0.00736418
158884	CN940550	cell cycle	cell cycle			Cyclin dependent kinase inhibitor; n=1; Pisum sativum|Rep: Cyclin dependent kinase inhibito	0.905765	0.00194701
183653	CN906479	cell wall	biosynthesis			UDP-glucoronosyl/UDP-glucosyl transferase family protein; UDP-glucose glucosyltransferase;	0.882742	0.00368441
21059	EB111038	cell wall	cell wall_biosynthesis_PG			glycosyl hydrolase family 3 protein; Hypothetical protein At5g04885; n=2; Arabidopsis thali	0.895058	0.00266664
256317	CN916657	cell wall	cell wall_modification		yes	exostosin family protein; Exostosin; n=1; Medicago truncatula|Rep: Exostosin -Medicago trun	0.892441	0.00286532
Contig_3192	gi|22486266|gb|BU046189.1|BU046189	cell wall	elongation_xyloglucanase			endo-1,4-beta-D-glucanase [Pyrus communis	0.954206	0.000231909
159519	CN940971	cell wall	peptidogycan modification			peptidoglycan binding LysM domain-containing protein; LysM domain GPI-anchored protein 3 pr	0.896315	0.00257447
Contig_2370	gi|22481357|gb|BU041280.1|BU041280	cell wall	thickening_neg regulator_cytokinine signaling			Histidine-containing phosphotransfer protein.[Catharanthus roseus]	0.873093	0.00463572
197386	EE663756	chloroplast/light response/photosynthesis	photorespiration_peroxisome_calvin cycle salvage pathway			alanine aminotransferase; Alanine aminotransferase (Glutamic--pyruvic transaminase) (GPT) (Glutamic-	0.929766	0.000821135
263413	CN909536	Development	cell differentiation			rcd1 cell differentiation protein; cell differentiation protein Rcd1p; ENSANGP00000028470;	0.939349	0.000532703
149142	CN897189	Development	DNA-binding-vernalization			Transcriptional factor B3; n=1; Medicago truncatula|Rep: Transcriptional factor B3 -Medicag	0.891317	0.00295347
27309	CN933433	Development	EarlyFloweringShortDays			SET domain-containing protein (ASHH1); OSJNBa0042L16.10 protein; n=3; Oryza sativa|Rep: OSJ	0.846313	0.00806128
126692	EB136722	development	hormone_Auxin		yes	auxin-responsive factor (ARF7); Transcriptional factor B3; Auxin response factor; Aux/IAA_A	0.881548	0.0037946
170359	CN882256	development	hormone_Auxin			Auxin conjugate hydrolase; n=1; Medicago truncatula|Rep: Auxin conjugate hydrolase -Medicag	0.872834	0.00466324
250932	CN911459	development	hormone_Auxin	yes		transcriptional factor B3 family protein (auxin-responsive factor (ARF1)); ETTIN auxin resp	0.854486	0.00688668
160638	CN941734	development	hormone_Auxin			transcriptional factor B3 family protein (auxin-responsive factor (ARF1)); transcriptional factor B3	0.836314	0.00966228
118042	EG631358	development	hormone_brassinosteroid			leucine rich repeat family protein; Serine/threonine protein kinase BRI1 2 precursor (BRASSINOSTEROI	0.851739	0.00726829
64787	EB116548	development	hormone_ethylene		yes	AP2 domain-containing transcription factor; ethylene-responsive element binding factor 4 (ERF4); Clu	0.873491	0.00459367
170461	CN882332	Development	Ovule/seed development			protein kinase family protein; Protein kinase; n=1; Medicago truncatula|Rep: Protein kinase	0.915251	0.00142669
262346	CN908800	Development	receptor_heptahelical protein 5			adiponectin receptor 1; n=1; Oryza sativa (japonica cultivar-gr	0.841426	0.00882063
Contig_3412	gi|22480631|gb|BU040554.1|BU040554	development	storage_embryo			dipeptidyl peptidase IV-like protein [Arabidopsis thaliana	0.868892	0.0050947
145206	CN894302	DNA binding/histone/chromatin folding/repair	Chromatin/histonemethylation-repress			expressed protein (SWP1); Thyroid hormone receptor associated protein complex component TRA	0.895482	0.00263532
261807	CN908424	energy/mitochondria	electron transport chain			NADH dehydrogenase subunit 5; NADH-ubiquinone oxidoreductase chain 5 (NADH dehydrogenase subunit 5);	0.870756	0.00488763
247217	EB152954	energy/mitochondria	inorganic phosphatase		yes	Inorganic pyrophosphatase (Pyrophosphate phospho-hydrolase) (PPase); OJ1767_D02.15-2 gene product; i	0.848092	0.00779542
Contig_5028	gi|22478262|gb|BU039508.1|BU039508	lipid/fatty acid metabolism	acetylCoA production			ATP citrate-lyase -related [Arabidopsis thaliana]	0.909818	0.00171182
Contig_5207	gi|22486275|gb|BU046198.1|BU046198	lipid/fatty acid metabolism	biosynthesis_Acetyl-CoA			no hits found	0.965204	0.000102592
141243	CN938801	lipid/fatty acid metabolism	malonylDoA to Flavonols			Acetyl-CoA carboxylase 1 (ACC-alpha) [Includes: Biotin carboxylase ]; Acetyl-CoA carboxylase (ACC) [	0.954816	0.000222873
120225	EB133004	lipid/fatty acid metabolism	seed Oil bodies		yes	glycine rich protein (oleosin); Oleosin; n=1; Helianthus annuus|Rep: Oleosin -Helianthus an	0.849122	0.00764424
72561	CN862017	lipid/fatty acid metabolism				GDSL-motif lipase/hydrolase family protein; P0643F09.14 gene product; At5g18430; n=1; Arabi	0.856458	0.00662086
139862	CN938047	membrane/cytoskeleton/intracellular transport	beta-like nucleocytoplasmic transport receptors			HASTY; n=1; Medicago truncatula|Rep: HASTY -Medicago truncatula (Barrel medic); expressed p	0.88438	0.0035367
186317	EB149522	membrane/cytoskeleton/intracellular transport	formFilament		yes	Septin-10; Septin-7 (CDC10 protein homolog); Septin-8; Septin ring protein; n=2; Filobasidi	0.940591	0.000501118
139747	CN937971	membrane/cytoskeleton/intracellular transport	haloacid dehalogenase hydrolase			haloacid dehalogenase hydrolase family protein; phospholipid-transporting ATPase 7	0.877657	0.00416818
Contig_350	gi|22481790|gb|BU041713.1|BU041713	membrane/cytoskeleton/intracellular transport	membrane_plasma membrane			plasma membrane intrinsic protein 2-1 [Pyrus communis]	0.988533	3.73701e-06
Contig_4570	gi|22478194|gb|BU039440.1|BU039440	membrane/cytoskeleton/intracellular transport	microtubule_kinesin			kinesin-related protein [Arabidopsis thaliana	0.985538	7.48028e-06
117811	CN881355	membrane/cytoskeleton/intracellular transport	microtubule_kinesin			kinesin light chain; F17L21.29; n=3; Arabidopsis thaliana|Rep: F17L21.29 -Arabidopsis thali	0.883041	0.00365717
24796	CN925202	membrane/cytoskeleton/intracellular transport	protein trafficking_glycosylation			Heme A farnesyltransferase; n=1; Ostreococcus tauri|Rep: Heme A farnesyltransferase -Ostreo	0.896305	0.0025752
250570	EB153629	metabolism/catabolism	biosynthesis_raffinose saccharides			galactinol synthase; Avr9/Cf-9 rapidly elicited protein 231 precursor; n=1; Nicotiana tabac	0.899537	0.00234773
11081	EB108842	metabolism/catabolism	biosynthesis_starch			Glycogen phosphorylase; Glycogen phosphorylase, muscle form (Myophosphorylase); Glycogen phosphoryla	0.945276	0.000393073
92589	EB121573	metabolism/catabolism	biosynthesis_starch			Granule-bound starch synthase 1, chloroplast precursor (Granule-bound starch synthase I) (GBSS-I); s	0.856104	0.006668
Contig_5344	gi|22486856|gb|BU046779.1|BU046779	metabolism/catabolism	biosynthesis_starch_pericarp elongation of amylose chains			granule bound starch synthase II precursor [Manihot esculenta	0.899734	0.00233432
Contig_2040	gi|22478261|gb|BU039507.1|BU039507	metabolism/catabolism	biosynthesis_sugar_storage_GDP-mannose			GDP-mannose pyrophosphorylase.[Solanum tuberosum]	0.997178	5.60461e-08
150630	CN898175	metabolism/catabolism	metabolism of phytosteroids?Stress Induced		yes	sex determination protein tasselseed 2; alcohol dehydrogenase; n=1; Arabidopsis th	0.85227	0.00719359
Contig_4200	gi|22488210|gb|BU048133.1|BU048133	metabolism/catabolism	metabolism_carbohydrate_Glycolysis / Gluconeogenesis			2-dehydro-3-deoxyphosphooctonate aldolase (KDOPS)	0.886352	0.00336402
251711	CN916424	metabolism/catabolism	phosphatidicAcid Biosynthesis_neg regulation of proline synthesis			Phospholipase D alpha 1 (PLD alpha 1) (Choline phosphatase 1) (Phosphatidylcholine-hydrolyzing phosp	0.86181	0.00593254
170429	EB140964	metabolism/catabolism	Sugar synthesis			Sucrose synthase (Sucrose-UDP glucosyltransferase); Sucrose-phosphate synthase (UDP-glucose-fructose	0.872982	0.0046475
262287	CN908751	metabolism/catabolism	TCA cycle		yes	Aspartate aminotransferase (Transaminase A) (ASPAT); aminotransferase class I and II family protein;	0.92069	0.00117418
119364	CN887154	metabolism/catabolism	TCA cycle			Aspartate aminotransferase, mitochondrial precursor (Transaminase A) (Glutamate oxaloacetate transam	0.883149	0.0036474
223367	CN876618	nucleic acid/nucleotide sugars metabolism	AIR-CIAR		yes	Phosphoribosylaminoimidazole carboxylase catalytic subunit (AIR carboxylase) (AIRC); Phosphoribosyla	0.856171	0.00665914
Contig_4365	gi|22484058|gb|BU043981.1|BU043981	nucleic acid/nucleotide sugars metabolism	Nucleotide sugars metabolism	yes		NAD-dependent epimerase/dehydratase family [Arabidopsis thaliana]	0.869895	0.00498256
93494	EB121766	oxidation/reduction	thioredoxin			Thioredoxin; Thioredoxin H-type (TRX-H); Thioredoxin 3; n=1; Plantago major|Rep: Thioredoxi	0.852628	0.00714345
254609	EB151458	oxidation/reduction	thioredoxin			Thioredoxin H-type (TRX-H); Thioredoxin h; n=1; Pisum sativum|Rep: Thioredoxin h -Pisum sat	0.844155	0.00839113
162061	CN942682	protein synthesis/ribosome/tRNA/chaperone	heat shock protein			DNAJ heat shock family protein; Genomic DNA, chromosome 5, P1 clone:MTH12; n=2; Arabidopsis	0.842714	0.00861624
187254	EB150306	proteolysis/protease/proteasome	cell adhession/proteolysis			Major surface protease gp63; n=1; Leishmania major|Rep: Major surface pr	0.856477	0.00661832
187865	EE663649	proteolysis/protease/proteasome	protein degradation_caraboxylesterase			esterase; not determined by homology or experimentation ; hypothetical or unknown	0.91474	0.00145207
57845	EB175355	proteolysis/protease/proteasome	protein degradation_caraboxylesterase			esterase; n=1; Oryza sativa (japonica cultivar-group)|Rep: esterase -Oryz	0.886675	0.00333621
60947	EB116202	proteolysis/protease/proteasome	protein degradation_E3 ubiquitin ligase		yes	zinc finger (C3HC4-type RING finger) protein; F5D14.31 protein; n=3; Ara	0.955744	0.000209566
191942	EB150813	proteolysis/protease/proteasome	protein degradation_E3 ubiquitin ligase			zinc finger (C3HC4-type RING finger) family protein; RING-H2 zinc finger protein;	0.869599	0.00501549
297366	CN915278	proteolysis/protease/proteasome	protein degradation_E3 ubiquitin ligase			zinc finger (C3HC4-type RING finger) family protein	0.864724	0.00557781
228738	CN878031	proteolysis/protease/proteasome	protein degradation_protease_aspartyl		yes	aspartyl protease family protein; Chloroplast nucleoid DNA binding protein; nucellin protei	0.846792	0.00798914
170309	CN882227	proteolysis/protease/proteasome	protein degradation_protease_serine		yes	Cgi67 serine protease; Protein At5g38220; n=1; Arabidopsis thaliana|Rep:	0.845315	0.0082128
263053	CN909295	proteolysis/protease/proteasome	protein degredation_protease			Protease 3 precursor (Protease III) (Pitrilysin) (Protease pi); Insulin-degrading enzyme (Insulysin)	0.90848	0.00178729
98822	CN875747	proteolysis/protease/proteasome	protein degredation_protease_Clp	yes		ATP-dependent Clp protease ATP binding subunit clpX; ATP-dependent Clp protease ATP binding subunit	0.861012	0.006032
18795	CN919752	proteolysis/protease/proteasome	protein degredation_protease_serine		yes	subtilase family protein; subtilisin proteinase; Subtilisin protease; n=2; Glycine max|Rep:	0.8502	0.00748793
24426	EB112379	proteolysis/protease/proteasome	protein degredation_protease_serine			subtilase family protein; subtilisin proteinase; subtilisin serine protease; P69F protein;	0.837428	0.00947466
29000	CN927143	RNA binding/synthesis/modification	RNA_binding			KH domain-containing protein; HEN4; n=6; Arabidopsis thaliana|Rep: HEN4 -Arabidopsis thalia	0.922273	0.00110661
33429	CN928876	RNA binding/synthesis/modification	RNA_binding		yes	RNA binding region RNP-1 and Splicing factor PWI family member protein; RNA bindin	0.848988	0.00766381
Contig_5074	gi|39697578|gb|AJ533660.1|AJ533660	RNA binding/synthesis/modification	RNA_helicase			ATP-dependant helicase, [Plasmodium falciparum 3D7]	0.996812	8.08094e-08
92038	CN873879	RNA binding/synthesis/modification	RNA_helicase			CarD transcriptional regulator family protein, expressed; n=1; Oryza sativa (japonica culti	0.917689	0.00130953
3965	CN935697	RNA binding/synthesis/modification	RNA-binding			glycine rich RNA binding protein (GRP2); glycine rich RNA binding protein; glycine rich RNA binding	0.93237	0.000734633
180578	CN904699	RNA binding/synthesis/modification	TranscriptionFactor			TATA-box binding protein (TATA-box factor) (TATA binding factor) (TATA sequence binding protein) (TB	0.936511	0.000609703
263887	EB156365	secondary metabolism	biosynthesis_Flavonoid			Anthocyanidin reductase; n=4; Maloideae|Rep: Anthocyanidin reductase -Malus domestica (Appl	0.971871	5.44757e-05
163681	EB129769	secondary metabolism	biosynthesis_Flavonoid			chalcone synthase; Chalcone synthase 2 (Naringenin-chalcone synthase 2); Chalcone synthase (Naringen	0.961813	0.000135255										Phosphatidylinositol transfer protein-like
252639	EB153951	secondary metabolism	biosynthesis_Flavonoid			Dihydroflavonol-4-reductase (DFR) (Dihydrokaempferol 4-reductase); Dihydroflavonol-4-reduct	0.956138	0.000204084
154744	EB140685	secondary metabolism	biosynthesis_Flavonoid		yes	Dihydroflavonol-4-reductase (DFR) (Dihydrokaempferol 4-reductase); cinnamoyl-CoA reductase; P0528B09	0.952067	0.000265522
111468	CN879754	secondary metabolism	biosynthesis_Flavonoid	yes		chalcone synthase; Chalcone synthase (Naringenin-chalcone synthase); Chalcone synthase 2 (Naringenin	0.947684	0.000344073
171917	EB141429	secondary metabolism	biosynthesis_Flavonoid			oxidoreductase, 2OG-Fe(II) oxygenase family protein; Naringenin,2-oxoglutarate 3-dioxygenase (Flavon	0.945714	0.000383842
142979	EB127830	secondary metabolism	biosynthesis_Flavonoid			oxidoreductase, 2OG-Fe(II) oxygenase family protein; Flavonol synthase/flavanone 3-hydroxylase (FLS)	0.943957	0.000421762
Contig_3394	gi|22477376|gb|BU039067.1|BU039067	secondary metabolism	biosynthesis_Flavonoid			Flavonoid 3'-monooxygenase (Flavonoid 3'-hydroxylase) (Cytochrome P450 75B2) [Petunia x hybrida]	0.93695	0.000597358
163480	EB129698	secondary metabolism	biosynthesis_Flavonoid			chalcone synthase; Chalcone synthase (Naringenin-chalcone synthase); Chalcone synthase 2 (Naringenin	0.931686	0.000756758
Contig_2635	gi|22484676|gb|BU044599.1|BU044599	secondary metabolism	biosynthesis_Flavonoid			Flavonoid 3'-monooxygenase (Flavonoid 3'-hydroxylase) (Cytochrome P450 75B2) [Petunia x hybrida]	0.93112	0.000775377
287338	EB125718	secondary metabolism	biosynthesis_Flavonoid			oxidoreductase, 2OG-Fe(II) oxygenase family protein; Flavonol synthase/flavanone 3-hydroxylase (FLS)	0.886128	0.00338328
165622	EB130375	secondary metabolism	biosynthesis_Flavonoid			Dihydroflavonol-4-reductase (DFR) (Dihydrokaempferol 4-reductase); cinnamyl-alcohol dehydrogenase fa	0.866668	0.00534896
173776	CN884398	secondary metabolism	biosynthesis_Flavonoid			chalcone synthase; Chalcone synthase (Naringenin-chalcone synthase); Chalcone synthase 2 (Naringenin	0.858648	0.00633333
49101	EB175266	secondary metabolism	biosynthesis_isoprenoids_MVA pathway		yes	3-hydroxy-3-methylglutaryl-coenzyme A reductase (HMG-CoA reductase); 3-hydroxy-3-methylglutaryl-coen	0.844616	0.00831993
137988	EB138554	secondary metabolism	biosynthesis_lignin		yes	cytochrome P450 family protein; elicitor inducible cytochrome P450; Cytochrome P450 81F1; P	0.962981	0.000123336
Contig_2222	gi|22480514|gb|BU040437.1|BU040437	secondary metabolism	biosynthesis_lignin			cinnamoyl-CoA reductase [Oryza sativa]	0.934226	0.000676751
117062	EB124196	secondary metabolism	biosynthesis_lignin		yes	isoflavone reductase; Isoflavone reductase (IFR) (2'-hydroxyisoflavone reductase) (NADPH:isoflavone	0.887908	0.00323164
149987	EB139247	secondary metabolism	biosynthesis_lignin	yes		Trans-cinnamate 4-monooxygenase (Cinnamic acid 4-hydroxylase) (CA4H) (C4H) (P450C4H) (Cytochrome P45	0.88223	0.00373138
154266	EB140233	secondary metabolism	biosynthesis_lignin			cytochrome P450 family protein; cytochrome P450; Cytochrome P450 71A1 (CYPLXXIA1) (ARP-2); Cluster:	0.867546	0.00524768
Contig_2658	#N/A	secondary metabolism	biosynthesis_phenylpropanoid			cinnamate 4-hydroxylase CYP73 [Citrus sinensis	0.970547	6.24711e-05
Contig_3698	gi|6563307|gb|AF206634.1|AF206634	secondary metabolism	biosynthesis_phenylpropanoid	yes		phenylalanine ammonia lyase [Prunus persica	0.848093	0.00779526
Contig_2300	gi|22485511|gb|BU045434.1|BU045434	secondary metabolism	phenylpropanoid_enhances C4H co-expressed			NADPH-cytochrome P450 reductase [Pisum sativum]	0.87598	0.00433632
254230	EB154481	secondary metabolism	SAM-dependent methyltransferases [Secondary metabolites biosynthesis, transport, a			SAM (And some other nucleotide) binding motif; n=1; Medicago truncatula|	0.916628	0.00135969
Contig_2323	gi|22480659|gb|BU040582.1|BU040582	signal transduction/unknown	CaBindingERmembrane protein			calnexin - soybean	0.955951	0.000206682
110344	CN880032	signal transduction/unknown	kinase		yes	kinase; Ubiquitin associated; n=1; Medicago truncatula|Rep: Ubiquitin as	0.858069	0.00640848
154307	CN899696	signal transduction/unknown	light response		yes	phototropic-responsive NPH3 family protein; phototropic-responsive protein; BTB/POZ; NPH3;	0.866486	0.00537014
156051	CN901266	signal transduction/unknown	phosphatase			Pyrophosphate-energized proton pump (Pyrophosphate-energized inorganic pyrophosphatase) (H+-PPase) (	0.889425	0.00310581
141791	CN939142	signal transduction/unknown	phosphatase_PP2A			serine/threonine protein phosphatase 2A (PP2A) regulatory subunit B; serine/threonine protein phosph	0.88256	0.00370107
Contig_3953	gi|22487604|gb|BU047527.1|BU047527	signal transduction/unknown	phosphatase_PP2C			protein phosphatase 2C [Prunus avium	0.932715	0.000723638
Contig_4147	gi|22483503|gb|BU043426.1|BU043426	signal transduction/unknown	phosphatase_PP2C			protein phosphatase 2C [Prunus avium]	0.891649	0.00292722
265392	CN917313	signal transduction/unknown	phosphatase_PP2C		yes	protein phosphatase 2C (PP2C); protein phosphatase type-2C; Protein phosphatase 2C isoform beta (PP2	0.883049	0.00365647
158810	CN940496	signal transduction/unknown	ProteinKinase			protein kinase family protein; protein kinase; Protein kinase; n=1; Medicago truncatula|Rep	0.855051	0.00680989
191979	EB150850	signal transduction/unknown	ProteinKinase(flowers/embryodevelopment)			protein kinase family protein; F24J8.18 protein; n=2; Arabidopsis thaliana|Rep: F24J8.18 pr	0.911981	0.00159424
Contig_2628	gi|22484441|gb|BU044364.1|BU044364	signal transduction/unknown	Receptor kinase			leucine-rich repeat transmembrane protein kinase [Oryza sativa (japonica cultivar-group)]	0.946261	0.000372501
245542	CN902920	signal transduction/unknown	Receptor Kinase			receptor kinase; rust resistance kinase Lr10; rust resistance kinase Lr10; n=1; Or	0.870501	0.00491563
135562	EB133942	signal transduction/unknown	receptor kinase			leucine rich repeat family protein (protein kinase family protein); Polygalacturonase inhibitor 2 pr	0.864504	0.00560413
160112	CN941376	signal transduction/unknown	Receptor kinase			S-receptor kinase; S-receptor kinase; n=1; Oryza sativa (japonica cultivar-group)|	0.861356	0.00598906
226187	EG631238	signal transduction/unknown	receptor kinase			leucine rich repeat transmembrane protein kinase; CLAVATA1 receptor kinase (CLV1); Serine/threonine	0.844211	0.00838256
Contig_974	gi|22480547|gb|BU040482.1|BU040482	stress/pathogenesis	Dehydration			Dehydration-induced protein RD22-like protein.[Gossypium hirsutum]	0.896482	0.00256241
Contig_971	gi|22478544|gb|BU039790.1|BU039790	stress/pathogenesis	Dehydration			Dehydration-responsive protein RD22 (Fragment).[Prunus persica]	0.883968	0.0035735
264270	EB156498	stress/pathogenesis	NBS_LRR			disease resistance protein; NB-ARC domain; n=1; Medicago truncatula|Rep: NB-ARC domain -Med	0.942682	0.000450758
166992	EE663962	stress/pathogenesis	NBS_LRR			resistance complex protein; NBS-LRR resistance protein RGH1; NBS-LRR resistance protein; Di	0.838051	0.00937086
147494	EB138149	stress/pathogenesis	pathogenesis_PR			glutathione S transferase; Glutathione S transferase (GST class-phi); Glutathione S transferase 11 (	0.896967	0.00252751
92694	CN874298	stress/pathogenesis	receptor_periplastic binding			Avr9/Cf-9 rapidly elicited protein 141; n=1; Oryza sativa (japonica cultivar-group	0.905164	0.00198357
5638	EB107187	transcription factor/unknown	AP-2			AP2 domain-containing transcription factor; AP2 domain-containing transcription factor family protei	0.873965	0.0045439
98420	EB125375	transcription factor/unknown	AT-Hook Transcription factor			DNA binding family protein; DNA binding family protein (AT-hook protein 1 (AHP1)); HMG-I an	0.871932	0.00475981
179856	EB146865	transcription factor/unknown	bZIP			not determined by homology	0.875407	0.00439474
Contig_5050	gi|22484692|gb|BU044615.1|BU044615	transcription factor/unknown	HLH			phaseolin G-box binding protein PG2 [Phaseolus vulgaris]	0.996453	1.11257e-07
253445	EB154218	transcription factor/unknown	MADS-box			MADS-box protein (AGL42); MADS-box transcription factor 27 (OsMADS27) (RMADS218); MADS-box	0.949511	0.000309697
146560	EB137767	transcription factor/unknown	Myb			myb protein; myb family transcription factor (MYB9); Myb protein P; myb protein; n	0.872912	0.00465492
321049	EG631309	transcription factor/unknown	Myb			Myb protein B (B-Myb); myb family transcription factor; Myb protein; Myb proto-oncogene protein (C-m	0.855059	0.00680875
261961	CN908525	transcription factor/unknown	NAC		yes	no apical meristem (NAM) family protein; NAC23; n=1; Saccharum officinarum|Rep: NAC23 -Sacc	0.880666	0.00387734
163071	CN943348	transcription factor/unknown	Zn-DNA-Bindign			zinc binding family protein; zinc binding protein; OSJNBa0009P12.2 protein; n=3; Oryza sati	0.892577	0.00285478
92209	CN873988	transporter/pump/ion channel	phosphate transporter			phosphate transporter; inorganic phosphate transporter; Inorganic phosphate transporter 1-5 (AtPht1;	0.83837	0.00931791
Contig_4911	gi|22487763|gb|BU047686.1|BU047686	transporter/pump/ion channel	Sulphor transport through xylem/phloem			isp4 like protein [Arabidopsis thaliana]	0.976463	3.20254e-05
216064	CN946828	transporter/pump/ion channel	transporter protein		yes	anion exchange family protein; Band 3 anion transport protein (Anion exchange protein 1) (AE 1) (Sol	0.898125	0.00244544
Contig_4766	gi|22484651|gb|BU044574.1|BU044574	unknown	unknown			no hits found	0.99971	6.06819e-11
185382	EB148599	unknown	unknown			hypothetical protein; Gb|AAF09050.1; n=1; Arabidopsis thaliana|Rep: Gb|A	0.985446	7.62375e-06
267288	CN918020	unknown	unknown		yes	not determined by homology or experimentation ; hypothetical or unknown protein; mitochondrial subst	0.97638	3.23637e-05
8487	EB108205	unknown	unknown			not determined by homology	0.97571	3.51786e-05
88522	CN870704	unknown	unknown			F5A9.21; n=3; Arabidopsis thaliana|Rep: F5A9.21 -Arabidopsis thaliana (Mouse-ear cress); ex	0.965927	9.63832e-05
Contig_1257	gi|22483456|gb|BU043379.1|BU043379	unknown	unknown			unknown [Arabidopsis thaliana]	0.959433	0.000161867
Contig_5163	gi|22478423|gb|BU039669.1|BU039669	unknown	unknown			no hits found	0.953006	0.000250405
Contig_5306	gi|22483501|gb|BU043424.1|BU043424	unknown	unknown			basso score	0.939489	0.000529074
142329	CN939467	unknown	unknown			not determined by homology	0.933976	0.000684367
59706	CN860561	unknown	unknown			not determined by homology	0.930883	0.000783273
255571	CN913405	unknown	unknown			C2 domain-containing protein	0.924128	0.0010307
15924	CN932646	unknown	unknown			not determined by homology	0.922187	0.00111021
137246	CN893837	unknown	unknown			not determined by homology or experimentation ; hypothetical or unknown protein; Arabidopsi	0.914057	0.00148645
222888	CN876311	unknown	unknown			PREDICTED: hypothetical protein; n=1; Strongylocentrotus purpuratus|Rep: PREDICTED: hypothe	0.913336	0.00152333
32867	CN928466	unknown	unknown	yes		Os06g0631300 protein; n=2; Oryza sativa (japonica cultivar-group)|Rep: O	0.912814	0.00155039
153060	CN899330	unknown	unknown			speckle-type POZ protein; BTB/POZ domain containing protein, expressed;	0.909511	0.00172893
59211	CN862275	unknown	unknown			Hypothetical protein OJ1695_D07.22; n=1; Oryza sativa (japonica cultivar	0.908441	0.00178951
173781	EB141944	unknown	unknown			unknown protein; Hypothetical protein T18F15.8; n=1; Arabidopsis thaliana|Rep: Hypothetical	0.905584	0.00195796
176821	CN904268	unknown	unknown			TraB family protein; Hypothetical protein OJ1057_B02.8; n=1; Oryza sativa (japonica cultiva	0.902462	0.00215347
288990	CN948931	unknown	unknown			C2 domain-containing protein; Protein piccolo (Aczonin); OSJNBb0020J19.7; Highly similar to	0.900105	0.00230913
250746	CN911321	unknown	unknown			Hypothetical protein; n=1; Medicago truncatula|Rep: Hypothetical protein -Medicago truncatu	0.886409	0.00335911
Contig_2442	gi|22480675|gb|BU040598.1|BU040598	unknown	unknown			OSJNBa0060D06.16)OSJNBa0060D06.16 protein.[Oryza sativa]	0.885196	0.00346453
135300	CN889116	unknown	unknown			unknown protein; Hypothetical protein P0408F06.4; n=1; Oryza sativa (japonica cultivar-grou	0.883997	0.00357088
184360	EB147593	unknown	unknown			T29M8.11; n=2; Arabidopsis thaliana|Rep: T29M8.11 -Arabidopsis thaliana	0.883372	0.00362711
85040	CN868998	unknown	unknown			Hypothetical protein OSJNBa0026A15.13; n=2; Oryza sativa|Rep: Hypothetic	0.88276	0.0036828
153979	CN900570	unknown	unknown			At5g25330; n=2; Arabidopsis thaliana|Rep: At5g25330 -Arabidopsis thalian	0.882628	0.00369483
24730	CN925156	unknown	unknown			Gb|AAF69166.1; n=3; Arabidopsis thaliana|Rep: Gb|AAF69166.1 -Arabidopsis	0.881955	0.00375684
Contig_5321	gi|39696687|gb|AJ534036.1|AJ534036	unknown	unknown			no hits found	0.881068	0.0038395
253486	CN912418	unknown	unknown			not determined by homology	0.878988	0.00403784
28997	CN927140	unknown	unknown			expressed protein	0.878382	0.00409688
166387	CN945635	unknown	unknown			oxysterol binding family protein; Oxysterol binding protein protein 2 (OSBP protein 2) (ORP-2); oxys	0.878299	0.00410501
87466	CN870269	unknown	unknown			not determined by homology	0.877673	0.00416663
229494	CN878305	unknown	unknown		yes	Hypothetical protein C4F8.04 in chromosome I; Brix domain-containing protein C4F8.04; n=1;	0.876556	0.00427811
268402	CN918651	unknown	unknown			not determined by homology	0.875187	0.00441723
77799	CN868505	unknown	unknown			Inner membrane ALBINO3 protein 2, chloroplast precursor (Ath5); OXA1 family protein; Hypoth	0.874497	0.00448848
228856	CN878111	unknown	unknown		yes	not determined by homology	0.873667	0.00457518
86060	CN869465	unknown	unknown		yes	not determined by homology	0.872004	0.00475204
154765	CN900856	unknown	unknown			not determined by homology	0.870034	0.00496717
163879	CN943893	unknown	unknown			not determined by homology	0.869195	0.00506059
256928	CN907900	unknown	unknown			unknown protein; n=2; Arabidopsis thaliana|Rep: Expre	0.868327	0.00515854
224981	EB123261	unknown	unknown			cupin family protein; Globulin protein; n=2; Arabidopsis thaliana|Rep: Globulin protein -Ar	0.868102	0.00518408
180293	EB147300	unknown	unknown			not determined by homology	0.865138	0.00552856
Contig_2909	gi|39696812|gb|AJ534161.1|AJ534161	unknown	unknown			predicted protein [Methanosarcina acetivorans str	0.864767	0.00557276
67309	CN864403	unknown	unknown		yes	not determined by homology	0.863942	0.0056716
288957	CN948910	unknown	unknown			not determined by homology	0.863101	0.00577362
Contig_415	gi|39697444|gb|AJ533526.1|AJ533526	unknown	unknown			unknown protein [Arabidopsis thaliana]	0.862794	0.00581114
58526	CN865763	unknown	unknown			not determined by homology	0.861335	0.00599168
6578	CN937427	unknown	unknown			Hypothetical protein T21H19_200; n=1; Arabidopsis thaliana|Rep: Hypothetical protein T21H19	0.860719	0.00606885
72472	EB115741	unknown	unknown			tetratricopeptide repeat (TPR)-containing protein; thioredoxin family protein; Tetratricope	0.857083	0.00653789
121204	CN891002	unknown	unknown	yes		Hypothetical protein; n=1; Oryza sativa (japonica cultivar-group)|Rep: H	0.85562	0.00673299
108375	CN868329	unknown	unknown			kelch repeat-containing protein; Hypothetical protein; n=1; Dictyostelium discoideum AX4|Re	0.8538	0.00698076
Contig_2250	gi|22478540|gb|BU039786.1|BU039786	unknown	unknown			hypothetical protein [Arabidopsis thaliana]	0.853277	0.00705303
141064	EB127153	unknown	unknown	yes	yes	not determined by homology	0.852652	0.00714
153383	CN900316	unknown	unknown			MYND finger family protein, expressed; n=1; Oryza sativa (japonica cultivar-group)|Rep: MYN	0.849761	0.00755127
72816	CN866654	unknown	unknown		yes	unknown protein; F16N3.6 protein; n=1; Arabidopsis thaliana|Rep: F16N3.6	0.849068	0.00765215
145284	EB137276	unknown	unknown			Genomic DNA, chromosome 5, P1 clone:MDK4; n=2; Arabidopsis thaliana|Rep:	0.848309	0.00776346
161439	CN942278	unknown	unknown			YUP8H12.1; n=2; Arabidopsis thaliana|Rep: YUP8H12.1 -Arabidopsis thalian	0.847719	0.00785073
Contig_4081	#N/A	unknown	unknown			acetyltranferase-like protein [Arabidopsis thaliana]	0.847387	0.0079001
186077	EB149286	unknown	unknown		yes	not determined by homology	0.845657	0.00816056
261920	CN908497	unknown	unknown			not determined by homology	0.84188	0.00874832
151734	CN940131	unknown	unknown			not determined by homology	0.838825	0.00924279
154200	CN899623	unknown	unknown	yes		T7N9.27; n=4; Arabidopsis thaliana|Rep: T7N9.27 -Arabidopsis thaliana (M	0.837461	0.0094691
68239	CN864712	unknown	unknown		yes	F27J15.20; n=1; Arabidopsis thaliana|Rep: F27J15.20 -Arabidopsis thaliana (Mouse-ear cress)	0.837157	0.00952007
223777	EB123032	unknown	unknown			zinc finger (DHHC type) family protein; Palmitoyltransferase pfa4 (Protein fatty acyltransferase 4);	0.836163	0.00968784
13479	CN931036	unknown	unknown_domain_PPR			pentatricopeptide (PPR) repeat-containing protein; Hypothetical protein F4P12_400; n=1; Ara	0.964415	0.000109671
117737	CN881313	unknown	unknown_domain_PPR			pentatricopeptide (PPR) repeat-containing protein; PPR protein; n=1; Oryza sativa	0.887715	0.00324785

## Sheet: Inverse Regulon 2
Highlighted genes do not match peach target
EST	GB	Category	Subcategory	Inv Regulon 1 overlap	Flag	description	R-values	P-values
89640	CN873693	AA metabolism	ABCtransporterATPase			Multidrug resistance associated protein 1 (ATP binding cassette sub-family C member 1) (Leukotriene	0.928811	0.000854469
186047	EB149256	AA metabolism	amino acid_biosynthesis_fungal induced_chloroplast		yes	Ketol-acid reductoisomerase, chloroplast precursor (Acetohydroxy-acid reductoisomerase) (Alpha-keto-	0.963851	0.000114915
Contig_70	gi|22478304|gb|BU039550.1|BU039550	AA metabolism	amino acid_biosynthesis_fungal induced_chloroplast			Acetohydroxy acid isomeroreductase precursor (EC 1.1.1.86).[Pisum sativum]	0.905834	0.00194281
279301	CN910700	AA metabolism	amino acid_nucleotide_metabolism			Carbamoyl-phosphate synthase small chain (Carbamoyl-phosphate synthetase glutamine chain); anthranil	0.965872	9.68453e-05
298625	CN915591	AA metabolism	arginine biosynthesis/catalasis			Acetylornithine aminotransferase 2 (ACOAT 2); Ornithine aminotransferase (Ornithine--oxo-acid aminot	0.891603	0.0029309
260457	CN919199	AA metabolism	biosynthesis_branch chain		yes	branched chain-amino-acid aminotransferase (BCAT); aminotransferase; n=1; Oryza sa	0.927591	0.00089831
297256	CN915215	AA metabolism	biosynthesis_branch chain			Acetolactate synthase small subunit (AHAS) (Acetohydroxy-acid synthase small subunit) (ALS); acetola	0.860244	0.00612887
145948	EB137522	AA metabolism	Formation Methionine			Methionine synthase (5-methyltetrahydrofolate--homocysteine methyltransferase) (Methionine synthase,	0.908801	0.00176896
226751	CN877675	AA metabolism	lysine Biosynthesis			Diaminopimelate decarboxylase (DAP decarboxylase); diaminopimelate decarboxylase (DAP carboxylase);	0.901293	0.00222976
262232	CN908714	AA metabolism	Phenylalanine/tyrosineSynthesis			prephenate dehydratase family protein; Prephenate dehydratase with ACT region; n=1; Medicag	0.887924	0.00323024
268232	CN918533	AA metabolism	scavage Methionine			iron-deficiency-responsive protein; ARD/ARD family protein 1; n=1; Brassica juncea|Rep: ARD	0.980697	1.77224e-05
145867	CN894721	AA metabolism	serine metabolism			Phosphoserine phosphatase (PSP) (O-phosphoserine phosphohydrolase) (PSPase); 3-phosphoserine phospha	0.853421	0.00703309
254862	CN913202	AA metabolism	sulfateAssimilation(cysteine)			Sulfite reductase [ferredoxin]; Ferredoxin-sulfite reductase; n=2; Nostocaceae|Rep: Ferredo	0.92031	0.00119076
186068	EB149277	AA metabolism	sulfateAssimilation(cysteine)			Sulfite reductase [NADPH] hemoprotein beta-component (SIR-HP) (SIRHP); Ferredoxin-sulfite r	0.883677	0.00359965
15017	CN932072	AA metabolism	tryptophan biosynthetic enzyme			C2 domain-containing protein; C2; n=1; Medicago truncatula|Rep: C2 -Medicago truncatula (Ba	0.838418	0.00930998
Contig_2421	gi|22478197|gb|BU039443.1|BU039443	AA metabolism	uracil/thyamin to alanine			N-carbamyl-L-amino acid amidohydrolase.[Arabidopsis thaliana]	0.88868	0.00316723
68284	CN864744	cell cycle	cell cycle G1-Sphase			cyclin; Cyclin delta-2; cyclin delta-2 (CYCD2); Cyclin; n=2; Oryza sativa (japonica cultiva	0.930262	0.000804179
31358	CN928075	cell cycle	microtubuleMotor			chromosome associated kinesin; Chromosome associated kinesin KIF4A (Chromokinesin); KIF4; kinesin pr	0.872866	0.00465985
250908	CN911441	cell wall	cell wall biosynthesis/embryoDevelopment			glycosyl transferase family 20 protein (trehalose-phosphatase family protein); trehalose-6-phosphate	0.955749	0.000209494
176110	CN901748	cell wall	cell wall biosynthesis/embryoDevelopment			glycosyl transferase family 48 protein; glucan synthase; glucan synthase; n=2; Ory	0.94137	0.000481944
Contig_1200	gi|22481756|gb|BU041679.1|BU041679	cell wall	cell wall degredation_soft rotting of plant tissue			Pectate lyase.[Salix gilgiana]	0.940953	0.000492149
166233	EB130537	cell wall	cell wall degredation_soft rotting of plant tissue			pectate lyase family protein; Probable pectate lyase 22 precursor; n=2; Arabidopsis thalian	0.885093	0.00347364
147644	EB138209	cell wall	cell wall remodeling			xyloglucan:xyloglucosyl transferase (xyloglucan endotransglycosylase) (endo-xyloglucan transferase);	0.909785	0.00171365
Contig_640	gi|22480845|gb|BU040768.1|BU040768	cell wall	cell wall remodeling			Xyloglucan endotransglycosylase.[Malus domestica]	0.88301	0.00366001
19562	CN926255	cell wall	cellulose deposition		yes	kinesin motor protein; Kinesin protein KIF3A (Microtubule plus end-directed kinesin motor 3A); Clust	0.900779	0.00226391
Contig_82	gi|22484506|gb|BU044429.1|BU044429	cell wall	Copperbindingsimilarpectinesterase			PS60 protein precursor.[Nicotiana tabacum]	0.918142	0.00128848
144057	EB140812	cell wall	expansin			expansin (EXP15); Expansin; n=3; Vitis labrusca x Vitis vinifera|Rep: Expansin -Vitis labru	0.875387	0.00439674
92528	EB121549	cell wall	hydrolysis of galactose molecules			alpha-galactosidase (melibiase) (alpha-D-galactoside galactohydrolase); alpha-galactosidase; Alpha-g	0.851462	0.00730752
Contig_1954	gi|22484020|gb|BU043943.1|BU043943	cell wall	hydrolysis of mannans			Mannan endo-1,4-beta-mannosidase.[Arabidopsis thaliana]	0.874749	0.00446241
186613	EB149811	cell wall	PG			glycosyl hydrolase family 10 protein; endo-1,4-beta-xylanase X-1; (1,4)-beta-xylan endohydrolase; Cl	0.966924	8.82367e-05
185451	EB148667	cell wall	PG			glycosyl hydrolase family 3 protein; Os05g0449600 protein; n=2; Oryza sativa (japonica cult	0.857496	0.00648347
171144	CN882796	cell wall	PhosphateResponsiveProteinCell Wall			phi-1; phi-1; n=1; Oryza sativa (japonica cultivar-group)|Rep: phi-1 -Ory	0.932956	0.000716025
Contig_4628	gi|22480460|gb|BU040383.1|BU040383	chloroplast/light response/photosynthesis	chloroplast__protease_protein quality control_important for HR by TMV_similar to FtsH			FtsH-like protein Pftf precursor [Nicotiana tabacum	0.961578	0.000137746
155662	EB142523	chloroplast/light response/photosynthesis	chloroplast_photosynthesis_PS I			Photosystem I reaction center subunit XI, chloroplast precursor (PSI-L) (PSI subunit V); Ph	0.849649	0.00756748
141260	CN938811	chloroplast/light response/photosynthesis	ChloroplastMembraneProtonPump			heme binding protein cemA; n=1; Oryza sativa (japonica cultivar-group)|Rep: Putati	0.909168	0.00174822
Contig_1114	gi|22478362|gb|BU039608.1|BU039608	chloroplast/light response/photosynthesis	glucoseDehydrogenaseandtranslocationaccroseChloroplastMembrane?			short-chain dehydrogenase/reductase family protein [Arabidopsis thaliana]	0.925103	0.000992217
Contig_3289	gi|22481221|gb|BU041144.1|BU041144	chloroplast/light response/photosynthesis				DAG protein, .[Arabidopsis thaliana]	0.978854	2.32639e-05
155333	EB142250	chloroplast/light response/photosynthesis				ferritin; Ferritin-2, chloroplast precursor; n=2; Arabidopsis thaliana|Rep: Ferritin-2, chl	0.977507	2.79736e-05
Contig_2165	gi|22481170|gb|BU041093.1|BU041093	chloroplast/light response/photosynthesis				Homolog to plastid-lipid-associated protein.[Citrus unshiu]	0.972944	4.85149e-05
24279	CN920421	chloroplast/light response/photosynthesis			yes	glycine rich RNA binding protein; 29 kDa ribonucleoprotein, chloroplast (RNA binding protein cp 29);	0.938	0.00056847
117688	CN881279	chloroplast/light response/photosynthesis				plastid RNA polymerase sigma factor; RNA polymerase sigma subunit SigF (sigF) (sigma factor (SIG6));	0.937403	0.000584771
250782	CN911350	chloroplast/light response/photosynthesis				Exonuclease; n=3; Bartonella henselae|Rep: Exonuclease -Bartonella hense	0.937269	0.000588464
289124	CN949016	chloroplast/light response/photosynthesis			yes	chloroplast nucleoid DNA binding protein cnd41; aspartyl protease family protein; Aspartic	0.932722	0.000723406
Contig_999	gi|22480367|gb|BU040290.1|BU040290	chloroplast/light response/photosynthesis				cytochrome b5 [Ananas comosus	0.89577	0.00261421
160065	CN941348	chloroplast/light response/photosynthesis				chloroplast ADP, ATP carrier protein (ADP, ATP translocase) (adenine nucleotide translocase); Cluste	0.885957	0.00339809
220392	CN948642	chloroplast/light response/photosynthesis		yes	yes	plastocyanin domain-containing protein; Early nodulin protein 2 precursor (Phytocyanin protein); blu	0.885171	0.00346671
23012	EB113037	Cytochrome p450	p450			cytochrome P450; cytochrome P450 protein; Cytochrome P450 family protein, expressed; n=2; O	0.979042	2.26529e-05
186110	EB149319	Cytochrome p450	p450			cytochrome P450; cytochrome P450 family protein; Cytochrome P450 85A1 (C6-oxidase) (OsDWARF) (Dwarf	0.838692	0.00926476
180998	EB143174	Cytochrome p450	p450			cytochrome P450; Cytochrome P450; n=1; Oryza sativa (japonica cultivar-group)|Rep: Cytochro	0.837643	0.00943875
179833	EB146842	development	Auxin			auxin-responsive protein (indoleacetic acid induced protein 13 (IAA13)); auxin-responsive protein (i	0.852345	0.00718299
166467	EB130611	development	dehisence			short chain dehydrogenase/reductase (SDR) family protein; Retinol dehydrogenase 13; WW domain oxidor	0.906211	0.00192017
Contig_358	gi|22482244|gb|BU042167.1|BU042167	development	development_auxin_response			Aux/IAA protein.[Vitis vinifera]	0.937139	0.000592077
Contig_57	gi|22480461|gb|BU040384.1|BU040384	development	development_auxin_response_IAA7/14/17_similar to TMV interactor IAA26/PAP1			Auxin-induced protein AUX28.[Glycine max]	0.985159	8.08088e-06
11062	CN929435	development	Ethylene			ethylene-responsive DEAD box RNA helicase (RH30); DEAD-box ATP-dependent RNA helicase 7; DEAD/DEAH b	0.900752	0.00226573
Contig_1391	gi|22477276|gb|BU039025.1|BU039025	development	expressed in Lateral Root Initials			RSI-1 protein precursor (TR132).[Lycopersicon esculentum]	0.942834	0.000447246
149140	EB138975	development	Fruit development(earlyripening0		yes	ascorbate peroxidase; L-ascorbate peroxidase, cytosolic (AP); L-ascorbate peroxidase 2, cyt	0.918879	0.00125467
186867	EB149995	development	Fruit Ripening			calcium-dependent protein kinase (CDPK); calcium-dependent protein kinase; calmodu	0.838828	0.0092423
70988	CN866220	development	Gibberellin			gibberellin-regulated family protein; gibberellin-responsive protein; protein of gibberellin-stimula	0.843697	0.00846227
65757	CN863463	development	growth/development			Importin beta-1 subunit (Karyopherin beta-1 subunit) (Importin 95); Probable KAP95 protein;	0.851908	0.00724442
Contig_494	gi|14041824|dbj|AB061670.1|	development	NitrateAssimulation/floweringsignalling			nitrate reductase [Prunus persica]	0.925375	0.00098168
27765	CN925541	development	regulate floweringFLD			amine oxidase family protein (SWIRM domain-containing protein); polyamine oxidase; amine oxidase fam	0.883724	0.00359536
262517	CN908925	development	regulation	yes		knotted1-type homeobox protein; Shoot meristemless protein; n=2; Papaveraceae|Rep: Shoot me	0.896739	0.00254385
117871	CN881394	development	regulation	yes		peptidase protein; Glutamate carboxypeptidase 2 (Glutamate carboxypeptidase II) (Membrane glutamate	0.835876	0.00973659
Contig_1604	gi|22481448|gb|BU041371.1|BU041371	development	Ripening			ripening-induced protein [Fragaria vesca]	0.960227	0.000152633
15083	CN932110	development	seed and embryo development		yes	Peptidase M41; Ribosomal protein S19/S15; DNA repair protein RadA; L-Aspartase; n=1; Medica	0.839279	0.00916812
93817	CN874749	development	seed storage			embryogenesis associated protein; Abhydrolase domain-containing protein 2 (Protein PHPS1-2); CAAX am	0.956275	0.000202192
152412	CN898895	development	Stress/development			Shaggy protein kinase theta (ASK-theta); unnamed protein product; shaggy protein kinase iota (ASK-io	0.918908	0.00125336
289238	CN949081	development	Stress/development			shaggy protein kinase iota (ASK-iota (ASK9) (GSK1)); shaggy protein kinase kappa (ASK-kappa (ASK10))	0.87189	0.00476427
12083	EB109156	development	transcription factor			homeobox leucine zipper family protein (lipid binding START domain-containing protein); OSI	0.965473	0.000100257
193765	EB114481	development	transcription factor			homeobox transcription factor; HB-1; transcription factor; n=1; Arabidopsis thaliana|Rep: H	0.887259	0.00328643
118044	EG631368	development	transcription factor			Homeobox protein Meis2 (Meis1 protein 1); 5'-TG-3'-interacting factor (Homeobox protein TGIF); BEL1	0.885699	0.00342057
19202	EB110682	development	transcription factor			DNA binding protein; n=1; Daucus carota|Rep: DNA binding protein -Daucus carota (Carrot); h	0.859556	0.00621649
33695	EB111941	DNA binding/histone/chromatin folding/repair	DNA repair			Poly [ADP-ribose] polymerase (PARP) (ADPRT) (NAD(+) ADP-ribosyltransferase) (Poly[ADP-ribose] synthe	0.951065	0.000282303
12717	CN930530	DNA binding/histone/chromatin folding/repair	DNAreplication			minichromosome maintenance family protein (MCM family protein); DNA replication licensing factor; DN	0.893545	0.00278034
147359	EB138102	DNA binding/histone/chromatin folding/repair				P0034A04.112 gene product; cell division cycle protein 48 (CDC48); cell division control protein 48	0.924594	0.0010122
Contig_2474	gi|39697275|gb|AJ533357.1|AJ533357	DNA binding/histone/chromatin folding/repair				nucleolar histone deacetylase HD2-P39 [Glycine max]	0.895791	0.00261264
11610	CN929814	DNA binding/histone/chromatin folding/repair				OJ1791_B03.42-1 gene product; DNA binding bromodomain-containing protein; P0007D08.15 gene product;	0.878079	0.00412661
155618	CN900207	energy/mitochondria	alcoholDehydrogenase			NADP-dependent oxidoreductase; Zinc binding alcohol dehydrogenase domain-containing protein 1; Zinc	0.944575	0.000408152
25457	EB112608	energy/mitochondria	alcoholDehydrogenase			NADP-dependent oxidoreductase; NADP-dependent leukotriene B4 12-hydroxydehydrogenase (15-oxoprostagl	0.918444	0.00127453
165776	CN945197	energy/mitochondria	alcoholDehydrogenase		yes	NADH dehydrogenase [ubiquinone] 1 alpha subcomplex subunit 13 (NADH-ubiquinone oxidoreductase B16.6	0.853843	0.0069748
44372	CN856861	energy/mitochondria	cytochrome c biogenesis			Cytochrome c biogenesis protein ccsA; cytochrome c biogenesis protein; Cytochrome c biogene	0.878665	0.00406927
136547	CN889597	energy/mitochondria	energyTransfer			NAD(P)H-quinone oxidoreductase chain 5, chloroplast (NAD(P)H dehydrogenase, chain 5) (NADH-plastoqui	0.946742	0.000362734
225560	CN877542	energy/mitochondria	energyTransfer	yes	yes	NADH-ubiquinone oxidoreductase 27 kDa subunit (Complex I-27KD) (CI-27KD) (NADH dehydrogenase subunit	0.876409	0.0042929
95631	CN872026	energy/mitochondria	energyTransfer	yes		NAD(P)H-quinone oxidoreductase chain K, chloroplast (NAD(P)H dehydrogenase, chain K) (NADH-plastoqui	0.864637	0.00558826
27698	CN925494	energy/mitochondria	mitochondria_electron transfer			Electron transfer flavoprotein beta-subunit (Beta-ETF) (Electron transfer flavoprotein small subunit	0.907387	0.00185054
Contig_641	gi|22480453|gb|BU040376.1|BU040376	energy/mitochondria	mitochondria_energy_TCA cycle_cytosolic			Malate dehydrogenase (EC1.1.1.40) (Malic enzyme).[Vitis vinifera]	0.926489	0.000939145
188216	EE663676	energy/mitochondria	mitochondria_TCA cycle			malate oxidoreductase; NADP-dependent malic enzyme, chloroplast precursor (NADP-ME); NADP-dependent	0.928811	0.00085446
272702	CN919479	energy/mitochondria	mitochondria_TCA cycle			malate oxidoreductase; NADP-dependent malic enzyme (NADP-ME) (Malic enzyme 1); NADP-dependent malic	0.911528	0.00161838
185034	EB148254	energy/mitochondria	mitochondrial import			Mitochondrial import receptor subunit TOM7-1 (Translocase of outer membrane 7 kDa subunit 1); Cluste	0.856079	0.00667145
289110	CN949007	lipid/fatty acid metabolism	fatty acid_biosynthesis_chloroplast			Acyl-[acyl-carrier protein] desaturase, chloroplast precursor (Stearoyl-ACP desaturase); acyl-[acyl-	0.872442	0.004705
154392	CN899753	lipid/fatty acid metabolism	hydrolase(lipids)			Alpha/beta hydrolase; n=1; Medicago truncatula|Rep: Alpha/beta hydrolase -Medicago truncatu	0.895203	0.00265591
163411	EB129674	lipid/fatty acid metabolism	lipid metabolism			lecithin:cholesterol acyltransferase family protein (LACT family protein); Hypothetical pro	0.924148	0.00102991
137862	EB138510	lipid/fatty acid metabolism	lipid metabolism	yes		UDP-glucose:sterol glucosyltransferase; UDP-glucose:sterol glucosyltransferase; n=	0.886857	0.00332068
280835	EB153338	lipid/fatty acid metabolism				long chain-fatty-acid--CoA ligase (long chain acyl-CoA synthetase); 4-coumarate--CoA ligase family p	0.937652	0.000577922
42369	EB113405	lipid/fatty acid metabolism				Acetyl-coenzyme A carboxylase carboxyl transferase subunit beta (ACCase beta chain); acetyl-CoA carb	0.925683	0.000969776
65496	CN850505	lipid/fatty acid metabolism				Fatty acid oxidation complex alpha subunit [Includes: Enoyl-CoA hydratase ; 3-hydroxyacyl-CoA dehydr	0.915877	0.00139596
94071	EB121966	lipid/fatty acid metabolism				dihydrolipoamide S-acetyltransferase; Dihydrolipoyllysine-residue succinyltransferase component of 2	0.890916	0.00298539
214456	CN945863	lipid/fatty acid metabolism				Acyl carrier protein (ACP); Acyl carrier protein, mitochondrial precursor (ACP) (NADH-ubiquinone oxi	0.840028	0.00904599
Contig_300	gi|22480696|gb|BU040619.1|BU040619	membrane/cytoskeleton/intracellular transport	cytoskeleton_actin	yes		Actin.[Setaria italica]	0.842318	0.00867883
22419	CN920159	membrane/cytoskeleton/intracellular transport	ERmembraneProteinBindsKinesinAlsoEF1complex			kinectin; calcium-dependent protein kinase CPK1 adapter protein 2; n=1; Mesembryan	0.868482	0.00514095
Contig_2252	gi|22482795|gb|BU042718.1|BU042718	membrane/cytoskeleton/intracellular transport	membrane_vesicle trafficking			OSJNBA0087C10.9)Synaptobrevin-like protein.[Oryza sativa]	0.922291	0.00110582
Contig_664	gi|22478392|gb|BU039638.1|BU039638	membrane/cytoskeleton/intracellular transport	ProteinTransportNucleus			Atranbp1a protein.[Arabidopsis thaliana]	0.940612	0.000500603
Contig_3524	gi|22486512|gb|BU046435.1|BU046435	membrane/cytoskeleton/intracellular transport				fiber NTGP1-related protein [Gossypium barbadense]	0.937797	0.000573978
186091	EB149300	membrane/cytoskeleton/intracellular transport				clathrin adaptor complex small chain family protein; coatomer subunit zeta (Zeta-coat protein) (Zeta	0.904092	0.00204989
15501	EB110242	membrane/cytoskeleton/intracellular transport			yes	kinesin motor protein; 117M18_26; n=1; Brassica rapa|Rep: 117M18_26 -Brassica campestris (F	0.866649	0.00535118
136062	CN892703	membrane/cytoskeleton/intracellular transport			yes	regulator of chromosome condensation (RCC1) family protein; HECT domain and RCC1 domain-containing p	0.859761	0.00619036
Contig_992	gi|17531006|gb|BF717120.1|BF717120	membrane/cytoskeleton/intracellular transport				Profilin.[Prunus dulcis]	0.848641	0.00771456
9257	EB108406	metabolism/catabolism	Biosynthesis of WAX			CER1 protein; CER1; Gl1 protein; n=1; Oryza sativa (japonica cultivar-group)|Rep:	0.89532	0.00264728
267578	CN918125	metabolism/catabolism	biosynthesis_alkaloid			FAD binding domain-containing protein; Reticuline oxidase precursor (Berberine-bridge-forming enzyme	0.881864	0.00376523
187711	EG631365	metabolism/catabolism	biosynthesis_GDP-mannose		yes	GDP-mannose pyrophosphorylase; mannose-1-phosphate guanyltransferase (GTP-mannose-1-phosphate guanyl	0.843172	0.0085443
Contig_1751	gi|22480156|gb|BU040079.1|BU040079	metabolism/catabolism	biosynthesis_glucose polyesters			Glucose acyltransferase.[Lycopersicon pennellii]	0.927265	0.000910267
94786	EB121992	metabolism/catabolism	biosynthesis_starch			Glycogen phosphorylase, brain form; Alpha-glucan phosphorylase, H isozyme (Starch phosphorylase H);	0.897421	0.00249514
111542	EB124620	metabolism/catabolism	biosynthesis_vitamin K			Gamma-tocopherol methyltransferase; n=1; Zea mays|Rep: Gamma-tocopherol	0.933214	0.000707928
Contig_3989	gi|22478685|gb|BU039931.1|BU039931	metabolism/catabolism	catabolism_sugar			Alpha-amylase precursor (1,4-alpha-D-glucan glucanohydrolase) [Vigna mungo	0.92995	0.000814834
Contig_1956	gi|22487836|gb|BU047759.1|BU047759	metabolism/catabolism	ethanoltoacetaldehyde			Alcohol dehydrogenase 2d (EC 1.1.1.1).[Gossypium hirsutum]	0.842766	0.00860804
187809	EE663637	metabolism/catabolism	glyoxylate and dicarboxylate metabolism			Iron-responsive element binding protein 1 (IRE-BP 1) (Iron regulatory protein 1) (IRP1) (Ferritin re	0.886968	0.00331114
160672	CN941756	metabolism/catabolism	metabolism_biotin			unknown protein; A_IG002N01.18 protein; n=2; Arabidopsis thaliana|Rep: A	0.842593	0.00863541
5123	CN936470	metabolism/catabolism	metabolism_carbohydrate_Glycolysis / Gluconeogenesis			pfkB-type carbohydrate kinase family protein; Fructokinase-1 (Fructokinase I) (OsFKI); Fruc	0.953363	0.000244808
155410	CN900069	metabolism/catabolism	metabolism_carbohydrate_Glycolysis / Gluconeogenesis			Phosphoglucomutase, cytoplasmic (Glucose phosphomutase) (PGM); phosphoglucomutase, cytoplasmic (gluc	0.891961	0.00290279
Contig_1181	gi|22477340|gb|BU039052.1|BU039052	metabolism/catabolism	metabolism_carbohydrate_Glycolysis / Gluconeogenesis			probable beta-1,3-glucanase [imported] - Arabidopsis thaliana[Arabidopsis thaliana]	0.864764	0.00557301
130467	CN891672	metabolism/catabolism	metabolism_carbohydrate_Glycolysis / Gluconeogenesis			pyruvate kinase; Pyruvate kinase (PK); Pyruvate kinase I (PK-1); Pyruvate kinase; n=1; Medi	0.85108	0.00736182
92619	CN874253	metabolism/catabolism	metabolism_carbohydrate_Glycolysis / Gluconeogenesis			phosphofructokinase family protein; Phosphofructokinase; n=1; Medicago truncatula|Rep: Phos	0.850216	0.00748558
193795	CN860147	metabolism/catabolism	metabolism_carbohydrate_Glycolysis / Gluconeogenesis		yes	phosphoenolpyruvate carboxylase; phosphoenolpyruvate carboxylase; n=1; Oryza sativ	0.84731	0.00791154
185605	EB148818	metabolism/catabolism	metabolism_carbohydrate_Glycolysis / Gluconeogenesis_chloroplast			Iron-responsive element binding protein 1 (IRE-BP 1) (Iron regulatory protein 1) (IRP1) (Ferritin re	0.960041	0.000154766
62592	CN862902	metabolism/catabolism	metabolism_carbohydrate_Glycolysis / Gluconeogenesis_chloroplast	yes		pfkB-type carbohydrate kinase family protein; fructokinase; Fructokinase; n=1; Solanum lyco	0.913525	0.00151358
26216	CN925409	metabolism/catabolism	metabolism_carbohydrate_Glycolysis / Gluconeogenesis_chloroplast		yes	phosphoglycerate/bisphosphoglycerate mutase family protein; Fructose-2,6-bisphosphatase; n=	0.840552	0.00896116
137703	CN889637	metabolism/catabolism	metabolism_cellular regulator			casein kinase; Casein kinase I; protein kinase (ADK1); Casein kinase I isoform alpha (CKI-alpha) (CK	0.920897	0.00116515
166404	CN945650	metabolism/catabolism	metabolism_Pentose Phosphate Pathway			6-phosphogluconate dehydrogenase NAD binding domain-containing protein; Hypothetical oxidoreductase	0.836808	0.00957883
Contig_937	gi|46547289|gb|AJ633810.1|AJ633810	metabolism/catabolism	metabolism_phosphate			inorganic pyrophosphatase - like protein [Arabidopsis thaliana	0.888018	0.00322238
155015	CN899897	metabolism/catabolism	metabolism_sugar			sugar transporter family protein; Hexose transporter, expressed; n=1; Oryza sativa (japonic	0.948182	0.000334471
Contig_1347	gi|22478493|gb|BU039739.1|BU039739	metabolism/catabolism	metabolism_sugar			sugar transporter.[Oryza sativa]	0.9446	0.000407609
4697	CN936182	metabolism/catabolism	metabolism_sugar			4-alpha-glucanotransferase (Amylomaltase) (Disproportionating enzyme) (D-enzyme); 4-alpha-g	0.900645	0.00227288
149762	CN897603	metabolism/catabolism	metabolism_sugar			4-alpha-glucanotransferase (Amylomaltase) (Disproportionating enzyme) (D-enzyme); 4-alpha-glucanotra	0.862987	0.00578756
66036	CN863631	metabolism/catabolism	metabolism_sugar			sugar transporter family protein; Solute carrier family 2, facilitated glucose transporter member 8	0.859926	0.00616923
64540	EB176523	metabolism/catabolism	metabolism_sugar			hexokinase; Hexokinase-1; Glucokinase (Hexokinase-4) (Hexokinase type IV) (HK IV) (HK4) (Hexokinase-	0.846043	0.00810199
Contig_1714	gi|22483316|gb|BU043239.1|BU043239	metabolism/catabolism	metabolism_sugar			UTP--glucose-1-phosphate uridylyltransferase (EC 2.7.7.9) (UDP-glucose pyrophosphorylase) (UDPGP) (UGPase).[Pyrus pyrifolia]	0.837767	0.00941798
Contig_3367	gi|22485108|gb|BU045031.1|BU045031	metabolism/catabolism	metabolism_sulfer			protein disulfide isomerase family [Arabidopsis thaliana	0.887434	0.00327157
233094	CN878737	metabolism/catabolism	molybdopterin cofactor biosyntheses	yes		Molybdenum cofactor biosynthesis protein A; Molybdenum cofactor biosynthesis protein A 1; not determ	0.841705	0.0087762
92695	EB121611	metabolism/catabolism	nitrogen reductiontoNh3			Nitrate reductase [NADH] (NR); cytochrome b5; unknown protein; NADH-cytochrome b5 reductase; cytochr	0.877147	0.00421892
183447	EB144181	metabolism/catabolism	sterols			Squalene monooxygenase (Squalene epoxidase) (SE); squalene monooxygenase (squalene epoxidase); Squal	0.904775	0.00200744
188718	EE663743	metabolism/catabolism	sterols			Squalene synthetase (SQS) (SS) (Farnesyl-diphosphate farnesyltransferase) (FPP:FPP farnesyltransfera	0.861237	0.00600383
119965	CN887544	metabolism/catabolism	sulfur cycling			3'(2'),5'-bisphosphate nucleotidase (inositol polyphosphate 1-phosphatase); inositol monophosphatase	0.952201	0.000263329
135149	CN889016	metal/metal binding	Metal regulatory TF			Metal-regulatory transcription factor 1 (Transcription factor MTF-1) (MRE binding transcription fact	0.855517	0.00674682
108991	EB125155	metal/metal binding	metallothionein		yes	Metallothionein protein type 3 (MT-3); metallothionein protein; n=1; Vitis vinifer	0.914017	0.00148846
178563	EB146432	metal/metal binding	metallothionein			Metallothionein protein type 3 (MT-3); Metallothionein protein 1 (MT-1); Metallothionein pr	0.879103	0.00402676
Contig_3105	gi|22478275|gb|BU039521.1|BU039521	nucleic acid/nucleotide sugars metabolism	nucleic acid_metabolism			predicted protein [Arabidopsis thaliana	0.875	0.00443649
146449	CN895054	nucleic acid/nucleotide sugars metabolism				Ectonucleotide pyrophosphatase/phosphodiesterase 5 precursor (E-NPP5) (NPP-5); type I phosphodiester	0.924539	0.00101438
Contig_824	gi|3201997|gb|AF068844.1|AF068844	nucleic acid/nucleotide sugars metabolism				inosine-5'-monophosphate dehydrogenase; IMPDH [Prunus persica	0.915683	0.00140543
172425	CN883669	nucleic acid/nucleotide sugars metabolism				Ectonucleotide pyrophosphatase/phosphodiesterase 5 precursor (E-NPP5) (NPP-5); type I phosphodiester	0.850887	0.00738936
316193	CN915983	oxidation/reduction	Ferredoxin			Ferredoxin; OJ1300_E01.1 gene product; ferredoxin family protein; Ferredoxin-1, chloroplast precurso	0.936932	0.000597848
246232	CN903159	oxidation/reduction	Glutathione		yes	Glutamate--cysteine ligase (Gamma-glutamylcysteine synthetase) (Gamma-ECS) (GCS); Glutamate--cystein	0.896346	0.00257227
103468	CN880922	oxidation/reduction	Glutathione S transferase			Microsomal glutathione S transferase 3 (Microsomal GST-3) (Microsomal GST-III); Zgc:56518;	0.844124	0.00839606
Contig_1244	gi|22480494|gb|BU040417.1|BU040417	oxidation/reduction	NADPH oxidoreductase			oxidoreductase, zinc-binding dehydrogenase family [Arabidopsis thaliana]	0.882631	0.00369461
Contig_4412	gi|17531091|gb|BF717205.1|BF717205	oxidation/reduction	NADPHOxidaseComplex-superoxideproduction			octicosapeptide/Phox/Bem1p (PB1) domain-containing protein [Arabidopsis thaliana]	0.843719	0.00845889
Contig_1024	gi|22482085|gb|BU042008.1|BU042008	oxidation/reduction	oxidation_catalase			Catalase (EC 1.11.1.6).[Prunus persica] (cat2)	0.884379	0.00353674
Contig_3535	gi|22481673|gb|BU041596.1|BU041596	oxidation/reduction	oxidation_thioredoxin_peroxidase			Thioredoxin peroxidase.[Nicotiana tabacum]	0.946284	0.000372044
111858	CN879506	oxidation/reduction	oxidoreductase			oxidoreductase family protein; oxidoreductase At4g09670; oxidoreductase; n=1; Pire	0.835484	0.00980338
164804	CN944518	oxidation/reduction	rubredoxin		yes	rubredoxin; rubredoxin family protein; OSJNBa0078D03.13 gene product; rubredoxin;	0.925117	0.000991689
187869	EE663650	oxidation/reduction	thioredoxin			thioredoxin family protein; Protein disulfide-isomerase precursor (PDI); protein disulfide isomerase	0.960168	0.000153305
148658	EB138803	oxidation/reduction	thioredoxin			thioredoxin family protein; Protein disulfide-isomerase precursor (PDI); Protein disulfide-isomerase	0.864239	0.00563593
69876	CN865104	oxidation/reduction	tyramine oxidase			copper amine oxidase; copper amine oxidase; n=1; Oryza sativa (japonica cultivar-g	0.956158	0.000203809
135567	CN889286	protein synthesis/ribosome/tRNA/chaperone	chaperone			disulfide isomerase protein; Adenosine 5'-phosphosulfate reductase 8; n=	0.842185	0.00869989
152452	CN898921	protein synthesis/ribosome/tRNA/chaperone	chaperone_DnaJ			UBA; HSC20, C-terminal oligomerisation; n=1; Medicago truncatula|Rep: UB	0.887757	0.00324434
187081	EB150203	protein synthesis/ribosome/tRNA/chaperone	Chaperonin			Thermosome subunit beta (Thermosome subunit 2) (Chaperonin beta subunit); chaperonin; Thermosome sub	0.88433	0.00354112
62465	CN862837	protein synthesis/ribosome/tRNA/chaperone	eIF1A Binding tRNAs to ribosomes			peroxisomal membrane protein; Yarrowia lipolytica chromosome A of strain CLIB122 of Yarrowi	0.908454	0.00178879
251718	CN916430	protein synthesis/ribosome/tRNA/chaperone	heat shock protein			heat shock protein; OJ991214_12.16; 101 kDa heat shock protein; HSP101 protein; n=2; Oryza	0.965675	9.85199e-05
188325	EG631190	protein synthesis/ribosome/tRNA/chaperone	heat shock protein			Small heat shock protein, chloroplast precursor; Heat shock 22 kDa protein, mitochondrial precursor;	0.942662	0.000451241
144198	CN882065	protein synthesis/ribosome/tRNA/chaperone	heat shock protein			Protein grpE (HSP-70 cofactor); co-chaperone grpE family protein; Heat shock protein GrpE;	0.915212	0.00142857
111915	CN879466	protein synthesis/ribosome/tRNA/chaperone	heat shock protein			heat shock protein; Endoplasmin precursor (Heat shock protein 90 kDa beta member 1) (94 kDa glucose-	0.83856	0.00928648
222791	CN876241	protein synthesis/ribosome/tRNA/chaperone	heat shock protein_DnaJ			chaperone protein dnaJ; At2g24395; n=1; Arabidopsis thaliana|Rep: At2g24395 -Arabidopsis th	0.933201	0.000708325
166693	EG631342	protein synthesis/ribosome/tRNA/chaperone	protein synthesis_chaperone		yes	Peptidyl-prolyl cis-trans isomerase (PPIase) (Rotamase) (Cyclophilin) (Cyclosporin A binding protein	0.892998	0.00282228
Contig_3550	gi|22480641|gb|BU040564.1|BU040564	protein synthesis/ribosome/tRNA/chaperone	Ribosome_L9			60S ribosomal protein L9.[Arabidopsis thaliana]	0.897868	0.00246348
Contig_3528	gi|22478085|gb|BU039350.1|BU039350	protein synthesis/ribosome/tRNA/chaperone	Ribosome_S25			40S ribosomal protein S25-1.[Arabidopsis thaliana]	0.894089	0.00273909
71751	CN866522	protein synthesis/ribosome/tRNA/chaperone	Ribosome_S5			ribosomal protein S5 family protein; ribosomal protein S5; Ribosomal protein S5, eukaryotic	0.91622	0.00137932
143135	CN889980	protein synthesis/ribosome/tRNA/chaperone	SEC			SEC14 cytosolic factor family protein (phosphoglyceride transfer family protein); Protein A	0.91242	0.00157101
147971	CN895973	protein synthesis/ribosome/tRNA/chaperone	SEC	yes		SEC14 cytosolic factor (phosphoglyceride transfer protein); phosphatidylinositol transfer; SEC14 cyt	0.882926	0.00366765
233307	CN902067	proteolysis/protease/proteasome	aminopeptidase			Intracellular protease 1 (Intracellular protease I); proteaseI (pfpI)protein (YLS5); Peptid	0.921506	0.00113901
223364	EB122888	proteolysis/protease/proteasome	aminopeptidase		yes	metallopeptidase M24 family protein; not determined by homology or experimentation ; hypothetical or	0.886174	0.00337937
59591	CN860472	proteolysis/protease/proteasome	digests 26S proteasome products			Tripeptidyl-peptidase 2 (Tripeptidyl-peptidase II) (TPP-II) (Tripeptidyl aminopeptidase); not determ	0.888123	0.00321363
144220	CN882080	proteolysis/protease/proteasome	protease			hydrolase, alpha/beta fold family protein; hydrolase; hydrolase protein; Hypothetical prote	0.935626	0.000635135
193760	CN860126	proteolysis/protease/proteasome	protease		yes	C-terminal processing protease; C-terminal processing protease of the D1 protein; n=2; Spin	0.93355	0.000697457
27700	EB112708	proteolysis/protease/proteasome	protease			Chaperone clpB; heat shock protein 100 (HSP100) (heat shock protein clpB) (HSP100/ClpB); heat shock	0.885856	0.00340692
13628	CN931151	proteolysis/protease/proteasome	protease			aminopeptidase M; Tricorn protease-interacting factor F2; Glutamyl aminopeptidase (EAP) (Aminopeptid	0.872884	0.00465789
154860	CN900916	proteolysis/protease/proteasome	protein degradation_E3 ubiquitin ligase			zinc finger (C3HC4-type RING finger) family protein; Hypothetical protein T7H20_30; n=2; Ar	0.926252	0.000948089
165395	CN944932	proteolysis/protease/proteasome	protein degradation_E3 ubiquitin ligase	yes		zinc finger (C3HC4-type RING finger) family protein; RING finger protein 126; Zinc finger;	0.904673	0.00201377
Contig_4079	gi|22486986|gb|BU046909.1|BU046909	proteolysis/protease/proteasome	protein degradation_E3 ubiquitin ligase			zinc finger (C3HC4-type RING finger) protein family [Arabidopsis thaliana]	0.886064	0.00338887
267562	CN918114	proteolysis/protease/proteasome	protein degradation_E3 ubiquitin ligase			zinc finger (C3HC4-type RING finger) family protein; OSJNBa0094O15.15; Hypothetical protein	0.884358	0.00353862
297476	CN915338	proteolysis/protease/proteasome	protein degradation_E3 ubiquitin ligase			zinc finger (C3HC4-type RING finger) family protein; Hypothetical protein OJ1123_G04.7; n=1	0.872894	0.00465681
Contig_1824	gi|22477760|gb|BU039224.1|BU039224	proteolysis/protease/proteasome	protein degradation_E3 ubiquitin ligase			RING-H2 zinc finger protein.[Arabidopsis thaliana]	0.864054	0.00565815
106621	CN885942	proteolysis/protease/proteasome	protein degradation_E3 ubiquitin ligase			zinc finger protein; IBR domain-containing protein; ARI RING zinc finger protein;	0.859789	0.00618668
134742	CN888765	proteolysis/protease/proteasome	protein degradation_F-box			F-box family protein; Cyclin F-box; F-box protein interaction domain; n=1; Medicago truncat	0.8705	0.00491567
142310	CN939454	proteolysis/protease/proteasome	protein degradation_ubiquitin ligase			Ubiquitin protein ligase PRT1 (Proteolysis 1 protein); PRT1 protein; n=1; Oryza sa	0.873076	0.0046375
184529	EB147759	proteolysis/protease/proteasome	protein degradation_U-box			U-box domain containing protein, expressed; n=1; Oryza sativa (japonica cultivar-group)|Rep	0.939718	0.000523182
256821	CN916984	proteolysis/protease/proteasome	protein degredation_protease_aspartyl protease			aspartyl protease family protein; CND41, chloroplast nucleoid DNA binding protein; n=2; Ara	0.92155	0.00113712
245623	CN907672	proteolysis/protease/proteasome	protein degredation_protease_Clp			Protein GRC3; pre-mRNA cleavage complex; PREDICTED: similar to CG8414-PA; n=1; Danio rerio|	0.912601	0.00156153
38484	CN925900	proteolysis/protease/proteasome	protein degredation_protease_Clp			ATP-dependent Clp protease proteolytic subunit (Endopeptidase Clp); ATP-dependent Clp protease prote	0.896582	0.00255518
226961	EB123532	proteolysis/protease/proteasome	protein degredation_protease_cysteine protease			cysteine proteinase; Cathepsin H precursor [Contains: Cathepsin H mini chain; Cathepsin H heavy chai	0.955471	0.000213435
Contig_65	gi|22477913|gb|BU039285.1|BU039285	proteolysis/protease/proteasome	protein degredation_protease_cysteine protease			Cysteine protease.[Prunus armeniaca]	0.922228	0.00110849
112260	CN879289	proteolysis/protease/proteasome	protein degredation_protease_serine protease			subtilase family protein; serine protease; n=1; Oryza sativa (japonica cultivar-gr	0.872044	0.00474772
Contig_2161	gi|39697402|gb|AJ533484.1|AJ533484	RNA binding/synthesis/modification	mRNA Processing			DNA binding protein.[Arabidopsis thaliana]	0.876377	0.00429616
146188	EB137624	RNA binding/synthesis/modification	splicing			Pre-mRNA-splicing factor CEF1; Pre-mRNA-splicing factor cef1 (Cell division control protein 5); Clus	0.938376	0.000558349
186479	EB149679	RNA binding/synthesis/modification	transcription			transcriptional coactivator p15 (PC4) family protein; transcriptional coactivator p15 (PC4) family p	0.834755	0.00992855
155389	EB142271	RNA binding/synthesis/modification				Ribonuclease III (RNase III); ribonuclease III family protein; Helicase, C-terminal; Argona	0.946616	0.000365266
317288	CN916022	RNA binding/synthesis/modification				Small nuclear ribonucleoprotein; n=1; Oryza sativa (japonica cultivar-group)|Rep: Small nuc	0.938118	0.000565256
143329	CN890086	RNA binding/synthesis/modification				Protein yciO; Sua5/YciO/YrdC/YwlC family protein; n=1; Aeromonas hydrophila subsp. hydrophi	0.900013	0.00231535
77827	EB119202	RNA binding/synthesis/modification				Probable N6-adenosine-methyltransferase MT-A70; n=1; Oryza sativa|Rep: Probable N6-adenosin	0.897749	0.00247187
289906	CN884440	RNA binding/synthesis/modification				RNA recognition motif (RRM)-containing protein; SEB4D; n=1; Oryza sativa (japonica	0.891898	0.00290773
261797	CN908415	RNA binding/synthesis/modification				RNA binding protein NOB1; Hypothetical protein; n=1; Aedes aegypti|Rep: Hypothetical protei	0.849241	0.00762691
124210	EB126571	RNA binding/synthesis/modification				LUC7 N_terminus domain-containing protein; Cisplatin resistance associated oversa	0.846816	0.0079855
216878	EB131540	RNA binding/synthesis/modification		yes		Similar to; TFIIH basal transcription factor complex p44 subunit (Basic transcription facto	0.836285	0.00966708
244051	CN902336	secondary metabolism	biosynthesis_lignin	yes		Ycf39 protein; n=1; Synechocystis sp. PCC 6803|Rep: Ycf39 protein -Synechocystis sp. (strai	0.847234	0.00792294
226975	EB123538	secondary metabolism	Flavonoid			UDP-glucuronic acid:anthocyanin glucuronosyltransferase; n=1; Bellis perennis|Rep: UDP-gluc	0.922365	0.00110276
117832	CN881369	secondary metabolism	Flavonoid			oxidoreductase, 2OG-Fe(II) oxygenase family protein; Naringenin,2-oxoglutarate 3-dioxygenase (Flavon	0.83758	0.00944933
Contig_205	gi|22482690|gb|BU042613.1|BU042613	secondary metabolism	Flavonoid_NAC?			Flavonoid 1-2 rhamnosyltransferase.[Citrus maxima]	0.859366	0.00624078
150012	EB139257	signal transduction/unknown	GTP_binding			GTP binding nuclear protein GSP1/Ran; GTP binding nuclear protein RAN-B1; GTP binding nuclear protei	0.887327	0.0032806
289405	CN893370	signal transduction/unknown	kinase_protein_MAPK			mitogen-activated protein kinase; Mitogen-activated protein kinase homolog NTF3 (P43); Mito	0.970525	6.26131e-05
18812	EB112078	signal transduction/unknown	MAPK		yes	Mitogen-activated protein kinase 14 (MAP kinase 14); Mitogen-activated protein kinase 14; n	0.93685	0.000600145
176607	EB142613	signal transduction/unknown	MAPK			mitogen-activated protein kinase (MAPK (MPK10)); Mitogen-activated protein kinase; n=1; Nic	0.903891	0.00206251
176237	CN901825	signal transduction/unknown	MAPKKK			protein kinase family protein; Mitogen-activated protein kinase kinase kinase 12 (Mixed lineage kina	0.853868	0.00697147
263688	CN909728	signal transduction/unknown	PP2C			Protein phosphatase 2C precursor; n=1; Saccharophagus degradans 2-40|Rep	0.915535	0.00141267
163358	CN943554	signal transduction/unknown	PP2C	yes		protein phosphatase 2C; Hypothetical protein P0446B05.26-1; n=4; Oryza sativa (japonica cul	0.851483	0.0073045
258023	CN914598	signal transduction/unknown	Receptor Kinase	yes		protein kinase family protein; receptor protein kinase; n=1; Oryza sativa (japonic	0.88555	0.00343352
268874	CN918942	signal transduction/unknown	receptor kinase			leucine rich repeat transmembrane protein kinase; leucine rich receptor protein ki	0.870488	0.00491701
165257	CN944837	signal transduction/unknown	Receptor Kinase		yes	receptor protein kinase; D-mannose binding lectin family protein, expressed; n=2; Oryza sat	0.862278	0.00587457
245325	CN902795	signal transduction/unknown	Receptor kinase	yes	yes	S-locus lectin protein kinase family protein; S locus receptor kinase; n=1; Brassica rapa|R	0.858109	0.0064033
233248	CN902029	signal transduction/unknown	receptor kinase		yes	lectin protein kinase; receptor kinase Lecrk; lectin protein kinase family protein; Recepto	0.856923	0.00655909
14483	CN931727	signal transduction/unknown	receptor kinase			leucine rich repeat family protein (protein kinase family protein); somatic embryo	0.839539	0.00912562
180606	CN904722	signal transduction/unknown	Signalling?			Adenylyl cyclase associated protein (CAP); Adenylyl cyclase associated protein 1 (CAP 1); Adenylyl c	0.884539	0.00352261
138297	CN892943	signal transduction/unknown				protein kinase family protein; Hypothetical protein T2J13.100; n=2; Arabidopsis thaliana|Re	0.956568	0.000198211
226713	CN877647	signal transduction/unknown				Serine/threonine protein kinase transforming protein mos; not determined by homology or experimentat	0.955386	0.000214639
13412	CN930999	signal transduction/unknown			yes	Protein kinase; n=1; Medicago truncatula|Rep: Protein kinase -Medicago truncatula (Barrel m	0.880747	0.00386968
166835	EE663942	signal transduction/unknown				Hsc70-interacting protein (Hip) (Protein ST13 homolog) (Protein FAM10A1); tetratricopeptide repeat (	0.872145	0.00473685
Contig_308	gi|22484048|gb|BU043971.1|BU043971	signal transduction/unknown		yes		Lysophospholipase-like protein.[Arabidopsis thaliana]	0.869621	0.00501297
Contig_2919	gi|22478207|gb|BU039453.1|BU039453	signal transduction/unknown				protein kinase, [Arabidopsis thaliana	0.860643	0.00607841
226792	CN877704	signal transduction/unknown			yes	protein kinase; protein kinase (APK1a); protein kinase (APK2b); Hypothetical protein P0017G	0.845265	0.00822047
Contig_1701	gi|22478569|gb|BU039815.1|BU039815	stress/pathogenesis	Allergen			Major allergen Pru av 1 (Pru a 1).[Prunus avium]	0.993147	8.0051e-07
65230	EB176611	stress/pathogenesis	Allergen			Major allergen Mal d 1 (Mal d I) (AP15); Major allergen Pyr c 1; Major allergen Pru av 1; n	0.971924	5.41713e-05
187721	EG631392	stress/pathogenesis	Allergen			Major allergen Mal d 1 (Mal d I)	0.957166	0.00019022
187885	EG631380	stress/pathogenesis	Allergen			Major allergen Pru av 1; n=5; Prunus|Rep: Major allergen Pru av 1 -Prunus avium (Cherry); M	0.94646	0.00036844
171362	EB141246	stress/pathogenesis	Allergen			Major allergen Mal d 1 (Mal d I) (AP15); Major allergen Pyr c 1; Major allergen Pru av 1; n	0.929967	0.000814224
Contig_1292	gi|22477631|gb|BU039170.1|BU039170	stress/pathogenesis	antimoicrobial Peptide			snakin-1 [Solanum tuberosum]	0.926524	0.000937853
Contig_1269	gi|22478312|gb|BU039558.1|BU039558	stress/pathogenesis	Dehydration			dehydration-induced protein-related [Arabidopsis thaliana]	0.911642	0.00161229
215679	CN946592	stress/pathogenesis	Dehydration		yes	dehydration-responsive protein; Hypothetical protein At1g04430; F19P19.11; n=4; Arabidopsis	0.864887	0.00555838
127459	CN891332	stress/pathogenesis	DroughtResponses?AbscisicAcid			Phospholipase D alpha 1 (PLD alpha 1) (Choline phosphatase 1) (Phosphatidylcholine-hydrolyzing phosp	0.94141	0.000480989
87969	EB120295	stress/pathogenesis	incompatibleHostResponse			cell death associated protein; Cell death associated protein; n=1; Oryza	0.858025	0.00641419
166259	EB130547	stress/pathogenesis				HcrVf1 protein; n=1; Oryza sativa (japonica cultivar-group)|Rep: HcrVf1 protein -Oryza sati	0.946123	0.000375352
245510	EB145640	stress/pathogenesis				disease resistance protein (TIR-NBS-LRR class); TIR-NBS disease resistance protein; n=1; Po	0.926903	0.000923685
155052	CN899923	stress/pathogenesis				protein kinase family protein; F28C11.17; n=1; Arabidopsis thaliana|Rep: F28C11.17 -Arabido	0.918858	0.00125563
154313	CN899701	stress/pathogenesis				Avr9/Cf-9 rapidly elicited protein 146; n=1; Nicotiana tabacum|Rep: Avr9	0.914632	0.00145746
142709	CN939707	stress/pathogenesis		yes	yes	Avr9/Cf-9 rapidly elicited protein 194; n=1; Nicotiana tabacum|Rep: Avr9	0.911372	0.00162677
318761	EG631272	stress/pathogenesis				NBS-LRR type resistance gene; Disease resistance protein; AAA ATPase; n=1; Medicago truncat	0.905612	0.00195624
128007	EB133194	stress/pathogenesis				NB-ARC domain containing protein, expressed; n=1; Oryza sativa (japonica cultivar-group)|Re	0.901422	0.00222131
117738	CN881314	stress/pathogenesis				Avr9/Cf-9 rapidly elicited protein 141; n=1; Oryza sativa (japonica cultivar-group	0.873347	0.00460887
138594	EB136529	stress/pathogenesis				Disease resistance protein; n=1; Medicago truncatula|Rep: Disease resistance protein -Medic	0.859894	0.00617332
Contig_2396	gi|22486533|gb|BU046456.1|BU046456	stress/pathogenesis				thaumatin family [Arabidopsis thaliana]	0.859268	0.00625345
166128	EB130510	stress/pathogenesis		yes		disease resistance protein (TIR-NBS-LRR class); Disease resistance protein; AAA ATPase; n=1	0.836333	0.00965904
186284	EB149490	Transcription	MADF			transcription factor; n=1; Platanus x acerifolia|Rep:	0.870109	0.00495882
166935	EE663955	transcription factor/unknown	bHLH			bHLH family protein; Hypothetical protein; n=1; Oryza sativa (japonica cultivar-group)|Rep:	0.860574	0.00608714
150062	CN897807	transcription factor/unknown	bZIP	yes		bZIP transcription factor family protein; CAMP response element binding (CREB) protein; n=1	0.89286	0.00283288
Contig_312	gi|22478706|gb|BU039952.1|BU039952	transcription factor/unknown	NAC			At2g21740 protein.[Arabidopsis thaliana]	0.968567	7.58257e-05
Contig_3899	gi|22478358|gb|BU039604.1|BU039604	transcription factor/unknown	NAC			NADPH oxidoreductase homolog [Cicer arietinum	0.916545	0.00136368
Contig_1310	gi|22486238|gb|BU046161.1|BU046161	transcription factor/unknown	NAC			No apical meristem (NAM) protein family, jasmonic acid regulatory proteinAtNAC2 [Arabidopsis thaliana]	0.902969	0.00212089
271935	CN919382	transcription factor/unknown	NAC			Hypothetical protein T5P19_220; n=1; Arabidopsis thaliana|Rep: Hypothetical protein T5P19_2	0.861239	0.0060036
Contig_204	gi|22485581|gb|BU045504.1|BU045504	transcription factor/unknown	NAC			Transcription factor RcC/EPB-1.[Rana catesbeiana]	0.840468	0.0089747
60460	EB115117	transporter/pump/ion channel	5-formyltetrahydrofolate transporterChloroplast??			integral membrane transporter family protein; integral membrane protein; Os03g0795000 prote	0.84418	0.00838733
296872	CN915033	transporter/pump/ion channel	AquaporinWaterchannel			plasma membrane integral protein; Aquaporin PIP1.1 (Plasma membrane intrinsic protein 1a) (PIP1a) (O	0.854266	0.00691676
112685	EB124301	transporter/pump/ion channel	Ca pump	yes		Type IIB calcium ATPase; n=1; Medicago truncatula|Rep: Type IIB calcium ATPase -Medicago tr	0.901314	0.0022284
250415	CN911103	transporter/pump/ion channel	CaTransport(hypersensitive response regulator?)			two-pore calcium channel; n=1; Physcomitrella patens subsp. patens|Rep: t	0.885621	0.00342734
93607	EB121808	transporter/pump/ion channel	cytoplasm to vacuole transport- vesicles and autophagosomes formation		yes	Autophagy protein 8 precursor (Autophagy ubiquitin modifier ATG8); autophagy 8b (APG8b); autophagy 8	0.854138	0.00693432
267317	CN918039	transporter/pump/ion channel	GTPase_transportnecleocytoplasmic			human Rev interacting protein (hRIP protein); Arf GTPase activating protein; n=1; Medicago	0.899049	0.0023812
150221	CN897902	transporter/pump/ion channel	Ion channel/transport??			CBS domain-containing protein; Hypothetical protein; n=1; Medicago trunc	0.868098	0.00518456
136162	CN892757	transporter/pump/ion channel	Ktransporter			potassium transporter family protein; potassium transporter; potassium transporter 8 (OsHAK8); potas	0.905439	0.00196676
176378	CN901908	transporter/pump/ion channel	membraneBoundOligoPeptideTransporter			proton-dependent oligopeptide transport (POT) family protein; Oligopeptide transporter, kidney isofo	0.900576	0.00227746
253291	CN912293	transporter/pump/ion channel	Na-metalTransporter			oligopeptide transporter OPT family protein; iron-phytosiderophore transporter protein yellow stripe	0.90506	0.00198997
145376	CN894411	transporter/pump/ion channel	NitrateTransporter			proton-dependent oligopeptide transport (POT) family protein; nitrate transporter; Nitrate	0.897526	0.00248769
Contig_4838	gi|22485383|gb|BU045318.1|BU045318	transporter/pump/ion channel	nodulin1-/substrateTransporter			nodulin-related protein [Arabidopsis thaliana]	0.946037	0.000377114
20034	CN926438	transporter/pump/ion channel	nucleoporins/RanGAP-transportPreRibosomalUnits	yes		HEAT repeat family protein, expressed; n=2; Oryza sativa (japonica culti	0.875133	0.00442282
132624	EB135773	transporter/pump/ion channel	oddSugar(6carbon)		yes	glucarate transporter (D-glucarate permease); tartrate transporter; galactarate transporter (D-galac	0.881101	0.00383635
Contig_1644	gi|22485196|gb|BU045119.1|BU045119	transporter/pump/ion channel	phloem unloading and catabolism of transported stachyose			alkaline alpha galactosidase I [Cucumis melo	0.954897	0.000221685
60399	EB115092	transporter/pump/ion channel	proteinTransportaccrossMembranesATPase			Preprotein translocase secA subunit; Preprotein translocase, SecA subunit; n=2; Synechococc	0.848963	0.00766745
264893	CN910519	transporter/pump/ion channel	proteinTransportERtoGolgi			Trafficking protein particle complex subunit 5; SPP30; GH17639p; n=2; Sophophora|Rep: GH176	0.869383	0.00503952
146735	CN895227	transporter/pump/ion channel	RanBP-GTpaseNuclearTransport			Ran binding protein 2 (RanBP2) (Nuclear pore complex protein Nup358) (Nucleoporin Nup358) (358 kDa n	0.938574	0.00055306
13724	CN931219	transporter/pump/ion channel	RanGAP-nuclear transportCofactor/mitotic	yes	yes	kelch repeat-containing protein; Host cell factor 2 (HCF-2) (C2 factor); Tip elongation aberrant pro	0.846918	0.0079702
117747	CN881320	transporter/pump/ion channel	sugartransporter			transporter; Hexose transporter, expressed; n=1; Oryza sativa (japonica cultivar-group)|Rep	0.946042	0.000377027
32789	CN928414	transporter/pump/ion channel	transporter			Sodium-dependent phosphate transporter 1 (Solute carrier family 20 member 1) (Phosphate transporter	0.878271	0.00410776
154391	EB140274	transporter/pump/ion channel	transporter			sulfate transporter; sulfate transporter 3.5; sulfate transporter (ATST1); High affinity su	0.857477	0.00648602
26715	CN920644	transporter/pump/ion channel	transporter_ABC	yes		ABC transporter; ABC transporter family protein; ABC-2 type transporter family protein; n=2	0.94925	0.000314471
Contig_1083	gi|46472445|gb|AJ631542.1|AJ631542	transporter/pump/ion channel	transporter_ABC			ABC transporter ABCC.5 [Dictyostelium discoideum]	0.934161	0.000678716
192301	EB151170	transporter/pump/ion channel	transportPhospfromRoots			transporter; inorganic phosphate transporter; Major facilitator superfamily MFS_1; n=1; Med	0.892733	0.00284265
85481	CN869274	transporter/pump/ion channel	transportsG3PaccrossMembrane	yes		transporter; glycerol-3-phosphate transporter (glycerol 3-phosphate permease); glycerol-3-phosphate	0.835291	0.00983655
71105	CN866287	transporter/pump/ion channel	transportStorageProteinsERtoGolgi			chromosome structural maintenance protein; Chromosome structural maintenance protein; n=1;	0.904255	0.00203969
215599	CN946538	transporter/pump/ion channel				amino acid permease; Amino acid transporter; n=1; Vicia faba|Rep: Amino acid transporter -V	0.923017	0.00107574
247196	EB152933	unknown	fungal?		yes	Retinal dehydrogenase 1 (RalDH1) (RALDH 1) (Aldehyde dehydrogenase family 1 member A1) (Aldehyde deh	0.841732	0.00877178
28748	CN926967	unknown	GeneRepressionComplex?			Similarity to regulatory protein Nedd1; n=2; Arabidopsis thaliana|Rep: Similarity to regula	0.863048	0.00578015
246582	EB145962	unknown	GeneRepressionComplex?			transducin family protein (WD-40 repeat family protein); Hypothetical protein T20E23_200; n	0.846436	0.00804265
131724	CN887988	unknown	GTP binding			Nucleolar GTP binding protein 2; GTP binding family protein; PREDICTED: similar to nucleola	0.870196	0.00494926
78138	CN868719	unknown	Regulation??			VQ motif-containing protein; F3F9.15; n=2; Arabidopsis thaliana|Rep: F3F9.15 -Arabidopsis t	0.849033	0.00765718
185154	EB148372	unknown	unknown			Os12g0615500 protein; n=1; Oryza sativa (japonica cultivar-group)|Rep: Os12g0615500 protein	0.988108	4.16733e-06
123992	CN937638	unknown	unknown			OJ000315_02.19; Arabidopsis thaliana genomic DNA, chromosome 5, TAC clon	0.985433	7.64317e-06
Contig_2964	gi|22481643|gb|BU041566.1|BU041566	unknown	unknown			F14F8.3 protein.[Caenorhabditis elegans]	0.985354	7.76761e-06
Contig_508	gi|22482591|gb|BU042514.1|BU042514	unknown	unknown			Hypothetical protein (At1g26948).[Arabidopsis thaliana]	0.972719	4.97285e-05
Contig_4426	gi|22482129|gb|BU042052.1|BU042052	unknown	unknown			deetiolated 1-like protein [Solanum tuberosum]	0.966869	8.86726e-05
119214	CN887061	unknown	unknown			hypothetical protein	0.964008	0.000113443
Contig_2741	gi|39697538|gb|AJ533620.1|AJ533620	unknown	unknown			unknown protein [Arabidopsis thaliana]	0.962895	0.00012419
Contig_3782	gi|22478487|gb|BU039733.1|BU039733	unknown	unknown			unknown [Arabidopsis thaliana]	0.960634	0.000148041
267250	EB152248	unknown	unknown			not determined by homology	0.95933	0.000163086
247003	EB146139	unknown	unknown			not determined by homology	0.956684	0.000196645
152298	CN898827	unknown	unknown			Hypothetical protein; n=1; Cleome spinosa|Rep: Hypothetical protein -Cle	0.955125	0.000218383
165205	CN944802	unknown	unknown			hypothetical protein; Gb|AAB82637.1; n=3; Arabidopsis thaliana|Rep: Gb|A	0.950455	0.000292854
213753	CN907181	unknown	unknown			Hypothetical protein At2g42130/T24P15.4; n=3; Arabidopsis thaliana|Rep:	0.949018	0.000318734
224191	CN877014	unknown	unknown			Hypothetical protein; n=1; Aspergillus terreus NIH2624|Rep: Hypothetical protein -Aspergill	0.948774	0.000323277
15905	CN932634	unknown	unknown			Hypothetical protein P0003H08.16; n=1; Oryza sativa (japonica cultivar-g	0.948627	0.000326038
10579	CN924552	unknown	unknown		yes	not determined by homology	0.947454	0.000348564
186341	EB149546	unknown	unknown			Hypothetical protein; n=1; Medicago truncatula|Rep: Hypothetical protein -Medicago truncatu	0.946463	0.000368391
Contig_4692	gi|22486770|gb|BU046693.1|BU046693	unknown	unknown			unknown protein [Arabidopsis thaliana	0.946041	0.000377031
111945	CN879444	unknown	unknown			not determined by homology	0.945549	0.000387296
253820	EB154341	unknown	unknown		yes	not determined by homology	0.943595	0.000429862
134760	CN888778	unknown	unknown			not determined by homology or experimentation ; hypothetical or unknown protein;	0.942709	0.000450145
Contig_3141	gi|22482234|gb|BU042157.1|BU042157	unknown	unknown			unknown protein [Arabidopsis thaliana	0.942643	0.000451678
2536	CN921280	unknown	unknown			not determined by homology	0.940749	0.000497201
244263	CN902446	unknown	unknown			rhomboid family protein; membrane protein; Hypothetical protein At2g29050; n=1; Arabidopsis	0.938359	0.000558805
148638	CN896870	unknown	unknown			alcohol dehydrogenase; Alcohol dehydrogenase 2; Alcohol dehydrogenase 1; Alcohol dehydrogenase 3; Cl	0.936468	0.00061093
147799	CN895861	unknown	unknown			Hypothetical protein F17O14.11; n=1; Arabidopsis thaliana|Rep: Hypothetical protein F17O14.	0.936455	0.000611292
Contig_548	gi|22482282|gb|BU042205.1|BU042205	unknown	unknown			No hits found	0.936046	0.000622994
57421	CN860259	unknown	unknown			Hypothetical protein yfhR; unknown protein; Hypothetical protein; n=1; A	0.934586	0.000665871
127972	CN887921	unknown	unknown			Orf154; n=1; Heliothis zea virus 1|Rep: Orf154 -Heliothis zea virus 1; C	0.932238	0.000738862
150678	CN898212	unknown	unknown			Os12g0514600 protein; n=1; Oryza sativa (japonica cultivar-group)|Rep: O	0.92993	0.000815496
261450	CN914095	unknown	unknown			F27F5.22; n=1; Arabidopsis thaliana|Rep: F27F5.22 -Arabidopsis thaliana	0.929666	0.000824601
149469	CN897405	unknown	unknown			Hypothetical protein F17N18.50; n=1; Arabidopsis thaliana|Rep: Hypotheti	0.929141	0.000842869
Contig_55	gi|22477306|gb|BU039038.1|BU039038	unknown	unknown			fiber protein E6 (clone CKE6-4A) - upland cotton	0.929045	0.000846244
108813	CN868154	unknown	unknown			membrane protein; DC2 protein; n=1; Branchiostoma belcheri tsingtauense|Rep: DC2 protein -B	0.926416	0.000941903
Contig_1141	gi|22483433|gb|BU043356.1|BU043356	unknown	unknown			hypothetical protein [Arabidopsis thaliana]	0.926262	0.000947715
148564	CN896823	unknown	unknown			Hypothetical protein P0706B05.45; n=1; Oryza sativa (japonica cultivar-g	0.92416	0.00102943
158825	EB128210	unknown	unknown			not determined by homology	0.922707	0.00108853
Contig_1372	gi|22481644|gb|BU041567.1|BU041567	unknown	unknown			AT5g51550/K17N15_10.[Arabidopsis thaliana]	0.921812	0.001126
5186	CN936514	unknown	unknown			tetratricopeptide repeat(TPR)-containing protein; tetratricopeptide repeat(TPR)-co	0.920188	0.00119613
Contig_3188	gi|22485610|gb|BU045533.1|BU045533	unknown	unknown			Unknown protein [Arabidopsis thaliana	0.919178	0.00124114
4721	CN936199	unknown	unknown			n=4; BEP clade|Rep: Expressed protein -Oryza sativa (	0.918438	0.00127482
Contig_2274	gi|22483112|gb|BU043035.1|BU043035	unknown	unknown			unknown protein [Arabidopsis thaliana]	0.917329	0.00132642
151604	EB139763	unknown	unknown			Hypothetical protein T5L19.20; n=1; Arabidopsis thaliana|Rep: Hypothetical protein T5L19.20	0.914539	0.00146211
180443	EB147447	unknown	unknown			not determined by homology	0.914023	0.00148818
267949	CN918367	unknown	unknown		yes	not determined by homology	0.913727	0.00150325
Contig_1373	gi|39696603|gb|AJ533952.1|AJ533952	unknown	unknown			no hits found	0.912651	0.00155889
142334	CN939472	unknown	unknown			hypothetical protein; Hypothetical protein CC0541; n=1; Caulobacter vibrioides|Rep: Hypothe	0.912158	0.00158484
162517	CN942985	unknown	unknown			nodulin MtN21 family protein; nodulin protein; Peptidase M14, carboxypeptidase A; n=1; Medi	0.911515	0.0016191
5099	EB107031	unknown	unknown			Hypothetical protein; n=2; Arabidopsis thaliana|Rep: Hypothetical protei	0.911433	0.00162348
255865	CN913615	unknown	unknown			Orf154; n=1; Heliothis zea virus 1|Rep: Orf154 -Heliothis zea virus 1; C	0.911188	0.00163668
94120	CN874943	unknown	unknown			Hypothetical protein; n=1; Medicago truncatula|Rep: Hypothetical protein	0.910302	0.001685
155588	EB142497	unknown	unknown			not determined by homology	0.909762	0.00171494
28767	CN926981	unknown	unknown			Os09g0498800 protein; n=1; Oryza sativa (japonica cultivar-group)|Rep: O	0.909761	0.00171496
Contig_3712	gi|22482991|gb|BU042914.1|BU042914	unknown	unknown			F9L1.21 protein (Hypothetical protein).[Arabidopsis thaliana]	0.907903	0.00182046
187774	EG631366	unknown	unknown		yes	not determined by homology	0.906823	0.00188368
184486	EB147717	unknown	unknown			UPF0361 protein DC12; Hypothetical 42.9 kDa protein in ILV2-ADE17 intergenic regi	0.906754	0.00188777
13422	CN931006	unknown	unknown			pantothenate kinase; PREDICTED: similar to CG5828-PA; n=1; Tribolium castaneum|Rep: PREDICT	0.906405	0.00190857
Contig_3449	gi|22478288|gb|BU039534.1|BU039534	unknown	unknown			unknown protein [Arabidopsis thaliana]	0.905648	0.00195407
151027	CN898403	unknown	unknown			not determined by homology	0.902589	0.00214525
85438	CN869242	unknown	unknown	yes	yes	Hypothetical protein; n=1; Medicago truncatula|Rep: Hypothetical protein	0.902491	0.0021516
151371	CN898629	unknown	unknown			F1K23.6; n=1; Arabidopsis thaliana|Rep: F1K23.6 -Arabidopsis thaliana (M	0.900614	0.0022749
94861	EB122022	unknown	unknown		yes	Hypothetical protein; n=1; Phaeosphaeria nodorum SN15|Rep: Hypothetical protein -Phaeosphae	0.900224	0.00230109
60468	CN860684	unknown	unknown			not determined by homology	0.899506	0.00234982
265374	CN917303	unknown	unknown			Hypothetical protein AT4g38800; n=1; Arabidopsis thaliana|Rep: Hypothetical protein AT4g388	0.89771	0.00247462
85385	CN869208	unknown	unknown			Protein E6; n=10; Gossypium|Rep: Protein E6 -Gossypium hirsutum (Upland cotton); Protein E6	0.894371	0.00271793
185113	EB148332	unknown	unknown			not determined by homology	0.893186	0.00280783
148124	CN896073	unknown	unknown			Hypothetical protein precursor; n=1; Anabaena variabilis ATCC 29413|Rep:	0.889877	0.00306897
165012	CN944662	unknown	unknown			not determined by homology	0.888677	0.00316744
228889	CN878133	unknown	unknown	yes		esterase/lipase/thioesterase family protein; Esterase/lipase/thioesterase protein; n=1; Ory	0.888562	0.00317696
176194	CN901799	unknown	unknown			PAPA-1 family protein (zinc finger (HIT type) family protein); Hypothetical protein T8E24.3	0.887732	0.00324644
228677	CN877994	unknown	unknown			unknown protein; Hypothetical protein OSJNBa0048A13.17; n=1; Oryza sativ	0.886461	0.00335459
Contig_2136	gi|39696680|gb|AJ534029.1|AJ534029	unknown	unknown			hypothetical protein [Cytophaga hutchinsonii	0.884481	0.00352771
138430	EB136472	unknown	unknown			Protein C20orf43; Uncharacterized protein C20orf43; n=5; Hominidae|Rep:	0.884259	0.00354747
222949	CN876357	unknown	unknown	yes		not determined by homology	0.883556	0.0036105
142269	CN939425	unknown	unknown			Os01g0585300 protein; n=1; Oryza sativa (japonica cultivar-group)|Rep: O	0.883341	0.00362996
267929	CN918354	unknown	unknown			Emb|CAB72473.1; n=1; Arabidopsis thaliana|Rep: Emb|CAB72473.1 -Arabidops	0.883108	0.00365112
164756	CN944487	unknown	unknown			not determined by homology	0.881345	0.00381354
268361	CN918623	unknown	unknown			not determined by homology	0.880467	0.00389613
58149	CN862162	unknown	unknown		yes	not determined by homology	0.880227	0.0039189
89779	CN873778	unknown	unknown			not determined by homology	0.880061	0.00393469
141679	CN939069	unknown	unknown			not determined by homology	0.879643	0.00397472
160038	CN941326	unknown	unknown			Hypothetical protein; n=1; Caenorhabditis elegans|Rep: Hypothetical protein -Caenorhabditis	0.877733	0.00416076
Contig_1312	gi|22478049|gb|BU039338.1|BU039338	unknown	unknown			hypothetical protein [Oryza sativa (japonica cultivar-group)]	0.875565	0.00437858
964	CN934324	unknown	unknown			Nuclear pore glycoprotein p62 (62 kDa nucleoporin); Nuclear pore complex glycoprotein p62;	0.875523	0.00438286
166574	CN945752	unknown	unknown		yes	not determined by homology	0.873718	0.00456982
70655	EB115460	unknown	unknown			not determined by homology	0.871303	0.00482784
20923	CN919849	unknown	unknown			stress responsive gene 6 protein, Srg6; n=1; Oryza sativa (japonica cultivar-group	0.870375	0.00492946
38830	CN861532	unknown	unknown			short chain dehydrogenase/reductase (SDR) family protein; WW domain-containing oxidoreductase; Retin	0.86894	0.00508928
151878	CN940217	unknown	unknown	yes		Hypothetical protein; n=1; Aedes aegypti|Rep: Hypothetical protein -Aedes aegypti (Yellowfe	0.868727	0.00511324
153752	EB140460	unknown	unknown			unknown protein; Hypothetical protein At1g24310/F3I6_31; n=1; Arabidopsi	0.8672	0.00528741
12551	EB109297	unknown	unknown			unknown protein; Hypothetical protein P0005E02.106-1; n=2; Oryza sativa	0.865626	0.00547088
85433	CN869238	unknown	unknown			Similarity to unknown protein; n=2; Arabidopsis thaliana|Rep: Similarity	0.86547	0.0054893
134487	CN888610	unknown	unknown			not determined by homology	0.862132	0.00589255
14442	CN931701	unknown	unknown			5'-nucleotidase surE (Nucleoside 5'-monophosphate phosphohydrolase); acid phosphatase survival prote	0.860395	0.00610982
120945	CN890853	unknown	unknown			not determined by homology	0.859439	0.00623152
248749	CN910958	unknown	unknown			not determined by homology	0.858138	0.00639955
226926	CN877797	unknown	unknown			not determined by homology	0.858067	0.00640882
92504	CN874180	unknown	unknown			Protein At3g15840; n=4; Arabidopsis thaliana|Rep: Protein At3g15840 -Ara	0.857783	0.0064459
111285	CN879869	unknown	unknown	yes		Unknow protein; n=1; Oryza sativa (japonica cultivar-group)|Rep: Unknow protein -Oryza sati	0.856663	0.00659354
162861	CN943206	unknown	unknown			Os12g0236100 protein; n=1; Oryza sativa (japonica cultivar-group)|Rep: O	0.854688	0.00685911
185279	EB148496	unknown	unknown			not determined by homology	0.853449	0.0070292
Contig_651	gi|22480520|gb|BU040443.1|BU040443	unknown	unknown			Hypothetical 20.4 kDa protein (Emb|CAB85509.1).[Arabidopsis thaliana]	0.84898	0.00766494
54581	EB114357	unknown	unknown	yes		Os05g0447500 protein; n=1; Oryza sativa (japonica cultivar-group)|Rep: O	0.848797	0.00769171
Contig_728	gi|22483056|gb|BU042979.1|BU042979	unknown	unknown			hypothetical protein [Chloroflexus aurantiacus]	0.848085	0.00779651
268503	CN918707	unknown	unknown			not determined by homology	0.84651	0.00803155
Contig_4202	gi|22484299|gb|BU044222.1|BU044222	unknown	unknown			unknown protein [Arabidopsis thaliana	0.844898	0.00827666
1315	CN934572	unknown	unknown	yes		Hypothetical protein; n=1; Medicago truncatula|Rep: Hypothetical protein -Medicago truncatu	0.844787	0.00829375
228811	CN878079	unknown	unknown			Hypothetical protein; n=1; Tetrahymena thermophila SB210|Rep: Hypothetical protein -Tetrahy	0.844631	0.00831773
31363	CN928078	unknown	unknown			Hypothetical protein At1g23180; n=1; Arabidopsis thaliana|Rep: Hypothetical protein At1g231	0.844571	0.00832695
155079	CN899941	unknown	unknown			Arabidopsis thaliana genomic DNA, chromosome 5, P1 clone:MAH20; n=1; Arabidopsis thaliana|R	0.843702	0.00846156
166156	CN945476	unknown	unknown			Zinc finger family protein; n=1; Picea abies|Rep: Zinc finger family protein -Picea abies (	0.842746	0.00861124
120032	CN890480	unknown	unknown		yes	not determined by homology	0.842693	0.00861956
Contig_4233	gi|22481601|gb|BU041524.1|BU041524	unknown	unknown			unknown protein [Arabidopsis thaliana]	0.842607	0.00863315
180560	EB142989	unknown	unknown			Hypothetical protein; n=2; Arabidopsis thaliana|Rep: Hypothetical protei	0.842531	0.00864507
132332	CN888368	unknown	unknown			zinc finger protein C613.07; 2 days neonate sympathetic ganglion cDNA, RIKEN full-length en	0.842209	0.00869606
Contig_3683	gi|22482911|gb|BU042834.1|BU042834	unknown	unknown	yes		No hits found	0.842002	0.00872895
186285	EB149491	unknown	unknown		yes	unknown protein; Predicted protein; n=1; Aspergillus oryzae|Rep: Predict	0.83964	0.00910909
155364	CN901040	unknown	unknown			calmodulin binding family protein; Os05g0123200 protein; n=2; Oryza sativa (japonica cultiv	0.839382	0.00915129
93934	CN874826	unknown	unknown	yes		Hypothetical protein; n=1; Medicago truncatula|Rep: Hypothetical protein -Medicago truncatu	0.837782	0.00941547
158999	CN940618	unknown	unknown			unknown protein; Os10g0116300 protein; n=1; Oryza sativa (japonica cultivar-group)|Rep: Os1	0.836872	0.00956803
254022	CN912777	unknown	unknown			heterogeneous nuclear ribonucleoprotein (hnRNP); RNA binding protein Musashi homolog 1 (Musashi-1);	0.835906	0.00973151
223409	CN876644	unknown	Unknown TF			zinc finger (CCCH-type) family protein; zinc finger protein; zinc finger CCCH type domain-containing	0.889585	0.00309274
247124	CN903658	unknown	Unknown TF			zinc finger (C2H2 type) family protein; Zinc finger, C2H2-type; n=1; Medicago truncatula|Re	0.875907	0.00434366
222875	CN876301	unknown	Unknown TF	yes		zinc finger (C2H2 type) family protein; zinc finger transcription factor ZF1; Zinc finger D	0.860693	0.00607218
164327	CN944198	unknown	Unknown TF	yes		zinc finger (CCCH-type) family protein; zinc finger protein; zinc finger CCCH type domain-containing	0.840105	0.00903347
159699	CN941105	unknown	unknown TF_WRKY			VQ motif-containing protein; Gb|AAF34839.1; n=1; Arabidopsis thaliana|Rep: Gb|AAF34839.1 -A	0.932874	0.000718592
87853	CN870513	unknown	unknown_ankyrin repeats			ankyrin repeat family protein; Hypothetical protein F13G24.40; n=2; Arabidopsis thaliana|Re	0.859818	0.00618303
184578	EB147806	unknown	unknown_domain_WD40	yes		WD-40 repeat family protein; WD-repeat protein 13; PREDICTED: similar to WD repeat domain 1	0.880694	0.00387468
264782	CN910439	unknown	unknown_WD-40	yes		transducin family protein (WD-40 repeat family protein); Prp19 beta protein; n=5; Eutheria|	0.890669	0.00300511
154819	CN900889	unknown				T-complex protein 11; OJ000114_01.6; H0525C06.5 protein; n=2; Oryza sativa|Rep: H0525C06.5	0.913692	0.00150505
Contig_3236	gi|39697771|gb|AJ533853.1|AJ533853	vacuole function	AA catabolism			neutral leucine aminopeptidase preprotein; preLAP-N; metallo-exopeptidase; leucyl aminopeptidase; LAP [Lycopersicon esculentum]	0.840325	0.00899788
30254	CN949356	vacuole function	ATP synthase		yes	Vacuolar ATP synthase subunit D (V-ATPase D subunit) (Vacuolar proton pump D subunit); Simi	0.911094	0.00164176
229639	CN878394	vacuole function	ATP synthase			Vacuolar ATP synthase 16 kDa proteolipid subunit; Vacuolar ATP synthase 16 kDa proteolipid subunit (	0.879892	0.00395085
71125	CN866298	vacuole function	hydrolase			Protein phosphatase methylesterase 1 (PME-1); not determined by homology or experimentation ; hypoth	0.866877	0.00532475
Contig_4428	gi|22488684|gb|BU048607.1|BU048607	vacuole function	vacuolar Ca channel			two-pore calcium channel (TPC1) [Arabidopsis thaliana]	0.911494	0.00162022
159019	CN940629	vacuole function	vacuolar protein		yes	nucleoside phosphatase family protein (GDA1/CD39 family protein); Guanosine-diphosphatase (GDPase);	0.894627	0.0026987
215701	CN946601	vacuole function	vacuolar storage of proanthocyanidins	yes		MATE efflux family protein; MATE family protein; transparent testa 12 protein (TT12) (multidrug tran	0.912185	0.00158344
111355	CN879823	vacuole function	vacuolar transport			synaptobrevin family protein; synaptobrevin (vesicle associated membrane protein 713 (VAMP713)); EST	0.96129	0.000140834
66357	CN863823	vacuole function	vacuolar transport			vacuolar proton ATPase; Vacuolar proton translocating ATPase 116 kDa subunit a isoform 4 (V-ATPase 1	0.891939	0.00290446
224800	CN877215	vacuole function	vacuole_protein sorting_transport			Vacuolar sorting protein SNF7 (Vacuolar protein sorting associated protein VPS32); SNF7 family prote	0.941278	0.000484198
Contig_1583	gi|22481910|gb|BU041833.1|BU041833	vacuole function	VPE			Vacuolar processing enzyme precursor (EC 3.4.22.-) (VPE).[Glycine max]	0.879378	0.0040002
Contig_1584	gi|22478548|gb|BU039794.1|BU039794	vacuole function	VPE			Vacuolar processing enzyme precursor (EC 3.4.22.-) (VPE).[Citrus sinensis]	0.878276	0.00410729
