# Supplementary material for: Stone formation in peach fruit exhibits spatial coordination of the lignin and flavonoid pathways and similarity to Arabidopsis dehiscence
Source: BMC Biol. 2010 Feb 9;8:13. doi: 10.1186/1741-7007-8-13 (PMC2830173; doi:10.1186/1741-7007-8-13)
Supplement: Additional file 11 — Expression of lignin and flavonoid pathway genes in developing peach, apple, tomato and pepper fruit. [file 1741-7007-8-13-S11.XLS]

## Sheet: peach_flavonoid
			Days After Bloom (DAB)
Genbank number	Pathway	Enzyme	5	30	37	40	47	51	59	87
EB129698	flavonoid	CHS	0	2.26781	1.45349	1.51292	2.38097	2.54019	1.47722	-0.450924
EB129769	flavonoid	CHS	0	1.8621	1.60068	1.6809	2.12385	1.83853	1.21063	-0.325767
CN884398	flavonoid	CHS	0	1.24627	1.15	1.40466	1.37435	1.44324	1.39084	-0.119968
CN879754	flavonoid	CHS	0	1.08	0.681298	1.10973	1.71491	1.62423	0.545596	-0.599358
EG631316	flavonoid	DFR	0	0.406434	0.138235	0.108086	0.296103	0.740767	-0.120897	-0.976415
EE663689	flavonoid	DFR	0	0.475046	0.645505	0.244465	0.118753	-0.0645462	0.1039	-0.0797123
EB130375	flavonoid	DFR	0	0.199312	0.0203268	0.168096	0.879089	0.625371	-0.281344	-1.0391
EB141429	flavonoid	F3H	0	0.959235	1.10163	0.714003	0.966156	0.883381	0.576258	-0.302771
EB140233	flavonoid	F3'H	0	0.765655	0.427068	-0.0805618	0.659281	0.094381	0.0178042	-0.437452
EB125718	flavonoid	LDOX	0	0.328734	0.0417776	0.0524599	0.277987	0.199647	-0.173832	-1.25358
EB127830	flavonoid	LDOX	0	0.514191	0.260644	0.351622	0.516934	0.274242	0.105333	-0.959249

## Sheet: peach_lignin
Highlighted genes do not match peach target
			Days After Bloom (DAB)
Genbank number	Pathway	Enzyme	5	30	37	40	47	51	59	87	Flag
CN889959	phenylpropanoid	4CL	0	-0.233302	-0.0393275	-0.034233	-0.141157	-0.0732333	0.195604	0.148511
EB113089	phenylpropanoid	4CL	0	1.0009	0.860176	0.825723	0.854867	0.25536	0.213853	0.0830396
EB148531	phenylpropanoid	4CL	0	1.00816	1.20511	0.542874	0.367489	0.0824919	0.387581	-0.418889
EG631317	Phenylpropanoid	C3H	0	0.324958	0.0352018	0.168731	0.585509	0.517591	0.245721	0.0819783
EB138901	phenylpropanoid	C3H	0	2.02151	2.10219	2.23578	2.66086	2.32095	2.43644	3.25664
EB138554	phenylpropanoid	C3H	0	0.978586	0.573308	0.633263	1.66289	1.15083	0.569529	-0.486344	yes
EB148034	phenylpropanoid	C3H	0	1.19766	0.901265	0.983075	1.00043	0.310016	0.37754	0.731706	yes
EB121064	phenylpropanoid	C3H	0	-0.129524	-0.357141	-0.682607	-0.599313	-0.708146	-0.532732	-0.562609
EB139247	phenylpropanoid	C4H	0	0.607046	0.383633	0.216877	0.651757	1.11601	-0.0220315	-0.470501
EE663877	phenylpropanoid	C4H	0	0.701336	0.629035	0.663086	0.570034	0.249964	0.371001	0.431153	yes
EB138864	phenylpropanoid	CAD	0	0.900097	0.581965	1.67846	2.26189	2.1139	1.33057	1.40712
EB108870	phenylpropanoid	CAD	0	-0.0278504	0.31177	0.402734	0.764177	0.612655	0.791126	0.459229
CN919470	phenylpropanoid	CAD	0	0.236052	0.0530176	-0.0750163	-0.171841	-0.519112	-0.138632	-0.394443
EB150146	phenylpropanoid	CAD	0	-0.632662	-0.510353	-0.639236	-0.56613	-0.529118	-0.578204	-0.695231
EB122735	phenylpropanoid	CAD	0	0.975859	0.542299	1.01745	1.06711	1.0716	0.545366	0.445984
EB140679	phenylpropanoid	CCR	0	0.366444	0.369902	0.779547	0.956988	1.19146	0.90821	0.659809
EB140828	phenylpropanoid	CCR	0	0.41919	0.630768	0.423227	0.729726	0.411205	0.5156	0.183945
EB125333	phenylpropanoid	CCR	0	-0.336435	-0.0441809	-0.033349	-0.346534	-0.501083	-0.507352	-0.0404198
CN940621	phenylpropanoid	CCR	0	0.206216	0.650365	0.399142	0.436058	0.380329	0.378931	0.00149373
CN882067	phenylpropanoid	CCR	0	0.141865	0.433431	-0.0788751	-1.58493	0.145421	0.221072	0.658548
EB140685	phenylpropanoid	CCR	0	0.594393	0.770436	0.751737	1.29179	0.797287	0.138862	-0.523159	yes
CN943823	phenylpropanoid	CCR	0	0.0120105	-0.275761	-0.347571	-0.585543	-0.49622	-0.336495	0.0510243
CN932081	phenylpropanoid	CCR	0	0.99863	0.552318	0.843348	1.00484	0.475138	0.0532031	0.212297
CN892974	phenylpropanoid	CCR	0	0.0749056	-0.229164	-0.391482	-0.198196	-0.408475	-0.434829	-0.502558
EE663902	phenylpropanoid	cytochrome	0	0.413321	0.212342	0.40734	0.781444	1.19103	0.436599	0.0578592
EB140103	phenylpropanoid	F5H	0	0.564178	-0.0238749	0.617257	0.285668	0.60712	0.65051	0.732155	yes
EB115703	phenylpropanoid	PAL	0	-0.16436	-0.0795879	0.0594681	0.579968	0.634009	0.109778	-0.515226
EB129404	phenylpropanoid		0	-0.26782	-0.498569	-0.525894	0.236998	0.131404	-0.864831	-1.64428
EB146166	phenylpropanoid/flavonoid	COMT	0	-0.216145	-0.117222	0.394324	1.38133	1.52146	0.542419	-0.189697
EB120265	lignin	Laccase	0	-0.567989	-0.0127266	1.42941	2.71117	2.11651	0.184388	-0.618197
EB125271	lignin	Laccase	0	1.45724	2.2193	0.0504494	0.0931905	0.0740807	0.337505	-0.232208
EB109614	lignin	Laccase	0	-0.316477	-0.339595	0.71315	1.96412	1.71472	0.674769	-0.253078
CN918807	lignin	Laccase	0	-0.308621	-0.294175	-0.337301	0.303545	-0.079639	-0.469752	-0.546397
EB148977	lignin	Peroxidase	0	0.232963	0.182117	0.0154926	0.178113	0.302575	-0.166061	-0.267211
CN932147	lignin	Peroxidase	0	1.25031	0.905009	0.845975	0.651116	0.515094	0.469796	0.160237
CN930092	lignin	Peroxidase	0	-0.0331194	-0.0629899	-0.216343	-0.140515	0.188056	0.113107	0.129491
CN931474	lignin	Peroxidase	0	0.038313	-0.0105665	-0.135909	-0.237892	-0.248672	-0.412539	-0.550127
EB125315	lignin	Peroxidase	0	0.960984	0.914186	0.418336	0.254765	-0.0601965	0.277362	-0.294378
EB142238	lignin	Peroxidase	0	-0.138576	-0.0527115	-0.172317	-0.699955	-0.373977	-0.267335	-0.100319
EB140044	lignin	Peroxidase	0	0.906101	0.966233	1.54875	2.73146	2.92241	1.49636	-0.127393	yes
CN943527	lignin	Peroxidase	0	-0.0612273	0.0375056	0.0443259	0.158297	0.22016	0.494532	-0.174664
CN909442	lignin	Peroxidase	0	0.974076	1.0769	1.1783	1.04651	1.13783	0.823038	0.932072
CN943946	lignin	Peroxidase	0	-0.789582	-0.515563	-0.405494	-0.736773	-0.477528	-0.245915	-0.288349
CN918832	lignin	Peroxidase	0	1.67112	2.37913	-0.0471139	-0.189402	0.171855	0.296913	-0.396094
EB110403	lignin	Peroxidase	0	1.29617	0.997057	1.22837	1.19583	0.426092	0.160135	0.297376
EB107037	lignin	Peroxidase	0	-0.362425	-0.32793	-0.332585	-0.453898	-0.182453	-0.403095	-0.535108
EE663959	lignin	peroxidase	0	0.435605	0.585366	0.593169	0.588601	0.19129	0.0490423	0.748436

## Sheet: apple_flavonoid
			Days After Anthesis (DAA)
Genbank number	Pathway	Enzyme	0	14	25	35	60	87	132	146
EB129698	flavonoid	CHS	0	1.68328	2.23765	3.13685	-0.805708	-0.760877	-0.973908	-0.804803
EB129769	flavonoid	CHS	0	2.62711	3.1475	3.76997	0.759775	1.00638	1.13249	2.68263
CN879754	flavonoid	CHS	0	0.345952	0.0757445	-0.200377	-1.7965	-3.37324	-3.9394	-3.87556
EG631316	flavonoid	DFR	0	2.23833	2.8796	3.34797	-0.0679658	0.680218	-2.01976	-2.19324
EE663689	flavonoid	DFR	0	-0.0570953	0.0376674	0.0172725	-0.504944	0.445324	0.131356	0.332282
EB130375	flavonoid	DFR	0	0.874188	1.7203	1.96264	-0.16233	0.0568148	-1.17796	-0.824765
EB141429	flavonoid	F3H	0	0.785782	1.62675	2.04759	-0.751969	-0.849954	-0.682656	-0.390893
EB140233	flavonoid	F3'H	0	1.41972	2.41401	2.42422	0.619452	0.148227	-1.02867	-0.554691
EB125718	flavonoid	LDOX	0	2.60661	3.27454	4.27215	0.257663	-0.304199	-1.01773	-1.36668
EB127830	flavonoid	LDOX	0	2.27131	2.98341	2.90259	-0.105579	-1.38621	-2.43635	-2.24991

## Sheet: apple_lignin
									Days After Anthesis (DAA)
						Genbank number	Pathway	Enzyme	0	14	25	35	60	87	132	146
						CN889959	phenylpropanoid	4CL	0	-0.365723	-0.472169	-0.337414	-0.602896	-0.753053	-0.458062	-0.590712
						EB113089	phenylpropanoid	4CL	0	-0.681395	-0.401684	-0.555367	-0.727084	0.62073	0.241219	-0.400597
						EB148531	phenylpropanoid	4CL	0	-0.981469	-0.939754	-0.533478	-1.46316	-1.62907	-1.78073	-1.57277
						EG631317	Phenylpropanoid	C3H	0	0.0400721	-0.135627	0.375165	0.722875	2.68045	3.07623	3.98618
						EB138901	phenylpropanoid	C3H	0	0.550739	0.748277	0.951603	1.10161	1.15505	0.552169	0.405981
						EB138554	phenylpropanoid	C3H	0	-0.207209	0.508764	0.193919	-0.416258	-0.0500618	-0.170875	0.10199
						EB148034	phenylpropanoid	C3H	0	0.118393	-0.24467	0.467244	-0.26605	-0.318463	-0.0799748	0.257422
						EB121064	phenylpropanoid	C3H	0	0.112735	-0.0994054	0.442304	-0.639982	-0.26944	0.0941363	-0.913798
						EB139247	phenylpropanoid	C4H	0	1.29235	2.54772	3.10591	1.69879	1.80187	2.19217	1.95085
						EE663877	phenylpropanoid	C4H	0	-0.613514	-0.462333	-0.0714149	-0.512	-0.151064	-0.245676	0.442326
						EB138864	phenylpropanoid	CAD	0	-0.263589	-0.799971	-0.686993	-0.619521	-0.594153	-0.244668	0.524693
						EB108870	phenylpropanoid	CAD	0	-0.0680776	0.0706759	0.597138	0.245015	0.573685	0.60816	0.467755
						CN919470	phenylpropanoid	CAD	0	-4.86002	-4.75978	-4.97496	-4.8506	-4.95105	-4.64567	-4.48541
						EB150146	phenylpropanoid	CAD	0	0.268593	0.68928	1.17303	0.990282	1.05853	0.324764	0.216563
						EB122735	phenylpropanoid	CAD	0	-0.537014	-0.211156	-0.149372	-0.580006	-0.773347	-0.413836	-0.144714
						EB140679	phenylpropanoid	CCR	0	-0.301715	-0.172411	0.112357	0.340772	0.593857	1.14254	1.79307
						EB140828	phenylpropanoid	CCR	0	-0.828323	-1.35825	-1.77883	0.198203	0.657258	0.767669	1.43535
						EB125333	phenylpropanoid	CCR	0	1.16063	0.893533	0.645868	0.258551	0.28767	0.129144	0.149748
						CN940621	phenylpropanoid	CCR	0	0.419938	0.0759809	0.331875	0.486958	0.240822	0.0649865	-0.651377
						CN882067	phenylpropanoid	CCR	0	0.487975	0.705276	0.586126	0.360505	0.33722	0.560056	-0.331549
						EB140685	phenylpropanoid	CCR	0	-0.386616	0.0904659	0.397952	-0.963261	-0.997821	-1.62356	-1.80984
						CN943823	phenylpropanoid	CCR	0	0.882647	0.988839	0.286948	0.680692	-0.541925	-0.481051	-0.899506
						CN932081	phenylpropanoid	CCR	0	0.715514	0.346456	0.220247	0.867002	-0.124745	-0.604816	-0.744204
						CN892974	phenylpropanoid	CCR	0	0.680295	0.962169	0.824712	0.747468	0.122129	0.436277	1.00648
						EE663902	phenylpropanoid	cytochrome	0	-0.633993	-0.338916	0.308416	-0.262148	0.0807092	0.395611	0.453177
						EB140103	phenylpropanoid	F5H	0	-3.15946	-3.01924	-2.86636	-1.80127	-3.45491	-2.99603	-2.89177
						EB115703	phenylpropanoid	PAL	0	-0.964396	-0.648923	-0.641054	-1.11224	-0.508864	-0.536137	-0.446843
						EB129404	phenylpropanoid		0	-0.688246	-0.800062	-1.15738	-1.4622	-1.98419	-1.89741	-1.06622
						EB146166	phenylpropanoid/flavonoid	COMT	0	-3.07631	-3.12736	-2.68138	-1.60684	-1.80784	-1.62011	-0.508221
						EB120265	lignin	Laccase	0	-0.611255	-1.19781	-1.23212	-0.178388	-1.43625	-1.29442	-1.03169
						EB125271	lignin	Laccase	0	-0.33623	0.115163	0.157074	-0.314922	-0.14247	0.0114822	-0.404672
						EB109614	lignin	Laccase	0	-0.206033	-0.108141	-0.238324	0.11807	0.628836	-0.210072	-0.0829776
						CN918807	lignin	Laccase	0	-0.414329	-0.768693	-0.930025	-0.508431	-0.746892	-0.638823	-0.55651
						EB148977	lignin	Peroxidase	0	-0.0170771	0.240481	0.227987	0.406211	0.580349	0.369878	0.973596
						CN932147	lignin	Peroxidase	0	0.30816	-0.0193327	0.104682	0.277929	0.242991	0.532013	0.20091
						CN930092	lignin	Peroxidase	0	0.399526	0.373952	0.153674	0.306797	0.33431	0.33926	0.670682
						CN931474	lignin	Peroxidase	0	1.75995	1.77675	1.5162	0.640347	0.841461	0.443879	-0.210929
						EB125315	lignin	Peroxidase	0	0.568124	0.536581	0.862102	1.5713	1.61416	0.108849	-0.711151
						EB142238	lignin	Peroxidase	0	0.215895	0.0445517	0.0570184	-0.793323	0.00342348	0.117137	-0.422656
						EB140044	lignin	Peroxidase	0	0.979219	1.79731	0.850587	-0.0149513	-0.0545812	-0.274812	0.646901
						CN943527	lignin	Peroxidase	0	0.12873	-0.291289	-0.0307419	0.357797	0.164091	-0.0438513	0.517406
						CN909442	lignin	Peroxidase	0	0.368237	0.548385	0.412415	-0.0654924	-0.523236	-0.206234	-0.768778
						CN943946	lignin	Peroxidase	0	-0.0376212	-0.200009	0.0588697	0.133336	0.474855	-0.0895013	-0.0609375
						CN918832	lignin	Peroxidase	0	0.707403	1.14355	1.04189	0.732123	0.2271	-0.180008	-0.784544
						EB110403	lignin	Peroxidase	0	-0.676087	-1.01025	-1.12324	-1.03361	-1.26103	-1.02971	-1.38219
						EB107037	lignin	Peroxidase	0	-0.580407	-0.840609	-1.18139	-1.31487	-0.89132	-1.47346	-1.93864
						EE663959	lignin	peroxidase	0	-0.189979	-0.280913	0.0764069	-0.187862	-0.451236	-0.205401	-0.786945

## Sheet: tomato_flavonoid
		Days Post Anthesis (DAP)
tomato	Annotation	7	17	27	39	41	42	43	47	52	57
1-1-2.1.15.5	CHI	0	-0.067	0.092	0.021	-0.304	-0.05	0.107	0.057	0.357	0.483
1-1-5.3.14.11	CHI	0	-0.217	-0.281	-0.157	-0.308	-0.278	-0.358	-0.251	-0.282	-0.494
1-1-1.1.6.19	CHS	0	-0.007	-0.178	-0.026	0.189	-0.319	0.076	-0.189	-0.404	-0.125
1-1-7.3.6.21	CHS-like	0	0.073	0.023	0.05	0.195	0.043	0.093	-0.085	-0.374	0.015
1-1-7.3.5.6	DFR	0	0.027	-0.115	-0.199	-0.188	-0.011	-0.191	-0.238	0.158	0.144
1-1-5.4.19.10	F3H	0	-0.731	-0.504	-0.521	-0.762	-0.025	-0.762	0.03	-0.217	-0.086
1-1-6.3.13.19	F3H	0	0.204	0.347	0.281	0.141	0.261	0.42	0.306	0.063	0.139
1-1-7.4.13.7	F3H	0	0.427	0.473	0.341	0.207	0.305	0.417	0.336	0.075	0.321
1-1-1.3.13.16	LDOX-like	0	0.039	0.079	0.003	0.087	0.003	0.003	0.051	-0.004	0.092
1-1-1.3.13.9	LDOX-like	0	0.031	0.091	0.14	-0.004	0.084	0.089	0.034	-0.001	0.181
1-1-8.2.12.11	LDOX-like	0	0.03	-0.136	-0.15	-0.152	-0.027	-0.13	-0.417	-0.122	-0.314
1-1-8.4.11.10	LDOX-like	0	-0.004	0.021	0.177	0.091	-0.096	0.02	-0.074	-0.004	-0.147

## Sheet: tomato_lignin
		Days Post Anthesis (DAP)
tomato	Annotation	7	17	27	39	41	42	43	47	52	57
1-1-4.2.20.9	AdoMET	0	0.248	0.597	0.417	0.564	-0.487	-0.618	-0.218	-0.323	-0.041
1-1-4.2.4.4	AdoMET	0	-0.146	-0.249	-0.103	-0.144	-0.225	-0.096	-0.146	-0.368	-0.353
1-1-6.3.20.5	AdoMET	0	-1.31	-1.689	-1.642	-1.674	-1.431	-1.529	-1.66	-1.913	-1.574
1-1-7.4.19.17	AdoMET	0	-1.146	-1.199	-1.456	-1.235	-0.836	-1.567	-1.152	-1.164	-1.21
1-1-7.1.19.15	C3H	0	-0.036	-0.264	-0.125	0.063	-0.473	-0.449	-0.165	-0.469	-0.363
1-1-7.3.19.15	C3H	0	0.164	-0.484	-0.256	-0.288	0.077	-0.174	0.006	0.467	0.279
1-1-8.3.17.14	C3H	0	-0.632	-0.163	-0.483	-0.349	0.009	-0.241	0.14	0.509	0.402
1-1-8.3.19.15	C3H	0	0.161	0.48	0.04	0.437	0.314	0.479	0.092	0.371	0.709
1-1-7.1.14.4	CAD	0	0.281	0.025	0.159	0.189	-0.049	0.178	-0.148	-0.363	-0.46
1-1-7.4.9.3	CAD	0	-0.153	-0.157	-0.093	-0.097	-0.115	-0.087	-0.153	-0.056	-0.147
1-1-4.2.20.12	CAD	0	0.142	0.29	0.277	0.233	0.167	0.9	1.626	1.607	0.928
1-1-3.1.13.4	CCoAOMT	0	0.06	0	-0.154	0.031	-0.121	-0.021	-0.197	-0.297	-0.336
1-1-4.2.20.5	CCoAOMT	0	-0.248	-0.271	-0.372	-0.328	-0.36	-0.43	-0.39	-0.311	-0.236
1-1-5.1.4.11	CCoAOMT	0	0.127	0.125	-0.009	-0.059	-0.113	0.033	-0.038	0.124	0.145
1-1-3.3.7.18	CCoAOMT-like	0	0.072	-0.01	0.133	-0.071	-0.22	-0.027	-0.111	-0.336	-0.259
1-1-4.1.17.4	CCoAOMT-like	0	0.223	0.212	0.174	0.138	0.08	0.301	0.145	0.321	0.413
1-1-4.3.11.20	CCoAOMT-like	0	-0.075	-0.17	-0.159	-0.094	-0.32	-0.143	-0.223	-0.371	-0.52
1-1-1.2.8.5	CCR	0	0.131	0.093	0.012	0.04	-0.038	0.071	-0.054	-0.031	-0.092
1-1-2.3.20.9	CCR	0	0.436	0.139	0.165	0.178	-0.058	0.352	0.043	-0.038	1.14
1-1-8.4.18.17	COMT	0	0.199	0.172	0.115	0.27	-0.072	0.235	-0.028	-0.378	-0.254
1-1-8.3.18.16	cytochrome p450	0	-0.221	0.097	-0.21	-0.206	0.014	-0.045	0.066	0.284	0.296
1-1-5.3.20.3	F5H	0	0.205	0.126	0.222	0.13	0.209	-0.641	0.193	0.027	-1.651
1-1-6.2.12.12	oxidoreductase	0	0.538	0.117	0.474	0.496	0.145	0.313	0.116	-0.268	0.147
1-1-5.2.12.18	p450	0	-0.069	0.117	-0.071	-0.024	0.043	0.006	-0.048	0.006	-0.008

## Sheet: pepper_flavonoid
		Days Post Anthesis (DAP)
Pepper	Annotation	14	20	26	34	51	52	53	55	57	62	68
1-1-4.2.20.12	CAD	0	0.107	0.111	0.023	-0.001	-0.035	0.621	0.479	0.629	0.906	0.773
1-1-1.2.8.5	CCR	0	0.147	0.134	0.104	0.218	0.253	0.358	0.555	0.55	0.867	0.767
1-1-2.3.20.9	CCR	0	0.306	0.782	0.382	0.124	0.963	1.327	1.474	1.261	1.667	2.541
1-1-2.1.15.5	CHI	0	0.365	0.052	0.126	0.011	0.087	-0.001	0.262	0.141	0.352	0.528
1-1-5.3.14.11	CHI	0	-0.025	0.189	0.551	1.405	1.153	0.88	0.771	0.423	0.292	-0.253
1-1-7.3.6.21	CHS-like	0	0.322	0.065	0.081	-0.12	-0.05	-0.012	-0.003	0.13	0.47	0.456
1-1-7.3.5.6	DFR	0	-1.047	-1.578	-1.231	-1.621	-1.105	-0.569	-1.08	-1.08	-0.837	-1.852
1-1-5.4.19.10	F3H	0	0.214	0.176	0.223	0.245	0.158	0.134	0.05	0.239	0.079	0.223
1-1-6.3.13.19	F3H	0	0.114	0.059	-0.326	0.215	-0.262	-0.36	0.238	0.549	0.542	0.027
1-1-7.4.13.7	F3H	0	-0.007	-0.106	-0.206	0.123	-0.329	0.139	-0.228	0.114	0.013	-0.165
1-1-1.3.13.16	LDOX-like	0	0.019	0.052	0.153	0.151	0.156	0.22	0.224	0.366	0.279	0.292
1-1-8.4.11.10	LDOX-like	0	0.01	-0.014	0.038	-0.05	-0.023	0.064	0.043	0.111	0.127	0.302

## Sheet: pepper_lignin
		Days Post Anthesis (DAP)
Pepper	Annotation	14	20	26	34	51	52	53	55	57	62	68
1-1-4.2.20.9	AdoMET	0	0.22	1.508	1.021	0.19	0.306	0.23	-0.238	0.057	0.507	1.187
1-1-4.2.4.4	AdoMET	0	0.098	-0.128	-0.253	-0.466	-0.415	-0.494	-0.423	-0.383	-0.038	0.099
1-1-6.3.20.5	AdoMET	0	0.187	2.014	1.352	1.649	1.704	1.823	1.822	2.876	2.257	3.113
1-1-7.4.19.17	AdoMET	0	-0.092	0.612	0.472	-0.039	0.47	0.482	0.509	0.749	0.842	0.846
1-1-7.1.19.15	C3H	0	0.654	0.253	0.463	1.956	2.036	1.93	1.28	1.335	1.112	1.12
1-1-7.3.19.15	C3H	0	0.301	-0.056	0.228	0.024	0.069	0.433	0.526	0.281	0.233	0.638
1-1-8.3.17.14	C3H	0	0.963	1.649	2.039	2.388	2.481	2.215	2.794	3.061	3.268	3.497
1-1-8.3.19.15	C3H	0	-0.349	-0.671	-0.238	-0.336	-0.342	-0.229	-0.085	0.04	-0.119	0.081
1-1-7.1.14.4	CAD	0	-0.057	-0.226	-0.405	-0.462	-0.304	-0.201	0.423	0.993	1.058	0.918
1-1-7.4.9.3	CAD	0	0.059	-0.035	0.114	0.178	0.3	0.218	0.279	0.344	0.345	0.281
1-1-3.1.13.4	CCoAOMT	0	-0.095	-0.168	-0.149	-0.353	-0.293	-0.299	-0.255	-0.335	-0.466	-0.808
1-1-4.2.20.5	CCoAOMT	0	-0.446	0.544	0.551	0.238	0.219	0.165	0.007	0.323	0.607	0.984
1-1-3.3.7.18	CCoAOMT-like	0	-0.025	0.023	0.021	0.33	0.517	0.59	0.961	1.249	1.276	1.675
1-1-4.1.17.4	CCoAOMT-like	0	0.271	-0.221	-0.019	-0.243	-0.496	-0.706	-0.415	-0.597	-0.446	0.115
1-1-4.3.11.20	CCoAOMT-like	0	-0.085	0.259	0.122	0.263	0.106	0.332	0.224	0.083	0.163	0.116
1-1-8.4.18.17	COMT	0	1.049	1.376	1.243	1.584	1.695	1.72	1.777	1.603	1.608	1.582
1-1-8.3.18.16	cytochrome p450	0	0.061	-0.236	-0.442	0.007	0.385	0.379	0.98	0.482	0.766	1.003
1-1-5.3.20.3	F5H	0	-0.427	0.227	0.733	0.542	0.856	0.905	2.028	1.751	1.616	1.61
1-1-6.2.12.12	oxidoreductase	0	-0.163	0.161	-0.136	-0.083	-0.34	-0.211	-0.678	0.118	0.322	0.044
